# Supplementary material for: Molecular Mechanisms behind the Physiological Resistance to Intense Transient Warming in an Iconic Marine Plant
Source: Front Plant Sci. 2017 Jun 29;8:1142. doi: 10.3389/fpls.2017.01142 (PMC5489684; doi:10.3389/fpls.2017.01142)
Supplement: Supplementary file 1 [file DataSheet1.XLSX]

## Sheet: S1A_s-DEGs_AllCtrl vs Hot_Expos
Dataset S1A. Annotated strongly differentially expressed genes (s-DEGs; >4 FoldChange; FDR<0.001) between all control and all heated P. oceanica plants, regardless of their depth, at the end of the heat exposure period. Positive and negative values of FoldChange indicate upregulated genes in heated and control plants respectively.
SeqName	Description	Length	e.Value	sim.mean	X.GO	GO.Names.list	Enzyme.Codes.list	InterPro.IDs	FoldChange	PValue
TR39539|c4_g1	gb	1293	6.3E-043	91.73%	5	F:magnesium ion binding; F:ribulose-bisphosphate carboxylase activity; P:carbon fixation; C:chloroplast ribulose bisphosphate carboxylase complex; P:glyoxylate metabolic process	EC:4.1.1.39	no IPS match	46.6675	6.38074e-39
TR44569|c0_g1	gb	2459	5.5E-032	78.6%	0	-	-	NON_CYTOPLASMIC_DOMAIN (PHOBIUS); TRANSMEMBRANE (PHOBIUS); CYTOPLASMIC_DOMAIN (PHOBIUS); TRANSMEMBRANE (PHOBIUS); TRANSMEMBRANE (PHOBIUS); CYTOPLASMIC_DOMAIN (PHOBIUS); NON_CYTOPLASMIC_DOMAIN (PHOBIUS); TMhelix (TMHMM); TMhelix (TMHMM)	21.897	2.67326e-37
TR43978|c7_g3	gb	1564	1.3E-057	91.4%	1	C:chloroplast	-	no IPS match	23.5866	1.46964e-33
TR14482|c4_g3	gb	314	7e-30	81.87%	2	C:mitochondrion; C:chloroplast	-	no IPS match	46.3307	7.72482e-30
TR32305|c4_g2	kda class i heat shock	464	1e-26	75.07%	0	-	-	IPR008978 (G3DSA:2.60.40.GENE3D); PTHR11527:SF158 (PANTHER); IPR031107 (PANTHER); IPR008978 (SUPERFAMILY)	34.5916	5.28541e-26
TR34507|c1_g1	kda class i heat shock	739	4.9E-053	81.87%	1	C:cytoplasm	-	IPR008978 (G3DSA:2.60.40.GENE3D); IPR002068 (PFAM); IPR031107 (PANTHER); PTHR11527:SF152 (PANTHER); IPR002068 (PROSITE_PROFILES); IPR008978 (SUPERFAMILY)	26.4805	1.15786e-24
TR31595|c0_g2	thioredoxin h-type-like	1169	6.2E-045	79.73%	6	C:cell; F:protein disulfide oxidoreductase activity; P:glycerol ether metabolic process; P:cell redox homeostasis; P:oxidation-reduction process; P:obsolete electron transport	-	PR00421 (PRINTS); IPR013766 (PFAM); IPR012336 (G3DSA:3.40.30.GENE3D); PTHR10438:SF274 (PANTHER); IPR005746 (PANTHER); IPR017937 (PROSITE_PATTERNS); IPR012336 (PROSITE_PROFILES); IPR012336 (SUPERFAMILY)	15.417	2.01955e-18
TR28865|c4_g3	heat shock 22 kda mitochondrial isoform x1	1347	2.5E-042	77.13%	1	C:mitochondrion	-	IPR002068 (PFAM); IPR008978 (G3DSA:2.60.40.GENE3D); PTHR11527:SF95 (PANTHER); IPR031107 (PANTHER); IPR002068 (PROSITE_PROFILES); IPR008978 (SUPERFAMILY)	28.6052	3.15496e-18
TR44578|c1_g2	dnaj protein homolog	4206	6.8E-140	88.8%	6	F:ATP binding; F:heat shock protein binding; F:metal ion binding; F:unfolded protein binding; P:protein folding; P:response to heat	-	no IPS match	12.6496	9.59977e-18
TR4038|c3_g1	heat shock protein 83	1719	0	93.33%	4	F:ATP binding; F:unfolded protein binding; P:protein folding; P:response to stress	-	Coil (COILS); Coil (COILS); IPR001404 (PFAM); IPR001404 (PIRSF); IPR001404 (PANTHER); PTHR11528:SF53 (PANTHER); IPR020568 (SUPERFAMILY); SSF110942 (SUPERFAMILY)	34.6307	5.92996e-17
TR13238|c0_g1	adenylate terminal-differentiation specific-like	1895	3.1E-040	59.8%	0	-	-	PF14223 (PFAM); PTHR11439 (PANTHER); PTHR11439:SF185 (PANTHER); SIGNAL_PEPTIDE_C_REGION (PHOBIUS); SIGNAL_PEPTIDE (PHOBIUS); SIGNAL_PEPTIDE_N_REGION (PHOBIUS); NON_CYTOPLASMIC_DOMAIN (PHOBIUS); SIGNAL_PEPTIDE_H_REGION (PHOBIUS); SignalP-TM (SIGNALP_GRAM_POSITIVE); SignalP-noTM (SIGNALP_EUK); SignalP-noTM (SIGNALP_GRAM_NEGATIVE)	437.747	1.02393e-16
TR4038|c2_g1	heat shock protein 83	1135	2.9E-053	95.33%	4	F:ATP binding; F:unfolded protein binding; P:protein folding; P:response to stress	-	IPR020575 (PRINTS); IPR003594 (PFAM); IPR003594 (G3DSA:3.30.565.GENE3D); IPR001404 (PANTHER); IPR003594 (SUPERFAMILY)	27.8345	1.6413e-16
TR24633|c1_g1	gb	3713	1.7E-127	65.4%	0	-	-	Coil (COILS); IPR006867 (PFAM); IPR006868 (PFAM); PTHR21450:SF21 (PANTHER); PTHR21450 (PANTHER); CYTOPLASMIC_DOMAIN (PHOBIUS); NON_CYTOPLASMIC_DOMAIN (PHOBIUS); TRANSMEMBRANE (PHOBIUS)	8.00795	1.70726e-16
TR37115|c0_g1	hemiasterlin resistant protein 1-like	2046	3e-33	80.13%	0	-	-	IPR009069 (G3DSA:1.10.810.GENE3D); IPR010625 (PFAM); PTHR13523 (PANTHER); PTHR13523:SF2 (PANTHER); SIGNAL_PEPTIDE_H_REGION (PHOBIUS); NON_CYTOPLASMIC_DOMAIN (PHOBIUS); SIGNAL_PEPTIDE_C_REGION (PHOBIUS); SIGNAL_PEPTIDE (PHOBIUS); SIGNAL_PEPTIDE_N_REGION (PHOBIUS); SignalP-TM (SIGNALP_GRAM_POSITIVE); SignalP-noTM (SIGNALP_EUK)	16.1447	1.04454e-15
TR28282|c0_g1	bi1-like protein	2821	2.8E-050	91%	1	C:integral component of membrane	-	IPR006214 (PFAM); IPR006214 (PANTHER); PTHR23291:SF31 (PANTHER); CYTOPLASMIC_DOMAIN (PHOBIUS); TRANSMEMBRANE (PHOBIUS); NON_CYTOPLASMIC_DOMAIN (PHOBIUS); CYTOPLASMIC_DOMAIN (PHOBIUS); NON_CYTOPLASMIC_DOMAIN (PHOBIUS); TRANSMEMBRANE (PHOBIUS); TRANSMEMBRANE (PHOBIUS); TMhelix (TMHMM); TMhelix (TMHMM); TMhelix (TMHMM)	12.6038	5.53977e-15
TR22140|c3_g5	potassium channel kat3	6106	5.8E-027	80.73%	6	C:endoplasmic reticulum; F:voltage-gated potassium channel activity; P:high-affinity potassium ion import; P:response to nitrate; P:nitrate transport; C:voltage-gated potassium channel complex	-	no IPS match	8.0343	3.4003e-14
TR32158|c0_g1	multiprotein-bridging factor 1c	1007	4.7E-063	83.6%	13	C:nucleolus; F:transcription factor activity, sequence-specific DNA binding; F:transcription coactivator activity; F:sequence-specific DNA binding; P:protein folding; P:response to high light intensity; P:ethylene-activated signaling pathway; P:response to endoplasmic reticulum stress; P:response to hydrogen peroxide; P:positive regulation of transcription, DNA-templated; C:transcription factor c…	-	no IPS match	14.2922	3.50035e-14
TR31935|c1_g1	ref	6503	2.2E-120	84.93%	8	C:nucleus; F:ubiquitin-protein transferase activity; F:protein binding; F:zinc ion binding; F:ligase activity; P:ubiquitin-dependent protein catabolic process; P:multicellular organismal development; P:protein ubiquitination	-	IPR013323 (G3DSA:3.90.890.GENE3D); IPR018121 (PFAM); IPR008974 (G3DSA:2.60.210.GENE3D); IPR013083 (G3DSA:3.30.40.GENE3D); IPR004162 (PANTHER); PTHR10315:SF34 (PANTHER); CYTOPLASMIC_DOMAIN (PHOBIUS); NON_CYTOPLASMIC_DOMAIN (PHOBIUS); TRANSMEMBRANE (PHOBIUS); IPR013010 (PROSITE_PROFILES); IPR008974 (SUPERFAMILY); TMhelix (TMHMM)	4.75427	4.41215e-14
TR15373|c0_g1	galactinol synthase 2-like	1313	1.6E-164	77.13%	2	F:inositol 3-alpha-galactosyltransferase activity; P:galactose metabolic process	EC:2.4.1.123; EC:2.4.1	IPR029044 (G3DSA:3.90.550.GENE3D); IPR002495 (PFAM); PTHR11183 (PANTHER); IPR030515 (PTHR11183:PANTHER); IPR030515 (PTHR11183:PANTHER); PTHR11183 (PANTHER); CYTOPLASMIC_DOMAIN (PHOBIUS); NON_CYTOPLASMIC_DOMAIN (PHOBIUS); TRANSMEMBRANE (PHOBIUS); IPR029044 (SUPERFAMILY)	23.5517	5.74688e-14
TR23850|c1_g1	probable lrr receptor-like serine threonine-protein kinase at1g53430	2529	1.5E-121	70.93%	1	F:protein binding	-	IPR003591 (SMART); IPR001611 (PFAM); G3DSA:3.80.10.10 (GENE3D); PTHR27006:SF35 (PANTHER); PTHR27006 (PANTHER); IPR001611 (PROSITE_PROFILES); SSF52058 (SUPERFAMILY)	6.40998	2.4856e-13
TR39958|c3_g2	nadh-plastoquinone oxidoreductase subunit 5	3866	0	87.47%	8	C:chloroplast; C:integral component of membrane; F:NADH dehydrogenase (ubiquinone) activity; F:quinone binding; P:mitochondrial electron transport, NADH to ubiquinone; P:ubiquinone biosynthetic process; P:sodium ion transport; P:proton transport	EC:1.6.99.5; EC:1.6.99.3; EC:1.6.5.3	IPR018393 (PRINTS); PR01434 (PRINTS); IPR001750 (PFAM); IPR002128 (PFAM); PTHR22773:SF82 (PANTHER); PTHR22773 (PANTHER); PTHR22773:SF82 (PANTHER); SIGNAL_PEPTIDE_N_REGION (PHOBIUS); CYTOPLASMIC_DOMAIN (PHOBIUS); NON_CYTOPLASMIC_DOMAIN (PHOBIUS); CYTOPLASMIC_DOMAIN (PHOBIUS); TRANSMEMBRANE (PHOBIUS); NON_CYTOPLASMIC_DOMAIN (PHOBIUS); TRANSMEMBRANE (PHOBIUS); SIGNAL_PEPTIDE_C_REGION (PHOBIUS); NON_…	7.04447	4.14345e-13
TR44616|c9_g1	heat shock cognate 70 kda protein 2	1399	0	94.13%	1	F:ATP binding	-	IPR019651 (PFAM); SIGNAL_PEPTIDE (PHOBIUS); NON_CYTOPLASMIC_DOMAIN (PHOBIUS); SIGNAL_PEPTIDE_H_REGION (PHOBIUS); SIGNAL_PEPTIDE_C_REGION (PHOBIUS); SIGNAL_PEPTIDE_N_REGION (PHOBIUS)	107.094	8.5115e-13
TR324|c2_g1	polyphenol oxidase chloroplastic	1141	6.6E-010	64%	0	-	-	no IPS match	31.4506	9.31905e-13
TR43261|c1_g2	photosystem i p700 apoprotein a1	7724	0	98.73%	12	C:photosystem I; C:chloroplast thylakoid membrane; C:integral component of membrane; F:magnesium ion binding; F:electron carrier activity; F:chlorophyll binding; F:oxidoreductase activity; F:4 iron, 4 sulfur cluster binding; P:obsolete electron transport; P:photosynthesis; P:protein-chromophore linkage; P:oxidation-reduction process	-	IPR001280 (PRINTS); IPR001280 (PFAM); IPR001280 (PIRSF); IPR006243 (TIGRFAM); IPR001280 (G3DSA:1.20.1130.GENE3D); PTHR30128:SF8 (PANTHER); PTHR30128 (PANTHER); IPR020586 (PROSITE_PATTERNS); NON_CYTOPLASMIC_DOMAIN (PHOBIUS); CYTOPLASMIC_DOMAIN (PHOBIUS); CYTOPLASMIC_DOMAIN (PHOBIUS); CYTOPLASMIC_DOMAIN (PHOBIUS); TRANSMEMBRANE (PHOBIUS); TRANSMEMBRANE (PHOBIUS); TRANSMEMBRANE (PHOBIUS); CYTOPLASMI…	7.63836	1.42226e-12
TR43397|c4_g4	serine threonine-protein phosphatase 7 long form homolog	609	1e-10	40.07%	0	-	-	no IPS match	23.7326	2.32938e-12
TR9378|c0_g1	endoplasmin homolog	3921	0	89.87%	25	C:nucleus; C:mitochondrion; C:vacuolar membrane; C:plasma membrane; C:plasmodesma; C:chloroplast; C:apoplast; F:ATP binding; F:unfolded protein binding; P:gluconeogenesis; P:glycolytic process; P:protein folding; P:N-terminal protein myristoylation; P:water transport; P:hyperosmotic response; P:Golgi organization; P:protein secretion; P:response to heat; P:response to water deprivation; P:respons…	-	IPR020575 (PRINTS); IPR003594 (SMART); IPR003594 (G3DSA:3.30.565.GENE3D); IPR001404 (PIRSF); IPR001404 (PFAM); IPR003594 (PFAM); IPR001404 (PANTHER); PTHR11528:SF45 (PANTHER); PTHR11528:SF45 (PANTHER); IPR019805 (PROSITE_PATTERNS); SIGNAL_PEPTIDE (PHOBIUS); SIGNAL_PEPTIDE_N_REGION (PHOBIUS); NON_CYTOPLASMIC_DOMAIN (PHOBIUS); SIGNAL_PEPTIDE_C_REGION (PHOBIUS); SIGNAL_PEPTIDE_H_REGION (PHOBIUS); Si…	6.24624	4.1165e-12
TR2568|c1_g2	gb	895	1.4E-045	94%	7	C:mitochondrion; C:chloroplast; C:small ribosomal subunit; F:structural constituent of ribosome; F:rRNA binding; P:translation; P:ribosome biogenesis	-	no IPS match	18.3289	4.29159e-12
TR14486|c4_g3	conserved hypothetical protein	249	4.3E-011	65.5%	0	-	-	no IPS match	8.34442	7.1841e-12
TR44714|c1_g5	apoptosis inhibitor 5-like	3632	0	79.27%	1	F:binding	-	IPR011989 (G3DSA:1.25.10.GENE3D); IPR008383 (PFAM); PTHR12758:SF19 (PANTHER); PTHR12758 (PANTHER); TRANSMEMBRANE (PHOBIUS); NON_CYTOPLASMIC_DOMAIN (PHOBIUS); CYTOPLASMIC_DOMAIN (PHOBIUS); IPR016024 (SUPERFAMILY)	6.04362	3.68341e-11
TR44650|c0_g1	dna topoisomerase 3-alpha	6346	0	84.8%	17	C:chromosome; F:DNA binding; F:DNA topoisomerase type I activity; F:zinc ion binding; P:resolution of meiotic recombination intermediates; P:DNA topological change; P:DNA replication initiation; P:regulation of DNA replication; P:DNA repair; P:DNA methylation; P:chromatin silencing; P:mitotic nuclear division; P:gene silencing by RNA; P:petal formation; P:sepal formation; P:histone H3-K9 methylat…	EC:5.99.1; EC:5.99.1.2	IPR006171 (SMART); IPR006171 (PFAM); IPR006171 (G3DSA:3.40.50.GENE3D); PTHR11390:SF21 (PANTHER); IPR000380 (PANTHER); IPR006171 (PROSITE_PROFILES); IPR023405 (SUPERFAMILY)	4.61831	6.02988e-11
TR33579|c1_g3	atpase wrnip1	1272	0	83%	3	F:DNA binding; F:ATP binding; P:DNA replication	-	G3DSA:1.10.3710.10 (GENE3D); G3DSA:1.20.272.10 (GENE3D); IPR032423 (PFAM); G3DSA:1.10.8.60 (GENE3D); IPR021886 (PFAM); PTHR13779:SF7 (PANTHER); PTHR13779 (PANTHER); IPR027417 (SUPERFAMILY); IPR008921 (SUPERFAMILY)	199.461	7.51466e-11
TR14480|c1_g4	gb	3957	1.8E-034	93.6%	5	C:ribosome; C:chloroplast; F:structural constituent of ribosome; P:translation; P:ribosome biogenesis	-	TRANSMEMBRANE (PHOBIUS); NON_CYTOPLASMIC_DOMAIN (PHOBIUS); CYTOPLASMIC_DOMAIN (PHOBIUS); TMhelix (TMHMM)	9.61626	1.79748e-10
TR21431|c1_g5	PREDICTED: LOW QUALITY PROTEIN: uncharacterized protein LOC101246100	1345	0.00000032	58.4%	0	-	-	no IPS match	13.2811	1.85163e-10
TR1353|c0_g1	PREDICTED: uncharacterized protein LOC103710593 isoform X1	1524	3.6E-019	54.2%	7	P:response to high light intensity; F:molecular_function; P:protein folding; P:response to hydrogen peroxide; P:response to heat; P:biological_process; C:cellular_component	-	PTHR39104 (PANTHER); CYTOPLASMIC_DOMAIN (PHOBIUS); NON_CYTOPLASMIC_DOMAIN (PHOBIUS); TRANSMEMBRANE (PHOBIUS)	4.67748	4.25886e-10
TR12261|c0_g1	bag family molecular chaperone regulator 6-like	1298	1e-11	56.67%	1	F:chaperone binding	-	Coil (COILS); IPR003103 (SMART); IPR003103 (G3DSA:1.20.58.GENE3D); IPR003103 (PFAM); PTHR33322:SF6 (PANTHER); PTHR33322 (PANTHER); IPR000048 (PROSITE_PROFILES); IPR003103 (PROSITE_PROFILES); SSF63491 (SUPERFAMILY)	26.5097	4.34193e-10
TR4526|c2_g4	maturase k	3707	0	89.87%	7	C:chloroplast; F:RNA binding; F:electron transporter, transferring electrons within the cyclic electron transport pathway of photosynthesis activity; P:mRNA processing; P:tRNA processing; P:RNA splicing; P:photosynthetic electron transport in photosystem II	-	IPR000484 (PRINTS); IPR000484 (G3DSA:1.20.85.GENE3D); IPR000484 (PFAM); IPR005867 (TIGRFAM); PTHR33149 (PANTHER); PTHR33149:SF6 (PANTHER); IPR000484 (PROSITE_PATTERNS); CYTOPLASMIC_DOMAIN (PHOBIUS); CYTOPLASMIC_DOMAIN (PHOBIUS); TRANSMEMBRANE (PHOBIUS); NON_CYTOPLASMIC_DOMAIN (PHOBIUS); NON_CYTOPLASMIC_DOMAIN (PHOBIUS); TRANSMEMBRANE (PHOBIUS); CYTOPLASMIC_DOMAIN (PHOBIUS); TRANSMEMBRANE (PHOBIUS…	11.7068	8.92337e-10
TR21156|c1_g2	hypothetical protein PHAVU_002G099800g, partial	4787	7.5E-009	47.33%	0	-	-	IPR019557 (PFAM)	4.53625	1.1374e-09
TR45015|c0_g1	b-box zinc finger protein 24-like	1276	7.9E-094	73.07%	2	C:intracellular; F:zinc ion binding	-	IPR000315 (SMART); IPR000315 (PFAM); PTHR31832 (PANTHER); PTHR31832:SF8 (PANTHER); IPR000315 (PROSITE_PROFILES); IPR000315 (PROSITE_PROFILES)	4.02301	1.20987e-09
TR11821|c3_g4	ribosomal protein l35	827	5e-15	80.33%	5	C:mitochondrion; C:ribosome; F:structural constituent of ribosome; P:translation; P:ribosome biogenesis	-	no IPS match	5.47338	1.48365e-09
TR10946|c1_g8	ferritin- chloroplastic	1294	8.6E-080	87.6%	7	C:chloroplast; F:ferroxidase activity; F:ferric iron binding; P:iron ion transport; P:cellular iron ion homeostasis; P:oxidation-reduction process; P:chlorophyll metabolic process	EC:1.16.3.1; EC:1.16.3	IPR012347 (G3DSA:1.20.1260.GENE3D); IPR008331 (PFAM); IPR001519 (PANTHER); PTHR11431:SF41 (PANTHER); IPR014034 (PROSITE_PATTERNS); IPR014034 (PROSITE_PATTERNS); IPR009040 (PROSITE_PROFILES); IPR009078 (SUPERFAMILY)	4.53067	1.73738e-09
TR44736|c0_g1	chaperone -domain superfamily protein isoform 1	2727	3.7E-111	74.2%	0	-	-	NON_CYTOPLASMIC_DOMAIN (PHOBIUS); TRANSMEMBRANE (PHOBIUS); TRANSMEMBRANE (PHOBIUS); TRANSMEMBRANE (PHOBIUS); NON_CYTOPLASMIC_DOMAIN (PHOBIUS); CYTOPLASMIC_DOMAIN (PHOBIUS); CYTOPLASMIC_DOMAIN (PHOBIUS); TRANSMEMBRANE (PHOBIUS); TRANSMEMBRANE (PHOBIUS); CYTOPLASMIC_DOMAIN (PHOBIUS); TRANSMEMBRANE (PHOBIUS); CYTOPLASMIC_DOMAIN (PHOBIUS); NON_CYTOPLASMIC_DOMAIN (PHOBIUS); TMhelix (TMHMM); TMhelix (T…	4.55876	2.68468e-09
TR23315|c3_g2	hypothetical chloroplast rf19	2718	1.3E-085	80.67%	3	C:chloroplast inner membrane; C:integral component of membrane; P:protein transport	-	PTHR33163:SF3 (PANTHER); PTHR33163 (PANTHER)	10.5451	3.38064e-09
TR39482|c6_g1	atp synthase beta partial	3522	0	97.93%	9	C:plasma membrane; C:chloroplast thylakoid membrane; C:integral component of membrane; C:proton-transporting ATP synthase complex, catalytic core F(1); C:proton-transporting ATP synthase complex, coupling factor F(o); F:ATP binding; F:proton-transporting ATP synthase activity, rotational mechanism; P:ATP synthesis coupled proton transport; P:ATP hydrolysis coupled proton transport	EC:3.6.1; EC:3.6.1.3; EC:3.6.1.15	IPR003593 (SMART); IPR000793 (PFAM); IPR000194 (PFAM); G3DSA:2.40.10.170 (GENE3D); IPR027417 (G3DSA:3.40.50.GENE3D); IPR005722 (TIGRFAM); IPR024034 (G3DSA:1.10.1140.GENE3D); IPR004100 (PFAM); PTHR15184 (PANTHER); PTHR15184:SF43 (PANTHER); IPR020003 (PROSITE_PATTERNS); IPR005722 (HAMAP); IPR000793 (SUPERFAMILY); IPR004100 (SUPERFAMILY); IPR027417 (SUPERFAMILY)	5.13942	3.51921e-09
TR13238|c0_g2	adenylate terminal-differentiation specific-like	1690	1.9E-040	60.07%	1	F:nucleic acid binding	-	IPR012337 (G3DSA:3.30.420.GENE3D); IPR025724 (PFAM); PTHR11439 (PANTHER); PTHR11439:SF185 (PANTHER); IPR012337 (SUPERFAMILY)	14.4016	4.47366e-09
TR35657|c0_g1	PREDICTED: uncharacterized protein LOC105119785, partial	2220	2e-50	57.73%	0	-	-	no IPS match	68.6144	6.77789e-09
TR7677|c0_g1	photosystem ii protein k	511	3.4E-021	95.47%	4	C:chloroplast thylakoid membrane; C:photosystem II reaction center; C:integral component of membrane; P:photosynthesis	-	no IPS match	65.2631	7.65301e-09
TR34471|c3_g1	ribosomal protein s3	2277	5.8E-161	93.53%	7	C:mitochondrion; C:chloroplast; C:small ribosomal subunit; F:structural constituent of ribosome; F:rRNA binding; P:translation; P:ribosome biogenesis	-	IPR005704 (TIGRFAM); IPR001351 (G3DSA:3.30.1140.GENE3D); PF00189 (PFAM); IPR015946 (G3DSA:3.30.300.GENE3D); PTHR11760:SF19 (PANTHER); PTHR11760 (PANTHER); IPR018280 (PROSITE_PATTERNS); IPR004044 (PROSITE_PROFILES); IPR005704 (HAMAP); IPR009019 (SUPERFAMILY); IPR001351 (SUPERFAMILY)	8.08508	1.92749e-08
TR44616|c5_g1	probable mediator of rna polymerase ii transcription subunit 37c	1224	4.7E-141	98.2%	0	-	-	Coil (COILS); IPR013126 (PRINTS); IPR029047 (G3DSA:2.60.34.GENE3D); IPR013126 (PFAM); IPR029048 (G3DSA:1.20.1270.GENE3D); PTHR19375:SF232 (PANTHER); PTHR19375 (PANTHER); IPR029047 (SUPERFAMILY); IPR029048 (SUPERFAMILY)	4.38367	1.94114e-08
TR44697|c4_g1	hypothetical protein ZEAMMB73_117146	1759	1.3E-014	82.67%	0	-	-	TRANSMEMBRANE (PHOBIUS); NON_CYTOPLASMIC_DOMAIN (PHOBIUS); CYTOPLASMIC_DOMAIN (PHOBIUS)	7.01868	1.94763e-08
TR23188|c0_g1	ref	1510	4.2E-115	74.87%	2	C:integral component of membrane; P:transmembrane transport	-	IPR004776 (PFAM); PTHR31419 (PANTHER); TRANSMEMBRANE (PHOBIUS); TRANSMEMBRANE (PHOBIUS); CYTOPLASMIC_DOMAIN (PHOBIUS); NON_CYTOPLASMIC_DOMAIN (PHOBIUS); CYTOPLASMIC_DOMAIN (PHOBIUS); TMhelix (TMHMM); TMhelix (TMHMM)	5.23606	2.25284e-08
TR44616|c10_g1	heat shock protein partial	463	9.6E-100	96.67%	24	C:cell wall; C:nucleolus; C:vacuolar membrane; C:Golgi apparatus; C:plasma membrane; C:plasmodesma; C:chloroplast; C:cytosolic ribosome; C:apoplast; F:protease binding; F:ATP binding; P:gluconeogenesis; P:glycolytic process; P:regulation of transcription, DNA-templated; P:protein folding; P:response to heat; P:response to cold; P:response to virus; P:response to salt stress; P:negative regulation…	-	IPR013126 (PRINTS); G3DSA:3.90.640.10 (GENE3D); G3DSA:3.30.420.40 (GENE3D); G3DSA:3.30.420.40 (GENE3D); IPR013126 (PFAM); PTHR19375 (PANTHER); PTHR19375:SF232 (PANTHER); IPR018181 (PROSITE_PATTERNS); SSF53067 (SUPERFAMILY); SSF53067 (SUPERFAMILY)	39.2442	3.8e-08
TR30447|c0_g1	gb	330	1.4E-019	91%	4	C:chloroplast thylakoid membrane; C:photosystem II reaction center; C:integral component of membrane; P:photosynthesis	-	IPR003686 (PFAM); PTHR35772 (PANTHER); PTHR35772:SF1 (PANTHER); CYTOPLASMIC_DOMAIN (PHOBIUS); TRANSMEMBRANE (PHOBIUS); NON_CYTOPLASMIC_DOMAIN (PHOBIUS); IPR003686 (HAMAP); SSF161041 (SUPERFAMILY); TMhelix (TMHMM)	58.671	3.82197e-08
TR10541|c4_g2	gb	3147	2e-163	98.07%	10	C:chloroplast thylakoid membrane; C:integral component of membrane; C:cytoplasmic membrane-bounded vesicle; F:iron ion binding; F:oxidoreductase activity; F:heme binding; F:electron transporter, transferring electrons within cytochrome b6/f complex of photosystem II activity; P:obsolete electron transport; P:photosynthesis; P:respiratory electron transport chain	-	IPR023530 (PIRSF); IPR027387 (G3DSA:1.20.810.GENE3D); IPR005797 (PFAM); PTHR19271 (PANTHER); PTHR19271:SF8 (PANTHER); CYTOPLASMIC_DOMAIN (PHOBIUS); TRANSMEMBRANE (PHOBIUS); TRANSMEMBRANE (PHOBIUS); TRANSMEMBRANE (PHOBIUS); TRANSMEMBRANE (PHOBIUS); CYTOPLASMIC_DOMAIN (PHOBIUS); NON_CYTOPLASMIC_DOMAIN (PHOBIUS); CYTOPLASMIC_DOMAIN (PHOBIUS); NON_CYTOPLASMIC_DOMAIN (PHOBIUS); IPR005797 (PROSITE_PROF…	7.43518	3.83169e-08
TR15019|c0_g1	12-oxophytodienoate reductase 11	7068	6.8E-140	88.07%	3	F:FMN binding; F:oxidoreductase activity; P:oxidation-reduction process	-	IPR001155 (PFAM); IPR013785 (G3DSA:3.20.20.GENE3D); PTHR22893 (PANTHER); PTHR22893:SF44 (PANTHER); SSF51395 (SUPERFAMILY)	6.63011	4.45793e-08
TR22761|c1_g1	mlo-like protein 13	2369	5.4E-063	73.73%	2	C:integral component of membrane; P:defense response	-	IPR004326 (PFAM); PTHR31942 (PANTHER); PTHR31942:SF19 (PANTHER); NON_CYTOPLASMIC_DOMAIN (PHOBIUS); CYTOPLASMIC_DOMAIN (PHOBIUS); TRANSMEMBRANE (PHOBIUS); TMhelix (TMHMM)	8.94525	4.82425e-08
TR43298|c4_g4	photosystem ii cp43 chlorophyll partial	2866	0	99%	9	C:photosystem II; C:chloroplast thylakoid membrane; C:integral component of membrane; F:chlorophyll binding; F:electron transporter, transferring electrons within the cyclic electron transport pathway of photosynthesis activity; F:metal ion binding; P:obsolete electron transport; P:photosynthetic electron transport in photosystem II; P:protein-chromophore linkage	-	IPR005869 (TIGRFAM); IPR000932 (PFAM); G3DSA:1.10.10.670 (GENE3D); PTHR33180 (PANTHER); PTHR33180:SF4 (PANTHER); TRANSMEMBRANE (PHOBIUS); TRANSMEMBRANE (PHOBIUS); NON_CYTOPLASMIC_DOMAIN (PHOBIUS); NON_CYTOPLASMIC_DOMAIN (PHOBIUS); TRANSMEMBRANE (PHOBIUS); TRANSMEMBRANE (PHOBIUS); TRANSMEMBRANE (PHOBIUS); NON_CYTOPLASMIC_DOMAIN (PHOBIUS); CYTOPLASMIC_DOMAIN (PHOBIUS); CYTOPLASMIC_DOMAIN (PHOBIUS);…	13.6383	5.09094e-08
TR22140|c3_g6	disease resistance rpp13-like protein 1	1173	4.1E-032	51.2%	5	F:ADP binding; F:hydrolase activity; P:metabolic process; P:protein dephosphorylation; F:phosphoprotein phosphatase activity	-	no IPS match	34.543	7.3441e-08
TR16275|c6_g1	cell wall transcription factor ace2-like	3298	3.6E-011	56.67%	0	-	-	PF12874 (PFAM); SSF57667 (SUPERFAMILY); SSF57667 (SUPERFAMILY)	4.66052	9.78923e-08
TR33561|c0_g1	clathrin assembly protein at2g25430	2421	0	72.53%	4	C:clathrin-coated vesicle; F:1-phosphatidylinositol binding; F:clathrin binding; P:clathrin coat assembly	-	IPR013809 (SMART); IPR014712 (G3DSA:1.20.58.GENE3D); IPR008942 (G3DSA:1.25.40.GENE3D); IPR011417 (PFAM); PTHR22951 (PANTHER); PTHR22951:SF13 (PANTHER); IPR013809 (PROSITE_PROFILES); IPR008942 (SUPERFAMILY); SSF89009 (SUPERFAMILY)	1272.09	1.09389e-07
TR43278|c3_g1	gb	1630	5.6E-115	97.8%	10	C:photosystem II; C:chloroplast thylakoid membrane; C:integral component of membrane; F:iron ion binding; F:chlorophyll binding; F:oxidoreductase activity; F:electron transporter, transferring electrons within the cyclic electron transport pathway of photosynthesis activity; P:obsolete electron transport; P:photosynthetic electron transport in photosystem II; P:protein-chromophore linkage	-	IPR000484 (G3DSA:1.20.85.GENE3D); IPR000484 (PFAM); PTHR33149 (PANTHER); PTHR33149:SF1 (PANTHER); CYTOPLASMIC_DOMAIN (PHOBIUS); TRANSMEMBRANE (PHOBIUS); TRANSMEMBRANE (PHOBIUS); CYTOPLASMIC_DOMAIN (PHOBIUS); NON_CYTOPLASMIC_DOMAIN (PHOBIUS); TRANSMEMBRANE (PHOBIUS); NON_CYTOPLASMIC_DOMAIN (PHOBIUS); IPR000484 (SUPERFAMILY); TMhelix (TMHMM); TMhelix (TMHMM); TMhelix (TMHMM)	13.2323	1.18447e-07
TR42400|c0_g1	bifunctional udp-glucose 4-epimerase and udp-xylose 4-epimerase 1-like	3061	3.7E-038	96%	4	F:UDP-glucose 4-epimerase activity; P:galactose metabolic process; P:nucleotide metabolic process; P:nucleotide-sugar metabolic process	EC:5.1.3.2	CYTOPLASMIC_DOMAIN (PHOBIUS); TRANSMEMBRANE (PHOBIUS); CYTOPLASMIC_DOMAIN (PHOBIUS); NON_CYTOPLASMIC_DOMAIN (PHOBIUS); TRANSMEMBRANE (PHOBIUS); TMhelix (TMHMM); TMhelix (TMHMM)	8.8476	1.36e-07
TR29916|c2_g1	photosystem i p700 apoprotein a2	2034	0	100%	12	C:photosystem I; C:chloroplast thylakoid membrane; C:integral component of membrane; F:magnesium ion binding; F:electron carrier activity; F:chlorophyll binding; F:oxidoreductase activity; F:4 iron, 4 sulfur cluster binding; P:obsolete electron transport; P:photosynthesis; P:protein-chromophore linkage; P:oxidation-reduction process	-	IPR001280 (PRINTS); IPR001280 (G3DSA:1.20.1130.GENE3D); IPR001280 (PFAM); IPR006244 (TIGRFAM); PTHR30128:SF7 (PANTHER); PTHR30128 (PANTHER); IPR020586 (PROSITE_PATTERNS); NON_CYTOPLASMIC_DOMAIN (PHOBIUS); CYTOPLASMIC_DOMAIN (PHOBIUS); NON_CYTOPLASMIC_DOMAIN (PHOBIUS); TRANSMEMBRANE (PHOBIUS); CYTOPLASMIC_DOMAIN (PHOBIUS); NON_CYTOPLASMIC_DOMAIN (PHOBIUS); TRANSMEMBRANE (PHOBIUS); CYTOPLASMIC_DOMA…	7.94676	1.61737e-07
TR21180|c1_g1	hypothetical protein ZOSMA_3G01500	2322	1.3E-011	42.36%	0	-	-	CYTOPLASMIC_DOMAIN (PHOBIUS); NON_CYTOPLASMIC_DOMAIN (PHOBIUS); TRANSMEMBRANE (PHOBIUS); TMhelix (TMHMM)	4.04199	1.63868e-07
TR10946|c1_g7	gb	1077	2.2E-056	85.53%	18	C:mitochondrion; C:chloroplast stroma; C:chloroplast envelope; F:ferroxidase activity; F:ferric iron binding; P:response to reactive oxygen species; P:iron ion transport; P:cellular iron ion homeostasis; P:embryo development ending in seed dormancy; P:thylakoid membrane organization; P:response to iron ion; P:vegetative to reproductive phase transition of meristem; P:photosynthesis; P:iron-sulfur…	EC:1.16.3.1; EC:1.16.3	IPR012347 (G3DSA:1.20.1260.GENE3D); IPR008331 (PFAM); PTHR11431:SF41 (PANTHER); IPR001519 (PANTHER); NON_CYTOPLASMIC_DOMAIN (PHOBIUS); SIGNAL_PEPTIDE_H_REGION (PHOBIUS); SIGNAL_PEPTIDE (PHOBIUS); SIGNAL_PEPTIDE_C_REGION (PHOBIUS); SIGNAL_PEPTIDE_N_REGION (PHOBIUS); IPR009040 (PROSITE_PROFILES); SignalP-TM (SIGNALP_GRAM_POSITIVE); IPR009078 (SUPERFAMILY)	9.55022	1.71816e-07
TR45349|c0_g1	PREDICTED: uncharacterized protein LOC105650942	1725	2.8E-024	63.4%	0	-	-	CYTOPLASMIC_DOMAIN (PHOBIUS); NON_CYTOPLASMIC_DOMAIN (PHOBIUS); TRANSMEMBRANE (PHOBIUS); TRANSMEMBRANE (PHOBIUS); CYTOPLASMIC_DOMAIN (PHOBIUS); TMhelix (TMHMM); TMhelix (TMHMM)	38.745	1.8248e-07
TR14486|c4_g1	hypothetical protein B456_003G156400	299	8.3E-015	62.75%	0	-	-	no IPS match	14.3324	1.86324e-07
TR27062|c0_g3	ref	1884	3.9E-137	91.33%	2	F:hydrolase activity; P:metabolic process	-	IPR003140 (PFAM); IPR029058 (G3DSA:3.40.50.GENE3D); PTHR10655:SF34 (PANTHER); PTHR10655 (PANTHER); IPR029058 (SUPERFAMILY)	5.41877	2.34116e-07
TR39039|c3_g1	PREDICTED: uncharacterized protein LOC103449768	7934	3.2E-151	51.47%	0	-	-	IPR005135 (G3DSA:3.60.10.GENE3D); IPR005135 (PFAM); PTHR31696 (PANTHER); NON_CYTOPLASMIC_DOMAIN (PHOBIUS); SIGNAL_PEPTIDE (PHOBIUS); SIGNAL_PEPTIDE_C_REGION (PHOBIUS); SIGNAL_PEPTIDE_H_REGION (PHOBIUS); SIGNAL_PEPTIDE_N_REGION (PHOBIUS); SignalP-noTM (SIGNALP_EUK); IPR005135 (SUPERFAMILY)	16.956	2.36379e-07
TR4054|c1_g1	protein root hair defective 3-like	3860	0	81.47%	5	C:endoplasmic reticulum membrane; C:integral component of membrane; F:GTPase activity; F:GTP binding; P:metabolic process	EC:3.6.1; EC:3.6.1.15	Coil (COILS); IPR027417 (G3DSA:3.40.50.GENE3D); IPR008803 (PFAM); PTHR11649:SF62 (PANTHER); PTHR11649 (PANTHER); IPR030386 (PROSITE_PROFILES); IPR027417 (SUPERFAMILY)	7.20701	2.48244e-07
TR18074|c0_g1	PREDICTED: uncharacterized protein LOC105050539 isoform X3	1624	2.5E-103	65.07%	1	P:response to oxidative stress	-	no IPS match	6.08894	2.67e-07
TR24126|c0_g1	u-box domain-containing protein 12-like	1608	4.9E-088	79.67%	1	F:protein binding	-	IPR000225 (PFAM); IPR011989 (G3DSA:1.25.10.GENE3D); PTHR23315:SF59 (PANTHER); PTHR23315 (PANTHER); IPR000225 (PROSITE_PROFILES); IPR016024 (SUPERFAMILY)	11.9821	2.80388e-07
TR26213|c0_g1	adenylate terminal-differentiation specific-like	3177	4.2E-031	58.33%	0	-	-	no IPS match	1305.84	2.93551e-07
TR9684|c1_g1	telomerase reverse transcriptase	4434	0	56.13%	2	F:DNA binding; F:telomeric template RNA reverse transcriptase activity	EC:2.7.7.49; EC:2.7.7	IPR003545 (PRINTS); IPR021891 (SMART); IPR021891 (PFAM); PTHR12066 (PANTHER); PTHR12066 (PANTHER); PTHR12066:SF0 (PANTHER); PTHR12066:SF0 (PANTHER); PTHR12066 (PANTHER); TRANSMEMBRANE (PHOBIUS); CYTOPLASMIC_DOMAIN (PHOBIUS); NON_CYTOPLASMIC_DOMAIN (PHOBIUS); IPR000477 (PROSITE_PROFILES); SSF56672 (SUPERFAMILY)	6.77001	3.27e-07
TR4083|c2_g2	gb	769	1e-35	57.33%	1	F:protein binding	-	IPR002110 (SMART); IPR020683 (PFAM); IPR020683 (G3DSA:1.25.40.GENE3D); IPR020683 (G3DSA:1.25.40.GENE3D); IPR020683 (G3DSA:1.25.40.GENE3D); PTHR24177:SF36 (PANTHER); PTHR24177 (PANTHER); IPR020683 (PROSITE_PROFILES); IPR020683 (SUPERFAMILY)	4.5294	4.10069e-07
TR25079|c5_g1	lysosomal beta glucosidase-like	1711	0	87.67%	2	F:hydrolase activity, hydrolyzing O-glycosyl compounds; P:carbohydrate metabolic process	-	no IPS match	5.00262	4.45659e-07
TR19436|c2_g1	micos complex subunit mic10-like	551	1.3E-018	75.93%	0	-	-	no IPS match	644.307	4.75877e-07
TR21760|c0_g1	lrr receptor-like serine threonine-protein kinase erecta	4999	0	87.6%	21	C:mitochondrion; C:integral component of membrane; F:protein serine/threonine kinase activity; F:ATP binding; F:2-alkenal reductase [NAD(P)] activity; P:regulation of cell growth; P:vasculature development; P:protein phosphorylation; P:plant-type cell wall organization; P:polarity specification of adaxial/abaxial axis; P:leaf morphogenesis; P:stomatal complex morphogenesis; P:transpiration; P:reg…	EC:2.7.11; EC:1.3.1.74	SIGNAL_PEPTIDE_C_REGION (PHOBIUS); SIGNAL_PEPTIDE_H_REGION (PHOBIUS); SIGNAL_PEPTIDE (PHOBIUS); NON_CYTOPLASMIC_DOMAIN (PHOBIUS); SIGNAL_PEPTIDE_N_REGION (PHOBIUS)	5.48287	4.83839e-07
TR44654|c1_g1	cytochrome c heme attachment protein	901	8.2E-164	87.8%	4	C:chloroplast thylakoid membrane; C:integral component of membrane; F:heme binding; P:cytochrome complex assembly	-	IPR002541 (PFAM); IPR017562 (TIGRFAM); PTHR30071 (PANTHER); PTHR30071:SF8 (PANTHER); SIGNAL_PEPTIDE_N_REGION (PHOBIUS); CYTOPLASMIC_DOMAIN (PHOBIUS); NON_CYTOPLASMIC_DOMAIN (PHOBIUS); NON_CYTOPLASMIC_DOMAIN (PHOBIUS); TRANSMEMBRANE (PHOBIUS); TRANSMEMBRANE (PHOBIUS); TRANSMEMBRANE (PHOBIUS); NON_CYTOPLASMIC_DOMAIN (PHOBIUS); TRANSMEMBRANE (PHOBIUS); TRANSMEMBRANE (PHOBIUS); CYTOPLASMIC_DOMAIN (PH…	34.6415	4.84e-07
TR15090|c0_g2	gb	558	9.5E-020	93.73%	2	C:cytosol; C:chloroplast stroma	-	PTHR35748 (PANTHER)	128.928	5.57816e-07
TR14998|c2_g1	gb	2371	0	94%	8	C:chloroplast thylakoid membrane; C:integral component of membrane; F:NADH dehydrogenase (ubiquinone) activity; F:quinone binding; P:mitochondrial electron transport, NADH to ubiquinone; P:ubiquinone biosynthetic process; P:sodium ion transport; P:proton transport	EC:1.6.99.5; EC:1.6.99.3; EC:1.6.5.3	IPR003918 (PRINTS); IPR001750 (PFAM); IPR010227 (TIGRFAM); PTHR22773:SF92 (PANTHER); PTHR22773 (PANTHER); NON_CYTOPLASMIC_DOMAIN (PHOBIUS); TRANSMEMBRANE (PHOBIUS); TRANSMEMBRANE (PHOBIUS); TRANSMEMBRANE (PHOBIUS); TRANSMEMBRANE (PHOBIUS); TRANSMEMBRANE (PHOBIUS); CYTOPLASMIC_DOMAIN (PHOBIUS); NON_CYTOPLASMIC_DOMAIN (PHOBIUS); NON_CYTOPLASMIC_DOMAIN (PHOBIUS); CYTOPLASMIC_DOMAIN (PHOBIUS); TRANSM…	6.53614	5.71063e-07
TR4280|c0_g1	retrotransposon ty1-copia sub-class	3604	8.1E-079	63.27%	0	-	-	CYTOPLASMIC_DOMAIN (PHOBIUS); TRANSMEMBRANE (PHOBIUS); NON_CYTOPLASMIC_DOMAIN (PHOBIUS); TMhelix (TMHMM)	11.4962	5.83672e-07
TR41986|c1_g8	rna polymerase beta subunit	3042	0	93.27%	8	C:chloroplast; F:DNA binding; F:DNA-directed RNA polymerase activity; F:ribonucleoside binding; P:transcription, DNA-templated; C:nucleolus; P:purine nucleobase metabolic process; P:pyrimidine nucleobase metabolic process	EC:2.7.7.6	IPR007120 (PFAM); IPR014724 (G3DSA:2.40.50.GENE3D); IPR007641 (PFAM); IPR007120 (G3DSA:2.40.270.GENE3D); PTHR20856:SF20 (PANTHER); IPR015712 (PANTHER); IPR007121 (PROSITE_PATTERNS); SSF64484 (SUPERFAMILY)	16.5355	6.14929e-07
TR14486|c4_g2	hypothetical protein B456_003G156400	248	1.9E-010	62.17%	0	-	-	CYTOPLASMIC_DOMAIN (PHOBIUS); TRANSMEMBRANE (PHOBIUS); NON_CYTOPLASMIC_DOMAIN (PHOBIUS); TMhelix (TMHMM)	8.40222	6.41542e-07
TR29250|c4_g3	low quality protein: cytochrome partial	863	3.1E-012	82%	0	-	-	no IPS match	10.559	6.55675e-07
TR14221|c0_g1	retroelement pol polyprotein	3652	1.6E-137	60.8%	0	-	-	IPR025724 (PFAM); PTHR11439:SF185 (PANTHER); PTHR11439 (PANTHER)	8.62608	7.26219e-07
TR35505|c0_g1	formate mitochondrial	1806	0	92.53%	11	C:mitochondrion; C:formate dehydrogenase complex; C:chloroplast; C:thylakoid; F:formate dehydrogenase (NAD+) activity; F:oxidoreductase activity, acting on the CH-OH group of donors, NAD or NADP as acceptor; F:NAD binding; P:formate metabolic process; P:methane metabolic process; P:glyoxylate metabolic process; P:oxidation-reduction process	EC:1.2.1.2	G3DSA:3.40.50.720 (GENE3D); IPR006140 (PFAM); IPR006139 (PFAM); G3DSA:3.40.50.720 (GENE3D); PTHR10996 (PANTHER); PTHR10996:SF171 (PANTHER); IPR029753 (PROSITE_PATTERNS); IPR029753 (PROSITE_PATTERNS); IPR029752 (PROSITE_PATTERNS); IPR016040 (SUPERFAMILY); SSF52283 (SUPERFAMILY)	4.76878	7.40169e-07
TR10947|c3_g8	serine threonine-protein phosphatase 7 long form homolog	1992	6.6E-023	41.93%	4	P:regulation of root meristem growth; P:meristem maintenance; F:transaminase activity; C:nucleus	-	no IPS match	6.59245	7.94079e-07
TR13469|c0_g2	gb	1564	0	90.07%	9	C:nucleus; F:NAD-dependent histone deacetylase activity (H3-K14 specific); P:DNA mediated transformation; P:pathogenesis; P:jasmonic acid and ethylene-dependent systemic resistance; P:histone acetylation; P:negative regulation of transcription, DNA-templated; P:histone H3 deacetylation; P:regulation of multicellular organismal development	EC:3.5.1.98	no IPS match	95.8596	8.31215e-07
TR20155|c0_g1	hypothetical protein ZOSMA_68G00760	598	8.9E-015	71%	0	-	-	no IPS match	4.69276	9.31507e-07
TR6114|c0_g1	mannan endo- -beta-mannosidase 1-like	1828	0	84%	2	F:hydrolase activity, hydrolyzing O-glycosyl compounds; P:carbohydrate metabolic process	-	IPR001547 (PFAM); IPR013781 (G3DSA:3.20.20.GENE3D); PTHR31451:SF8 (PANTHER); PTHR31451 (PANTHER); SIGNAL_PEPTIDE_H_REGION (PHOBIUS); SIGNAL_PEPTIDE_N_REGION (PHOBIUS); NON_CYTOPLASMIC_DOMAIN (PHOBIUS); SIGNAL_PEPTIDE_C_REGION (PHOBIUS); SIGNAL_PEPTIDE (PHOBIUS); SignalP-noTM (SIGNALP_GRAM_NEGATIVE); SignalP-noTM (SIGNALP_EUK); SignalP-TM (SIGNALP_GRAM_POSITIVE); IPR017853 (SUPERFAMILY)	4.53966	9.90358e-07
TR43704|c0_g1	calmodulin-binding protein 60 d-like isoform x2	804	1.1E-040	90%	2	F:calmodulin binding; P:response to stress	-	PTHR31713:SF5 (PANTHER); PTHR31713 (PANTHER)	601.306	9.95911e-07
TR40694|c7_g3	ribosomal protein s18	3298	2.9E-055	96.27%	6	C:ribosome; C:chloroplast; F:structural constituent of ribosome; F:rRNA binding; P:translation; P:ribosome biogenesis	-	IPR005813 (PRINTS); IPR005813 (PFAM); IPR005813 (TIGRFAM); G3DSA:1.10.1900.20 (GENE3D); IPR005813 (PANTHER); IPR005813 (PROSITE_PATTERNS); SIGNAL_PEPTIDE_H_REGION (PHOBIUS); SIGNAL_PEPTIDE (PHOBIUS); SIGNAL_PEPTIDE_C_REGION (PHOBIUS); NON_CYTOPLASMIC_DOMAIN (PHOBIUS); SIGNAL_PEPTIDE_N_REGION (PHOBIUS); PD002389 (PRODOM); SSF74731 (SUPERFAMILY)	5.00422	1.01033e-06
TR9285|c1_g1	probable serine threonine-protein kinase at1g01540	1083	3.3E-096	87.6%	10	C:plasma membrane; C:plasmodesma; F:peptide receptor activity; F:transmembrane receptor protein serine/threonine kinase activity; F:ATP binding; F:ubiquitin protein ligase binding; P:transmembrane receptor protein serine/threonine kinase signaling pathway; P:serine family amino acid metabolic process; P:hormone-mediated signaling pathway; P:protein autophosphorylation	EC:2.7.11	IPR002290 (SMART); IPR000719 (PFAM); G3DSA:1.10.510.10 (GENE3D); PTHR27001:SF90 (PANTHER); PTHR27001 (PANTHER); IPR008271 (PROSITE_PATTERNS); IPR000719 (PROSITE_PROFILES); IPR011009 (SUPERFAMILY)	4.35697	1.54426e-06
TR9285|c1_g1	probable serine threonine-protein kinase at1g01540	3193	0	81.2%	4	F:protein serine/threonine kinase activity; F:ATP binding; P:protein phosphorylation; P:serine family amino acid metabolic process	EC:2.7.11	no IPS match	4.35697	1.54426e-06
TR44215|c0_g1	fbd-associated f-box protein at1g61330	2070	7.5E-043	48.47%	1	F:protein binding	-	IPR006566 (PFAM); G3DSA:3.80.10.10 (GENE3D); IPR001810 (PFAM); PTHR32212 (PANTHER); IPR001810 (PROSITE_PROFILES); SSF52047 (SUPERFAMILY); IPR001810 (SUPERFAMILY)	7.27352	1.60293e-06
TR3408|c0_g6	ref	972	2.5E-031	85.53%	0	-	-	SIGNAL_PEPTIDE (PHOBIUS); NON_CYTOPLASMIC_DOMAIN (PHOBIUS); SIGNAL_PEPTIDE_H_REGION (PHOBIUS); SIGNAL_PEPTIDE_N_REGION (PHOBIUS); SIGNAL_PEPTIDE_C_REGION (PHOBIUS); SignalP-noTM (SIGNALP_EUK)	4.10327	2.09175e-06
TR2222|c4_g2	pentatricopeptide repeat-containing protein at4g15720	2444	0	73%	2	F:protein binding; F:hydrolase activity	-	IPR002885 (PFAM); IPR011990 (G3DSA:1.25.40.GENE3D); PF14432 (PFAM); IPR002885 (PFAM); IPR002885 (PFAM); IPR002885 (TIGRFAM); PTHR24015:SF117 (PANTHER); PTHR24015 (PANTHER); IPR002885 (PROSITE_PROFILES); IPR002885 (PROSITE_PROFILES); IPR002885 (PROSITE_PROFILES); IPR002885 (PROSITE_PROFILES); IPR002885 (PROSITE_PROFILES); IPR002885 (PROSITE_PROFILES); IPR002885 (PROSITE_PROFILES); IPR002885 (PROSI…	4.51752	2.11121e-06
TR19383|c6_g7	rna polymerase beta subunit	2840	0	89.2%	7	C:chloroplast; F:DNA binding; F:DNA-directed RNA polymerase activity; P:transcription, DNA-templated; C:nucleolus; P:purine nucleobase metabolic process; P:pyrimidine nucleobase metabolic process	EC:2.7.7.6	IPR007081 (PFAM); PTHR19376 (PANTHER); PTHR19376:SF38 (PANTHER); SSF64484 (SUPERFAMILY)	10.0117	2.44013e-06
TR37440|c0_g1	serine threonine-protein phosphatase 7 long form homolog	2347	1.7E-012	42.13%	3	P:biological_process; F:transaminase activity; C:nucleus	-	SignalP-TM (SIGNALP_GRAM_POSITIVE)	14.672	2.8351e-06
TR19267|c0_g3	polyamine-modulated factor 1-binding protein 1	932	1.9E-016	76.6%	0	-	-	no IPS match	5.36382	3.32338e-06
TR13509|c0_g1	nad h-quinone oxidoreductase subunit 2 chloroplastic	1368	5.5E-139	97.93%	7	C:chloroplast thylakoid membrane; F:NADH dehydrogenase (ubiquinone) activity; P:photosynthesis, light reaction; P:mitochondrial electron transport, NADH to ubiquinone; P:ubiquinone biosynthetic process; P:sodium ion transport; P:proton transport	EC:1.6.99.5; EC:1.6.99.3; EC:1.6.5.3	IPR001750 (PFAM); PTHR22773 (PANTHER); PTHR22773:SF86 (PANTHER); CYTOPLASMIC_DOMAIN (PHOBIUS); TRANSMEMBRANE (PHOBIUS); NON_CYTOPLASMIC_DOMAIN (PHOBIUS); TRANSMEMBRANE (PHOBIUS); TRANSMEMBRANE (PHOBIUS); TRANSMEMBRANE (PHOBIUS); CYTOPLASMIC_DOMAIN (PHOBIUS); CYTOPLASMIC_DOMAIN (PHOBIUS); NON_CYTOPLASMIC_DOMAIN (PHOBIUS); TMhelix (TMHMM); TMhelix (TMHMM); TMhelix (TMHMM); TMhelix (TMHMM); TMhelix …	17.7946	3.4116e-06
TR26190|c0_g1	kinetochore protein nuf2	1983	1.2E-100	67.53%	2	C:chromosome, centromeric region; P:mitotic nuclear division	-	IPR005549 (PFAM); PTHR21650:SF2 (PANTHER); PTHR21650 (PANTHER)	4.1645	3.457e-06
TR25828|c0_g3	pentatricopeptide repeat-containing protein chloroplastic	3353	0	73.6%	1	F:protein binding	-	IPR002885 (PFAM); IPR002885 (PFAM); IPR011990 (G3DSA:1.25.40.GENE3D); IPR002885 (TIGRFAM); PF14432 (PFAM); PTHR24015:SF103 (PANTHER); PTHR24015 (PANTHER); PTHR24015:SF103 (PANTHER); IPR002885 (PROSITE_PROFILES); IPR002885 (PROSITE_PROFILES); IPR002885 (PROSITE_PROFILES); IPR002885 (PROSITE_PROFILES); IPR002885 (PROSITE_PROFILES); IPR002885 (PROSITE_PROFILES); IPR002885 (PROSITE_PROFILES); IPR0028…	5.10121	3.62964e-06
TR42090|c0_g1	zeaxanthin chloroplastic	2245	2.2E-059	76.4%	2	F:oxidoreductase activity; P:oxidation-reduction process	-	PR00420 (PRINTS); IPR006076 (PFAM); IPR023753 (G3DSA:3.50.50.GENE3D); PTHR13789:SF213 (PANTHER); PTHR13789 (PANTHER); IPR023753 (SUPERFAMILY)	4.03715	3.723e-06
TR19423|c1_g2	protein ultrapetala 1-like	1371	9.5E-019	84.07%	1	F:DNA binding	-	no IPS match	4.04865	3.9607e-06
TR10497|c0_g6	tripeptidyl-peptidase 2 isoform x2	950	8.6E-016	73.67%	3	C:intracellular membrane-bounded organelle; C:cytoplasmic part; F:serine-type peptidase activity	-	TRANSMEMBRANE (PHOBIUS); CYTOPLASMIC_DOMAIN (PHOBIUS); NON_CYTOPLASMIC_DOMAIN (PHOBIUS); TMhelix (TMHMM)	20.5917	4.04272e-06
TR17346|c0_g2	pentatricopeptide repeat-containing protein at3g49710	1659	0	76.73%	0	-	-	no IPS match	20.7774	4.18174e-06
TR26309|c0_g1	zinc finger mym-type protein 1-like	936	0.00000017	74%	1	F:binding	-	no IPS match	17.8382	4.26325e-06
TR23064|c0_g1	dna-directed rna polymerase subunit beta	829	3.8E-081	73.2%	3	P:response to stress; P:response to abiotic stimulus; P:cellular response to stimulus	-	PTHR34454:SF2 (PANTHER); PTHR34454 (PANTHER)	4.59717	4.40628e-06
TR2257|c2_g1	hypothetical chloroplast rf21	1287	0	94.33%	2	C:chloroplast stroma; F:ATP binding	-	IPR027417 (G3DSA:3.40.50.GENE3D); IPR008543 (PFAM); PTHR33078 (PANTHER); NON_CYTOPLASMIC_DOMAIN (PHOBIUS); TRANSMEMBRANE (PHOBIUS); TRANSMEMBRANE (PHOBIUS); NON_CYTOPLASMIC_DOMAIN (PHOBIUS); CYTOPLASMIC_DOMAIN (PHOBIUS); IPR027417 (SUPERFAMILY); TMhelix (TMHMM)	81.3963	4.49582e-06
TR28714|c2_g6	photosystem i assembly protein ycf4	978	2.7E-101	93.8%	4	C:photosystem I; C:chloroplast thylakoid membrane; C:integral component of membrane; P:photosynthesis	-	IPR003359 (PFAM); PTHR33288 (PANTHER); TRANSMEMBRANE (PHOBIUS); CYTOPLASMIC_DOMAIN (PHOBIUS); NON_CYTOPLASMIC_DOMAIN (PHOBIUS); CYTOPLASMIC_DOMAIN (PHOBIUS); TRANSMEMBRANE (PHOBIUS); IPR003359 (PRODOM); TMhelix (TMHMM); TMhelix (TMHMM)	9.54267	4.49626e-06
TR30759|c5_g6	60s ribosomal protein l7-2	831	1.8E-027	79.93%	3	C:nucleolus; C:cytosolic large ribosomal subunit; P:RNA methylation	-	CYTOPLASMIC_DOMAIN (PHOBIUS); NON_CYTOPLASMIC_DOMAIN (PHOBIUS); TRANSMEMBRANE (PHOBIUS); SignalP-TM (SIGNALP_GRAM_POSITIVE); TMhelix (TMHMM)	6.47164	4.74386e-06
TR40669|c1_g2	probable lrr receptor-like serine threonine-protein kinase at5g10290	1553	5.6E-010	85.07%	5	C:integral component of membrane; F:protein serine/threonine kinase activity; F:ATP binding; P:protein phosphorylation; P:serine family amino acid metabolic process	EC:2.7.11	no IPS match	5.99137	5.276e-06
TR25057|c1_g2	acetyl- carboxylase carboxyltransferase beta subunit	2169	0	93.07%	9	C:acetyl-CoA carboxylase complex; C:chloroplast stroma; F:acetyl-CoA carboxylase activity; F:ATP binding; F:zinc ion binding; F:transferase activity; P:fatty acid biosynthetic process; P:malonyl-CoA biosynthetic process; P:pyruvate metabolic process	EC:6.4.1; EC:6.4.1.2	IPR000438 (PRINTS); IPR029045 (G3DSA:3.90.226.GENE3D); IPR000438 (TIGRFAM); IPR000022 (PFAM); PTHR22855 (PANTHER); PTHR22855:SF15 (PANTHER); IPR011762 (PROSITE_PROFILES); IPR029045 (SUPERFAMILY)	9.85407	5.34673e-06
TR35112|c3_g2	set1 ash2 histone methyltransferase complex subunit ash2	455	1.1E-031	84.6%	7	C:Set1C/COMPASS complex; F:chromatin DNA binding; P:embryo development ending in seed dormancy; P:vegetative to reproductive phase transition of meristem; P:simple leaf morphogenesis; P:histone H3-K4 trimethylation; C:chromatin	-	no IPS match	91.3444	5.50937e-06
TR32936|c0_g2	formin-like protein 11	4737	3e-100	79.13%	0	-	-	Coil (COILS); IPR015425 (PFAM); PTHR23213 (PANTHER); PTHR23213:SF177 (PANTHER); IPR015425 (PROSITE_PROFILES); SSF101447 (SUPERFAMILY)	4.85179	5.68259e-06
TR9365|c0_g3	d-3-phosphoglycerate dehydrogenase chloroplastic-like	796	1.5E-091	84.47%	7	F:phosphoglycerate dehydrogenase activity; F:amino acid binding; F:NAD binding; P:L-serine biosynthetic process; P:oxidation-reduction process; P:glycine metabolic process; P:threonine metabolic process	EC:1.1.1.95	IPR029009 (G3DSA:3.30.1330.GENE3D); G3DSA:3.30.70.260 (GENE3D); IPR029009 (SUPERFAMILY); SSF55021 (SUPERFAMILY)	11.0516	5.76611e-06
TR19399|c1_g6	atp synthase cf0 b chain	685	2.2E-034	98.13%	5	C:chloroplast thylakoid membrane; C:integral component of membrane; C:proton-transporting ATP synthase complex, coupling factor F(o); F:proton-transporting ATP synthase activity, rotational mechanism; P:ATP synthesis coupled proton transport	EC:3.6.1; EC:3.6.1.3; EC:3.6.1.15	no IPS match	6.77038	6.06376e-06
TR26275|c0_g1	PREDICTED: uncharacterized protein LOC105044324	1169	7.1E-009	74.67%	0	-	-	IPR008480 (PFAM); PTHR33098 (PANTHER); PTHR33098:SF15 (PANTHER)	5.90223	6.75145e-06
TR3461|c2_g1	protein nrt1 ptr family -like	3773	5.7E-014	93.33%	3	C:membrane; F:transporter activity; P:transport	-	G3DSA:1.20.1250.20 (GENE3D); IPR000109 (PANTHER); PTHR11654:SF98 (PANTHER); TRANSMEMBRANE (PHOBIUS); TRANSMEMBRANE (PHOBIUS); NON_CYTOPLASMIC_DOMAIN (PHOBIUS); CYTOPLASMIC_DOMAIN (PHOBIUS); NON_CYTOPLASMIC_DOMAIN (PHOBIUS); IPR020846 (SUPERFAMILY); TMhelix (TMHMM); TMhelix (TMHMM)	4.85207	6.78536e-06
TR29077|c0_g1	gb	742	3.7E-013	98.8%	4	C:photosystem I; C:chloroplast thylakoid membrane; C:integral component of membrane; P:photosynthesis	-	TRANSMEMBRANE (PHOBIUS); NON_CYTOPLASMIC_DOMAIN (PHOBIUS); CYTOPLASMIC_DOMAIN (PHOBIUS); TMhelix (TMHMM)	7.82912	6.92208e-06
TR23307|c3_g1	hypothetical protein EUGRSUZ_H03782	1110	6.2E-011	57.46%	0	-	-	CYTOPLASMIC_DOMAIN (PHOBIUS); TRANSMEMBRANE (PHOBIUS); CYTOPLASMIC_DOMAIN (PHOBIUS); TRANSMEMBRANE (PHOBIUS); NON_CYTOPLASMIC_DOMAIN (PHOBIUS); TMhelix (TMHMM)	9.19109	6.97509e-06
TR35693|c0_g1	proline-rich receptor-like protein kinase perk8	1339	0	83.13%	4	F:protein serine/threonine kinase activity; F:ATP binding; P:protein phosphorylation; P:serine family amino acid metabolic process	EC:2.7.11	IPR002290 (SMART); IPR000719 (PFAM); G3DSA:1.10.510.10 (GENE3D); IPR013320 (G3DSA:2.60.120.GENE3D); G3DSA:3.30.200.20 (GENE3D); PTHR27001:SF132 (PANTHER); PTHR27001 (PANTHER); IPR017441 (PROSITE_PATTERNS); IPR008271 (PROSITE_PATTERNS); NON_CYTOPLASMIC_DOMAIN (PHOBIUS); TRANSMEMBRANE (PHOBIUS); CYTOPLASMIC_DOMAIN (PHOBIUS); IPR000719 (PROSITE_PROFILES); IPR011009 (SUPERFAMILY); TMhelix (TMHMM)	25.9432	7.42835e-06
TR21728|c0_g2	mavicyanin-like isoform x1	484	5.1E-042	68.93%	1	F:electron carrier activity	-	IPR008972 (G3DSA:2.60.40.GENE3D); IPR003245 (PFAM); PTHR33021 (PANTHER); PTHR33021:SF31 (PANTHER); TRANSMEMBRANE (PHOBIUS); CYTOPLASMIC_DOMAIN (PHOBIUS); NON_CYTOPLASMIC_DOMAIN (PHOBIUS); IPR003245 (PRODOM); IPR003245 (PROSITE_PROFILES); IPR008972 (SUPERFAMILY)	13.1544	7.49683e-06
TR37914|c2_g1	hypothetical protein VITISV_008538	3473	2.3E-104	54.27%	0	-	-	IPR005135 (G3DSA:3.60.10.GENE3D); PTHR31696 (PANTHER); IPR005135 (SUPERFAMILY)	7.67166	7.53483e-06
TR37029|c5_g2	protein flx-like 3	770	3.6E-88	77.47%	2	F:molecular_function; P:biological_process	-	Coil (COILS); Coil (COILS); Coil (COILS); PTHR33405 (PANTHER); PTHR33405:SF2 (PANTHER)	-1126.12	2.48038e-28
TR32275|c1_g1	upf0603 protein chloroplastic	530	2.0E-35	81.73%	20	C:chloroplast thylakoid; C:thylakoid lumen; F:acid phosphatase activity; P:rRNA processing; P:unsaturated fatty acid biosynthetic process; P:response to blue light; P:plastid organization; P:photosynthetic electron transport in photosystem I; P:response to red light; P:photosystem II repair; P:photosystem II assembly; P:response to far red light; P:chlorophyll biosynthetic process; P:carotenoid b…	EC:3.1; EC:3.1.3.41; EC:3.1.3.2	no IPS match	-112.143	2.40918e-27
TR9707|c0_g1	probable plastid-lipid-associated protein chloroplastic	1484	7.7E-158	87.4%	3	F:protein kinase activity; F:ATP binding; P:protein phosphorylation	-	G3DSA:1.10.510.10 (GENE3D); PTHR24056:SF181 (PANTHER); PTHR24056 (PANTHER); IPR000719 (PROSITE_PROFILES); IPR011009 (SUPERFAMILY)	-15.7792	5.73574e-23
TR43677|c0_g1	thioesterase family protein	2625	3.7E-33	73.8%	2	C:peroxisome; P:phylloquinone biosynthetic process	-	IPR029069 (G3DSA:3.10.129.GENE3D); IPR006683 (PFAM); IPR003736 (TIGRFAM); PTHR12418 (PANTHER); PTHR12418:SF31 (PANTHER); IPR029069 (SUPERFAMILY)	-9.27316	1.48893e-20
TR30937|c0_g1	sorghum bicolor protein targeted either to mitochondria or chloroplast proteins t50848	1495	4.1E-30	52.53%	0	-	-	CYTOPLASMIC_DOMAIN (PHOBIUS); NON_CYTOPLASMIC_DOMAIN (PHOBIUS); TRANSMEMBRANE (PHOBIUS); TMhelix (TMHMM)	-6.67891	1.9211e-17
TR33001|c0_g1	secoisolariciresinol dehydrogenase-like	1257	1.9E-108	74.53%	2	F:oxidoreductase activity; P:metabolic process	-	IPR002347 (PRINTS); IPR002198 (PRINTS); IPR002198 (PFAM); G3DSA:3.40.50.720 (GENE3D); PTHR24322 (PANTHER); PTHR24322:SF600 (PANTHER); PTHR24322 (PANTHER); PTHR24322:SF600 (PANTHER); IPR020904 (PROSITE_PATTERNS); IPR016040 (SUPERFAMILY)	-7.1691	5.84634e-15
TR4223|c0_g1	fk506-binding protein 2-like	1339	2.6E-23	49.53%	0	-	-	PTHR33735 (PANTHER); NON_CYTOPLASMIC_DOMAIN (PHOBIUS); CYTOPLASMIC_DOMAIN (PHOBIUS); TRANSMEMBRANE (PHOBIUS)	-6.25888	1.45275e-14
TR32950|c0_g1	ref	4341	4.0E-96	76.07%	2	F:amino acid binding; P:metabolic process	-	IPR002912 (PFAM); G3DSA:3.30.70.260 (GENE3D); PTHR31096 (PANTHER); PTHR31096:SF5 (PANTHER); IPR002912 (PROSITE_PROFILES); IPR002912 (PROSITE_PROFILES); SSF55021 (SUPERFAMILY)	-4.49109	7.37267e-13
TR11821|c6_g2	gb	1508	1.1E-29	79.87%	1	P:circadian rhythm	-	IPR006760 (PFAM); PTHR34804:SF1 (PANTHER); PTHR34804 (PANTHER)	-8.06706	4.72339e-12
TR4833|c0_g1	kunitz family trypsin and protease inhibitor	1077	2.1E-45	60.07%	1	F:endopeptidase inhibitor activity	-	IPR002160 (PRINTS); IPR002160 (SMART); G3DSA:2.80.10.50 (GENE3D); IPR002160 (PFAM); PTHR33107:SF5 (PANTHER); PTHR33107 (PANTHER); SIGNAL_PEPTIDE_C_REGION (PHOBIUS); SIGNAL_PEPTIDE_N_REGION (PHOBIUS); NON_CYTOPLASMIC_DOMAIN (PHOBIUS); SIGNAL_PEPTIDE_H_REGION (PHOBIUS); SIGNAL_PEPTIDE (PHOBIUS); SignalP-noTM (SIGNALP_EUK); SignalP-TM (SIGNALP_GRAM_NEGATIVE); SignalP-TM (SIGNALP_GRAM_POSITIVE); IPR0…	-343.644	5.64204e-12
TR41839|c4_g5	glutathione transferase gst 23-like	1109	7.3E-10	70.8%	3	F:nucleic acid binding; P:DNA integration; F:zinc ion binding	-	TRANSMEMBRANE (PHOBIUS); CYTOPLASMIC_DOMAIN (PHOBIUS); NON_CYTOPLASMIC_DOMAIN (PHOBIUS)	-27.0844	5.75005e-12
TR37528|c0_g1	hypothetical protein VITISV_034261	2775	1.7E-85	58.67%	0	-	-	TMhelix (TMHMM)	-44.7311	1.90508e-11
TR21326|c0_g1	vacuolar amino acid transporter 1-like	1565	2.3E-153	78.2%	1	C:integral component of membrane	-	IPR013057 (PFAM); PTHR22950:SF280 (PANTHER); PTHR22950 (PANTHER); TRANSMEMBRANE (PHOBIUS); TRANSMEMBRANE (PHOBIUS); NON_CYTOPLASMIC_DOMAIN (PHOBIUS); TRANSMEMBRANE (PHOBIUS); TRANSMEMBRANE (PHOBIUS); TRANSMEMBRANE (PHOBIUS); NON_CYTOPLASMIC_DOMAIN (PHOBIUS); TRANSMEMBRANE (PHOBIUS); TRANSMEMBRANE (PHOBIUS); TRANSMEMBRANE (PHOBIUS); NON_CYTOPLASMIC_DOMAIN (PHOBIUS); TRANSMEMBRANE (PHOBIUS); CYTOPL…	-57.6256	8.96228e-11
TR41839|c4_g1	probable glutathione s-transferase	295	6.2E-10	73.6%	1	F:protein binding	-	IPR004045 (PFAM); IPR012336 (G3DSA:3.40.30.GENE3D); PTHR11260 (PANTHER); PTHR11260:SF233 (PANTHER); IPR004045 (PROSITE_PROFILES); IPR012336 (SUPERFAMILY)	-29.7859	9.05006e-11
TR26231|c0_g2	cationic amino acid transporter 1-like	3308	6.7E-95	86.07%	3	C:integral component of membrane; F:amino acid transmembrane transporter activity; P:amino acid transmembrane transport	-	IPR029485 (PFAM); IPR002293 (PFAM); PTHR11785:SF230 (PANTHER); IPR002293 (PANTHER); IPR002293 (PANTHER); PTHR11785:SF230 (PANTHER); CYTOPLASMIC_DOMAIN (PHOBIUS); TRANSMEMBRANE (PHOBIUS); TRANSMEMBRANE (PHOBIUS); NON_CYTOPLASMIC_DOMAIN (PHOBIUS); TRANSMEMBRANE (PHOBIUS); TRANSMEMBRANE (PHOBIUS); TRANSMEMBRANE (PHOBIUS); CYTOPLASMIC_DOMAIN (PHOBIUS); TRANSMEMBRANE (PHOBIUS); NON_CYTOPLASMIC_DOMAIN …	-10.0967	1.62923e-10
TR29198|c3_g1	high affinity nitrate transporter	3952	1.5E-169	83.07%	3	C:plasma membrane; C:integral component of membrane; P:transmembrane transport	-	G3DSA:1.20.1250.20 (GENE3D); IPR011701 (PFAM); PTHR23515 (PANTHER); PTHR23515:SF3 (PANTHER); CYTOPLASMIC_DOMAIN (PHOBIUS); NON_CYTOPLASMIC_DOMAIN (PHOBIUS); NON_CYTOPLASMIC_DOMAIN (PHOBIUS); CYTOPLASMIC_DOMAIN (PHOBIUS); NON_CYTOPLASMIC_DOMAIN (PHOBIUS); TRANSMEMBRANE (PHOBIUS); TRANSMEMBRANE (PHOBIUS); TRANSMEMBRANE (PHOBIUS); CYTOPLASMIC_DOMAIN (PHOBIUS); CYTOPLASMIC_DOMAIN (PHOBIUS); TRANSMEMB…	-8.48521	1.77501e-10
TR15601|c1_g2	mitochondrial uncoupling protein 5-like	810	7.2E-55	78.07%	2	C:membrane; P:transport	-	IPR023395 (G3DSA:1.50.40.GENE3D); IPR018108 (PFAM); PTHR24089 (PANTHER); PTHR24089 (PANTHER); PTHR24089:SF392 (PANTHER); IPR018108 (PROSITE_PROFILES); IPR018108 (PROSITE_PROFILES); IPR023395 (SUPERFAMILY)	-32.6156	2.92208e-10
TR15132|c3_g1	fe(2+) transport protein 1-like	2746	1.3E-149	75.47%	3	C:integral component of membrane; F:zinc ion transmembrane transporter activity; P:zinc II ion transmembrane transport	-	IPR004698 (TIGRFAM); IPR003689 (PFAM); PTHR11040:SF41 (PANTHER); PTHR11040 (PANTHER); TRANSMEMBRANE (PHOBIUS); CYTOPLASMIC_DOMAIN (PHOBIUS); CYTOPLASMIC_DOMAIN (PHOBIUS); CYTOPLASMIC_DOMAIN (PHOBIUS); NON_CYTOPLASMIC_DOMAIN (PHOBIUS); TRANSMEMBRANE (PHOBIUS); TRANSMEMBRANE (PHOBIUS); TRANSMEMBRANE (PHOBIUS); NON_CYTOPLASMIC_DOMAIN (PHOBIUS); SignalP-TM (SIGNALP_EUK); SignalP-TM (SIGNALP_GRAM_NEGA…	-8.09883	4.33497e-10
TR39471|c1_g3	polyadenylate-binding protein rbp47-like	701	4.9E-10	72.4%	2	F:nucleic acid binding; F:nucleotide binding	-	SIGNAL_PEPTIDE_H_REGION (PHOBIUS); NON_CYTOPLASMIC_DOMAIN (PHOBIUS); SIGNAL_PEPTIDE_C_REGION (PHOBIUS); SIGNAL_PEPTIDE_N_REGION (PHOBIUS); SIGNAL_PEPTIDE (PHOBIUS); SignalP-noTM (SIGNALP_EUK)	-24.5138	8.28942e-10
TR23361|c4_g2	pi-plc x domain-containing protein at5g67130-like	5055	5.2E-128	79.6%	5	C:plasma membrane; F:phosphoric diester hydrolase activity; F:kinase activity; P:lipid metabolic process; P:phosphorylation	EC:3.1	IPR017946 (G3DSA:3.20.20.GENE3D); PTHR13593:SF52 (PANTHER); PTHR13593 (PANTHER); NON_CYTOPLASMIC_DOMAIN (PHOBIUS); CYTOPLASMIC_DOMAIN (PHOBIUS); TRANSMEMBRANE (PHOBIUS); IPR017946 (SUPERFAMILY)	-7.58691	9.1681e-10
TR44577|c0_g1	glutathione transferase gst 23-like	1632	2.8E-75	74%	1	F:protein binding	-	IPR012336 (G3DSA:3.40.30.GENE3D); IPR010987 (G3DSA:1.20.1050.GENE3D); IPR004045 (PFAM); PTHR11260 (PANTHER); PTHR11260:SF254 (PANTHER); IPR004045 (PROSITE_PROFILES); IPR010987 (PROSITE_PROFILES); IPR012336 (SUPERFAMILY); IPR010987 (SUPERFAMILY)	-6.88317	1.53598e-09
TR10381|c1_g2	metal transporter nramp3	4783	0.0E0	86.27%	3	C:membrane; F:transporter activity; P:transport	-	IPR001046 (PRINTS); IPR001046 (TIGRFAM); IPR001046 (PFAM); IPR001046 (PANTHER); PTHR11706:SF46 (PANTHER); NON_CYTOPLASMIC_DOMAIN (PHOBIUS); TRANSMEMBRANE (PHOBIUS); NON_CYTOPLASMIC_DOMAIN (PHOBIUS); NON_CYTOPLASMIC_DOMAIN (PHOBIUS); TRANSMEMBRANE (PHOBIUS); NON_CYTOPLASMIC_DOMAIN (PHOBIUS); TRANSMEMBRANE (PHOBIUS); TRANSMEMBRANE (PHOBIUS); CYTOPLASMIC_DOMAIN (PHOBIUS); TRANSMEMBRANE (PHOBIUS); NO…	-8.43605	1.58997e-09
TR29226|c2_g5	gb	1860	2.6E-57	64%	1	F:binding	-	IPR028919 (PFAM); PTHR33054 (PANTHER); PTHR33054:SF7 (PANTHER)	-10.9411	1.77979e-09
TR2270|c5_g3	fatty acyl- reductase 3-like	2566	2.5E-91	71.27%	2	F:fatty-acyl-CoA reductase (alcohol-forming) activity; P:oxidation-reduction process	-	NON_CYTOPLASMIC_DOMAIN (PHOBIUS); TRANSMEMBRANE (PHOBIUS); CYTOPLASMIC_DOMAIN (PHOBIUS); SignalP-TM (SIGNALP_GRAM_NEGATIVE); SignalP-TM (SIGNALP_GRAM_POSITIVE); TMhelix (TMHMM)	-50.6121	2.04694e-09
TR38485|c0_g2	probable lrr receptor-like serine threonine-protein kinase at1g05700	1865	1.3E-142	62.53%	3	F:kinase activity; P:phosphorylation; C:integral component of membrane	-	no IPS match	-178.566	2.41737e-09
TR16205|c0_g4	class iv chitinase	1008	9.0E-62	82.53%	5	F:chitinase activity; F:chitin binding; P:carbohydrate metabolic process; P:chitin catabolic process; P:cell wall macromolecule catabolic process	EC:3.2.1.14	G3DSA:1.10.530.10 (GENE3D); G3DSA:3.30.20.10 (GENE3D); IPR000726 (PFAM); PTHR22595 (PANTHER); IPR000726 (PROSITE_PATTERNS); IPR023346 (SUPERFAMILY)	-25.686	2.70863e-09
TR40674|c1_g1	ferric reduction oxidase 2-like	1850	3.3E-142	73.8%	3	C:membrane; F:oxidoreductase activity; P:oxidation-reduction process	-	IPR013112 (PFAM); G3DSA:3.40.50.80 (GENE3D); IPR013121 (PFAM); PTHR11972:SF41 (PANTHER); PTHR11972 (PANTHER); PTHR11972 (PANTHER); NON_CYTOPLASMIC_DOMAIN (PHOBIUS); TRANSMEMBRANE (PHOBIUS); TRANSMEMBRANE (PHOBIUS); NON_CYTOPLASMIC_DOMAIN (PHOBIUS); CYTOPLASMIC_DOMAIN (PHOBIUS); IPR017927 (PROSITE_PROFILES); SSF52343 (SUPERFAMILY); TMhelix (TMHMM); TMhelix (TMHMM)	-203.121	3.4245e-09
TR44999|c0_g1	nematode resistance hspro2	715	6.3E-96	76.87%	1	P:defense response	-	IPR009869 (PFAM); IPR009743 (PFAM); PTHR34795 (PANTHER); SSF140959 (SUPERFAMILY)	-24.7832	3.75935e-09
TR10900|c6_g4	transcription factor bhlh100-like	2454	1.1E-43	61.93%	3	C:nucleus; F:DNA binding; F:protein dimerization activity	-	Coil (COILS); IPR011598 (SMART); IPR011598 (PFAM); IPR011598 (G3DSA:4.10.280.GENE3D); IPR015660 (PANTHER); PTHR13935:SF41 (PANTHER); IPR011598 (PROSITE_PROFILES); IPR011598 (SUPERFAMILY)	-4.74462	4.73361e-09
TR41307|c2_g2	anamorsin homolog	776	4.6E-13	46.07%	12	P:negative regulation of apoptotic process; P:methylation; F:electron carrier activity; F:methyltransferase activity; C:mitochondrion; P:iron-sulfur cluster assembly; C:cytoplasm; F:2 iron, 2 sulfur cluster binding; F:iron-sulfur cluster binding; C:mitochondrial intermembrane space; F:metal ion binding; P:metabolic process	-	no IPS match	-98.3212	5.53377e-09
TR33281|c5_g3	PREDICTED: uncharacterized protein LOC104423987	3109	2.4E-19	54.33%	5	F:nucleic acid binding; F:zinc ion binding; P:actin filament bundle assembly; F:actin binding; F:actin filament binding	-	no IPS match	-10.8531	6.34573e-09
TR32779|c2_g1	homogentisate phytyltransferase chloroplastic isoform x1	797	9.8E-42	69.2%	12	C:integral component of membrane; F:prenyltransferase activity; P:cellular amino acid metabolic process; P:fatty acid metabolic process; P:cellular aromatic compound metabolic process; P:coenzyme metabolic process; P:sulfur compound metabolic process; P:lipid biosynthetic process; P:heterocycle metabolic process; P:regulation of biological process; P:monocarboxylic acid biosynthetic process; P:or…	EC:2.5.1	IPR000537 (PFAM); PTHR11048 (PANTHER); PTHR11048:SF26 (PANTHER); CYTOPLASMIC_DOMAIN (PHOBIUS); CYTOPLASMIC_DOMAIN (PHOBIUS); TRANSMEMBRANE (PHOBIUS); TRANSMEMBRANE (PHOBIUS); TRANSMEMBRANE (PHOBIUS); NON_CYTOPLASMIC_DOMAIN (PHOBIUS); NON_CYTOPLASMIC_DOMAIN (PHOBIUS); TMhelix (TMHMM); TMhelix (TMHMM); TMhelix (TMHMM)	-25.7548	8.95974e-09
TR4188|c0_g1	PREDICTED: uncharacterized protein LOC103969610	1039	1.4E-27	47.73%	0	-	-	IPR012442 (PFAM); PTHR33095 (PANTHER); PTHR33095:SF11 (PANTHER)	-6.23127	1.3998e-08
TR12096|c0_g1	pathogen-related	1848	9.6E-51	76.6%	0	-	-	G3DSA:3.10.450.50 (GENE3D); PTHR31723:SF1 (PANTHER); PTHR31723 (PANTHER); SSF54427 (SUPERFAMILY)	-12.8735	1.55601e-08
TR6039|c0_g1	-trehalose-phosphate synthase	6255	0.0E0	90.13%	6	F:alpha,alpha-trehalose-phosphate synthase (UDP-forming) activity; F:trehalose-phosphatase activity; P:starch metabolic process; P:sucrose metabolic process; P:trehalose biosynthetic process; P:protein dephosphorylation	EC:2.4.1.15; EC:3.1; EC:3.1.3.12; EC:3.1.3.41; EC:2.4.1	IPR003337 (TIGRFAM); IPR023214 (G3DSA:3.40.50.GENE3D); IPR003337 (PFAM); G3DSA:3.40.50.2000 (GENE3D); IPR001830 (PFAM); IPR006379 (TIGRFAM); G3DSA:3.40.50.2000 (GENE3D); PTHR10788 (PANTHER); PTHR10788:SF48 (PANTHER); IPR023214 (SUPERFAMILY); SSF53756 (SUPERFAMILY)	-4.35345	1.77495e-08
TR42237|c2_g4	rna-directed dna polymerase (reverse transcriptase) ribonuclease h	6309	2.1E-81	76.27%	2	P:RNA-dependent DNA replication; F:RNA-directed DNA polymerase activity	-	PF13650 (PFAM); IPR021109 (SUPERFAMILY)	-5.06637	2.0127e-08
TR30918|c0_g2	sulfate transporter -like	4095	0.0E0	77.8%	4	C:chloroplast; C:integral component of membrane; F:secondary active sulfate transmembrane transporter activity; P:sulfate transmembrane transport	-	SignalP-noTM (SIGNALP_EUK)	-7.72255	2.27366e-08
TR45041|c0_g1	probable aquaporin pip2-5	1296	1.0E-133	80.13%	3	C:integral component of membrane; F:transporter activity; P:transport	-	IPR000425 (PRINTS); IPR000425 (TIGRFAM); IPR000425 (PFAM); IPR023271 (G3DSA:1.20.1080.GENE3D); PTHR19139:SF167 (PANTHER); IPR000425 (PANTHER); IPR022357 (PROSITE_PATTERNS); SIGNAL_PEPTIDE_N_REGION (PHOBIUS); TRANSMEMBRANE (PHOBIUS); TRANSMEMBRANE (PHOBIUS); SIGNAL_PEPTIDE (PHOBIUS); NON_CYTOPLASMIC_DOMAIN (PHOBIUS); SIGNAL_PEPTIDE_C_REGION (PHOBIUS); TRANSMEMBRANE (PHOBIUS); CYTOPLASMIC_DOMAIN (P…	-98.6828	2.55288e-08
TR41843|c3_g3	chlorophyll-a binding protein partial	1111	1.2E-10	55.07%	3	C:thylakoid; C:membrane; P:cellular metabolic process	-	no IPS match	-14.93	2.71497e-08
TR11566|c0_g1	PREDICTED: uncharacterized protein LOC103484494	1334	5.5E-61	66.4%	0	-	-	IPR007770 (PFAM); PTHR31621 (PANTHER); PTHR31621:SF0 (PANTHER); NON_CYTOPLASMIC_DOMAIN (PHOBIUS); TRANSMEMBRANE (PHOBIUS); TRANSMEMBRANE (PHOBIUS); TRANSMEMBRANE (PHOBIUS); CYTOPLASMIC_DOMAIN (PHOBIUS); NON_CYTOPLASMIC_DOMAIN (PHOBIUS); TRANSMEMBRANE (PHOBIUS); CYTOPLASMIC_DOMAIN (PHOBIUS); CYTOPLASMIC_DOMAIN (PHOBIUS); TMhelix (TMHMM); TMhelix (TMHMM); TMhelix (TMHMM); TMhelix (TMHMM)	-4.27809	2.72902e-08
TR30206|c0_g1	chaperone protein dnaj chloroplastic-like	989	5.0E-48	79.53%	2	C:nucleus; C:chloroplast stroma	-	IPR001623 (PRINTS); IPR001623 (SMART); IPR001623 (G3DSA:1.10.287.GENE3D); IPR001623 (PFAM); PTHR24078 (PANTHER); TRANSMEMBRANE (PHOBIUS); NON_CYTOPLASMIC_DOMAIN (PHOBIUS); TRANSMEMBRANE (PHOBIUS); CYTOPLASMIC_DOMAIN (PHOBIUS); CYTOPLASMIC_DOMAIN (PHOBIUS); IPR001623 (PROSITE_PROFILES); IPR001623 (SUPERFAMILY)	-4.21143	4.31869e-08
TR32363|c4_g1	gb	3418	1.9E-11	90.2%	9	C:chloroplast thylakoid; C:chloroplast envelope; F:hydrolase activity; P:rRNA processing; P:plastid organization; P:photosystem II assembly; P:myo-inositol hexakisphosphate biosynthetic process; P:glucosinolate biosynthetic process; P:positive regulation of catalytic activity	-	IPR029058 (G3DSA:3.40.50.GENE3D); IPR029058 (SUPERFAMILY)	-4.12766	4.35141e-08
TR4026|c1_g5	retrotransposon ty1-copia subclass	1238	1.4E-53	55.53%	4	F:metal ion binding; F:nucleic acid binding; P:DNA integration; F:zinc ion binding	-	no IPS match	-9.15349	4.92078e-08
TR22602|c0_g2	cell number regulator 6-like	1408	7.5E-130	84.67%	0	-	-	IPR006461 (TIGRFAM); IPR006461 (PFAM); PTHR15907 (PANTHER); PTHR15907:SF35 (PANTHER); TRANSMEMBRANE (PHOBIUS); NON_CYTOPLASMIC_DOMAIN (PHOBIUS); CYTOPLASMIC_DOMAIN (PHOBIUS); CYTOPLASMIC_DOMAIN (PHOBIUS); TRANSMEMBRANE (PHOBIUS); TMhelix (TMHMM); TMhelix (TMHMM)	-1568.28	5.19359e-08
TR21372|c1_g1	nitrate reductase	4155	0.0E0	79.53%	9	C:nitrate reductase complex; F:nitrate reductase (NADH) activity; F:heme binding; F:molybdenum ion binding; F:molybdopterin cofactor binding; F:nitrate reductase (NADPH) activity; P:nitric oxide biosynthetic process; P:nitrate assimilation; P:oxidation-reduction process	EC:1.7.1.1; EC:1.7.1.3; EC:1.7.99.4	IPR001709 (PRINTS); IPR001199 (PRINTS); IPR001834 (PRINTS); IPR001433 (PFAM); G3DSA:2.40.30.10 (GENE3D); G3DSA:3.40.50.80 (GENE3D); IPR008333 (PFAM); IPR001199 (PFAM); IPR001199 (G3DSA:3.10.120.GENE3D); PTHR19370 (PANTHER); PTHR19370:SF100 (PANTHER); IPR018506 (PROSITE_PATTERNS); IPR001199 (PROSITE_PROFILES); IPR017927 (PROSITE_PROFILES); SSF52343 (SUPERFAMILY); IPR017938 (SUPERFAMILY); IPR001199…	-8.20043	7.58696e-08
TR10335|c0_g2	tonoplast dicarboxylate transporter-like	2356	2.8E-163	77.73%	4	C:membrane; F:transporter activity; P:sodium ion transport; P:transmembrane transport	-	IPR001898 (PFAM); PTHR10283:SF101 (PANTHER); PTHR10283 (PANTHER); TRANSMEMBRANE (PHOBIUS); CYTOPLASMIC_DOMAIN (PHOBIUS); NON_CYTOPLASMIC_DOMAIN (PHOBIUS); TRANSMEMBRANE (PHOBIUS); NON_CYTOPLASMIC_DOMAIN (PHOBIUS); TRANSMEMBRANE (PHOBIUS); CYTOPLASMIC_DOMAIN (PHOBIUS); NON_CYTOPLASMIC_DOMAIN (PHOBIUS); CYTOPLASMIC_DOMAIN (PHOBIUS); NON_CYTOPLASMIC_DOMAIN (PHOBIUS); TRANSMEMBRANE (PHOBIUS); TRANSME…	-4.04022	8.71249e-08
TR43268|c4_g2	oligopeptide transporter 1-like	2420	0.0E0	71.8%	1	P:transmembrane transport	-	IPR004813 (TIGRFAM); IPR004813 (PFAM); PTHR22601:SF8 (PANTHER); PTHR22601 (PANTHER); TRANSMEMBRANE (PHOBIUS); CYTOPLASMIC_DOMAIN (PHOBIUS); NON_CYTOPLASMIC_DOMAIN (PHOBIUS); TRANSMEMBRANE (PHOBIUS); CYTOPLASMIC_DOMAIN (PHOBIUS); TRANSMEMBRANE (PHOBIUS); TRANSMEMBRANE (PHOBIUS); TRANSMEMBRANE (PHOBIUS); TRANSMEMBRANE (PHOBIUS); TRANSMEMBRANE (PHOBIUS); CYTOPLASMIC_DOMAIN (PHOBIUS); NON_CYTOPLASMIC…	-1096.82	1.00033e-07
TR39909|c0_g1	gag-pol polyprotein	2118	8.5E-132	62.13%	4	F:nucleic acid binding; C:plastid; P:DNA integration; F:zinc ion binding	-	IPR013103 (PFAM); PTHR11439 (PANTHER); PTHR11439:SF185 (PANTHER); SIGNAL_PEPTIDE (PHOBIUS); SIGNAL_PEPTIDE_H_REGION (PHOBIUS); SIGNAL_PEPTIDE_N_REGION (PHOBIUS); NON_CYTOPLASMIC_DOMAIN (PHOBIUS); SIGNAL_PEPTIDE_C_REGION (PHOBIUS)	-1127.32	1.00277e-07
TR43412|c2_g3	retrotransposon ty1-copia subclass	1506	4.3E-91	55.87%	4	F:metal ion binding; F:nucleic acid binding; P:DNA integration; F:zinc ion binding	-	no IPS match	-13.7134	1.21529e-07
TR21332|c2_g3	PREDICTED: uncharacterized protein LOC103991621	1785	2.9E-11	60.73%	0	-	-	PTHR33735 (PANTHER); PTHR33735:SF4 (PANTHER)	-5.90749	1.40012e-07
TR12712|c3_g2	uncharacterized mitochondrial protein g00810-like	1035	1.1E-17	69.33%	0	-	-	SignalP-TM (SIGNALP_GRAM_POSITIVE)	-6.98173	1.44342e-07
TR32810|c1_g1	protein nynrin-like	6260	0.0E0	69.67%	2	F:nucleic acid binding; F:RNA-DNA hybrid ribonuclease activity	EC:3.1.30; EC:3.1; EC:3.1.26; EC:3.1.26.4	PF13456 (PFAM); IPR012337 (G3DSA:3.30.420.GENE3D); PTHR33033 (PANTHER); IPR002156 (PROSITE_PROFILES); IPR012337 (SUPERFAMILY)	-6.11718	2.07604e-07
TR3723|c0_g1	gb	819	3.3E-34	72.47%	2	F:lipid binding; P:lipid transport	-	IPR000528 (PRINTS); IPR016140 (SMART); IPR016140 (PFAM); G3DSA:1.10.110.10 (GENE3D); PTHR33076 (PANTHER); IPR000528 (PROSITE_PATTERNS); SIGNAL_PEPTIDE_N_REGION (PHOBIUS); NON_CYTOPLASMIC_DOMAIN (PHOBIUS); SIGNAL_PEPTIDE_C_REGION (PHOBIUS); SIGNAL_PEPTIDE_H_REGION (PHOBIUS); SIGNAL_PEPTIDE (PHOBIUS); PS51257 (PROSITE_PROFILES); SignalP-noTM (SIGNALP_EUK); SignalP-TM (SIGNALP_GRAM_POSITIVE); Signal…	-15.6875	2.37394e-07
TR30915|c0_g1	reverse transcriptase	3252	5.9E-21	53.07%	2	P:RNA-dependent DNA replication; F:RNA-directed DNA polymerase activity	-	no IPS match	-16.4963	2.6306e-07
TR45561|c1_g2	phospho-2-dehydro-3-deoxyheptonate aldolase chloroplastic-like	2882	7.7E-171	94.07%	2	F:3-deoxy-7-phosphoheptulonate synthase activity; P:aromatic amino acid family biosynthetic process	EC:2.5.1.54	IPR002480 (PFAM); PTHR21337:SF7 (PANTHER); IPR002480 (PANTHER); SSF51569 (SUPERFAMILY)	-4.61741	2.6458e-07
TR21336|c1_g1	gdsl esterase lipase at5g55050-like	1414	4.8E-133	65.6%	1	F:hydrolase activity, acting on ester bonds	-	IPR001087 (PFAM); IPR013830 (G3DSA:3.40.50.GENE3D); PTHR22835 (PANTHER); PTHR22835:SF116 (PANTHER); NON_CYTOPLASMIC_DOMAIN (PHOBIUS); SIGNAL_PEPTIDE_N_REGION (PHOBIUS); SIGNAL_PEPTIDE_H_REGION (PHOBIUS); SIGNAL_PEPTIDE (PHOBIUS); SIGNAL_PEPTIDE_C_REGION (PHOBIUS); SignalP-noTM (SIGNALP_EUK); SignalP-TM (SIGNALP_GRAM_POSITIVE); IPR013830 (SUPERFAMILY); TMhelix (TMHMM)	-12.0847	2.6838e-07
TR15601|c0_g2	mitochondrial uncoupling protein 5-like	686	5.7E-57	89.6%	4	C:integral component of membrane; C:mitochondrial membrane; P:mitochondrial transport; P:transmembrane transport	-	no IPS match	-122.942	2.78215e-07
TR9757|c0_g1	cytochrome p450 90b1	1824	0.0E0	81.73%	11	C:endoplasmic reticulum; F:iron ion binding; F:steroid 22-alpha hydroxylase activity; F:oxidoreductase activity, acting on paired donors, with incorporation or reduction of molecular oxygen; F:heme binding; P:response to brassinosteroid; P:unidimensional cell growth; P:jasmonic acid mediated signaling pathway; P:leaf shaping; P:brassinosteroid biosynthetic process; P:oxidation-reduction process	-	no IPS match	-7.52589	2.96136e-07
TR5884|c4_g1	hypothetical retrotransposon	6493	0.0E0	69.13%	4	F:binding; F:transferase activity; F:hydrolase activity; P:nucleic acid metabolic process	-	IPR013103 (PFAM); PTHR11439 (PANTHER); PTHR11439:SF192 (PANTHER); NON_CYTOPLASMIC_DOMAIN (PHOBIUS); TRANSMEMBRANE (PHOBIUS); CYTOPLASMIC_DOMAIN (PHOBIUS); SSF56672 (SUPERFAMILY)	-7.60985	3.93218e-07
TR6371|c0_g1	cytochrome p450 71a1-like	1912	0.0E0	86.87%	5	F:monooxygenase activity; F:iron ion binding; F:oxidoreductase activity, acting on paired donors, with incorporation or reduction of molecular oxygen; F:heme binding; P:oxidation-reduction process	-	IPR002401 (PRINTS); IPR001128 (PRINTS); IPR001128 (G3DSA:1.10.630.GENE3D); IPR001128 (PFAM); PTHR24298 (PANTHER); PTHR24298:SF51 (PANTHER); IPR017972 (PROSITE_PATTERNS); TRANSMEMBRANE (PHOBIUS); NON_CYTOPLASMIC_DOMAIN (PHOBIUS); CYTOPLASMIC_DOMAIN (PHOBIUS); IPR001128 (SUPERFAMILY); TMhelix (TMHMM); TMhelix (TMHMM)	-6.82226	4.08451e-07
TR7201|c0_g3	trihelix transcription factor asil2	1371	1.1E-75	67.27%	0	-	-	Coil (COILS); IPR006578 (SMART); PF13837 (PFAM); PTHR31307 (PANTHER); PTHR31307:SF3 (PANTHER)	-619.491	4.3989e-07
TR2890|c2_g1	receptor-like protein kinase hsl1	3962	0.0E0	67.8%	4	F:protein kinase activity; F:protein binding; F:ATP binding; P:protein phosphorylation	-	PR00019 (PRINTS); IPR003591 (SMART); IPR002290 (SMART); G3DSA:3.30.200.20 (GENE3D); G3DSA:3.80.10.10 (GENE3D); IPR001611 (PFAM); IPR001611 (PFAM); IPR013210 (PFAM); G3DSA:1.10.510.10 (GENE3D); IPR000719 (PFAM); PTHR27000 (PANTHER); PTHR27000:SF78 (PANTHER); IPR008271 (PROSITE_PATTERNS); IPR017441 (PROSITE_PATTERNS); CYTOPLASMIC_DOMAIN (PHOBIUS); NON_CYTOPLASMIC_DOMAIN (PHOBIUS); SIGNAL_PEPTIDE_C_…	-6.12228	4.53822e-07
TR12108|c0_g1	cytochrome p450 94c1-like	2179	0.0E0	80.93%	5	F:monooxygenase activity; F:iron ion binding; F:oxidoreductase activity, acting on paired donors, with incorporation or reduction of molecular oxygen; F:heme binding; P:oxidation-reduction process	-	IPR002401 (PRINTS); IPR001128 (PRINTS); IPR001128 (PFAM); IPR001128 (G3DSA:1.10.630.GENE3D); PTHR24296 (PANTHER); PTHR24296:SF7 (PANTHER); IPR017972 (PROSITE_PATTERNS); NON_CYTOPLASMIC_DOMAIN (PHOBIUS); CYTOPLASMIC_DOMAIN (PHOBIUS); TRANSMEMBRANE (PHOBIUS); IPR001128 (SUPERFAMILY); TMhelix (TMHMM)	-28.4472	5.02594e-07
TR32779|c1_g1	homogentisate phytyltransferase	788	6.1E-26	55.13%	8	C:integral component of membrane; F:prenyltransferase activity; P:monocarboxylic acid metabolic process; P:primary metabolic process; P:cellular biosynthetic process; P:single-organism biosynthetic process; P:organonitrogen compound metabolic process; P:organic substance biosynthetic process	EC:2.5.1	IPR000537 (PFAM); PTHR11048:SF26 (PANTHER); PTHR11048 (PANTHER); NON_CYTOPLASMIC_DOMAIN (PHOBIUS); SIGNAL_PEPTIDE (PHOBIUS); SIGNAL_PEPTIDE_N_REGION (PHOBIUS); SIGNAL_PEPTIDE_C_REGION (PHOBIUS); SIGNAL_PEPTIDE_H_REGION (PHOBIUS); SignalP-TM (SIGNALP_EUK)	-7.20874	5.38543e-07
TR21125|c4_g1	retrotransposon ty1-copia subclass	638	2.3E-58	70.07%	2	F:nucleic acid binding; P:DNA integration	-	IPR013103 (PFAM); PTHR11439 (PANTHER); PTHR11439:SF192 (PANTHER)	-16.7297	5.4066e-07
TR14274|c5_g1	flavanone 3-hydroxylase	1783	9.5E-163	90%	3	F:oxidoreductase activity, acting on paired donors, with incorporation or reduction of molecular oxygen, 2-oxoglutarate as one donor, and incorporation of one atom each of oxygen into both donors; F:metal ion binding; P:oxidation-reduction process	EC:1.14.11	no IPS match	-4.28897	5.51686e-07
TR15781|c0_g1	wat1-related protein at5g64700-like	1591	3.6E-118	68.93%	2	C:integral component of membrane; F:transmembrane transporter activity	-	IPR000620 (PFAM); PTHR31218:SF15 (PANTHER); IPR030184 (PANTHER); NON_CYTOPLASMIC_DOMAIN (PHOBIUS); NON_CYTOPLASMIC_DOMAIN (PHOBIUS); TRANSMEMBRANE (PHOBIUS); TRANSMEMBRANE (PHOBIUS); TRANSMEMBRANE (PHOBIUS); CYTOPLASMIC_DOMAIN (PHOBIUS); TRANSMEMBRANE (PHOBIUS); TRANSMEMBRANE (PHOBIUS); NON_CYTOPLASMIC_DOMAIN (PHOBIUS); CYTOPLASMIC_DOMAIN (PHOBIUS); CYTOPLASMIC_DOMAIN (PHOBIUS); TRANSMEMBRANE (PH…	-15.6501	6.5348e-07
TR26990|c0_g2	PREDICTED: uncharacterized protein LOC106355985	2006	3.4E-19	51.4%	0	-	-	IPR007053 (PFAM); PTHR13943:SF44 (PANTHER); PTHR13943 (PANTHER); TRANSMEMBRANE (PHOBIUS); CYTOPLASMIC_DOMAIN (PHOBIUS); CYTOPLASMIC_DOMAIN (PHOBIUS); TRANSMEMBRANE (PHOBIUS); NON_CYTOPLASMIC_DOMAIN (PHOBIUS); CYTOPLASMIC_DOMAIN (PHOBIUS); NON_CYTOPLASMIC_DOMAIN (PHOBIUS); CYTOPLASMIC_DOMAIN (PHOBIUS); TRANSMEMBRANE (PHOBIUS); TRANSMEMBRANE (PHOBIUS); CYTOPLASMIC_DOMAIN (PHOBIUS); TRANSMEMBRANE (P…	-5.70741	7.99499e-07
TR10379|c0_g1	homogentisate geranylgeranyltransferase	893	3.5E-51	65.6%	2	C:integral component of membrane; F:prenyltransferase activity	EC:2.5.1	IPR000537 (PFAM); PTHR11048 (PANTHER); PTHR11048:SF25 (PANTHER); TRANSMEMBRANE (PHOBIUS); CYTOPLASMIC_DOMAIN (PHOBIUS); TRANSMEMBRANE (PHOBIUS); NON_CYTOPLASMIC_DOMAIN (PHOBIUS); NON_CYTOPLASMIC_DOMAIN (PHOBIUS); TRANSMEMBRANE (PHOBIUS); NON_CYTOPLASMIC_DOMAIN (PHOBIUS); TRANSMEMBRANE (PHOBIUS); TRANSMEMBRANE (PHOBIUS); CYTOPLASMIC_DOMAIN (PHOBIUS); CYTOPLASMIC_DOMAIN (PHOBIUS); TMhelix (TMHMM); …	-8.9575	8.05533e-07
TR39990|c0_g1	acidic endochitinase	1391	3.8E-143	81.8%	2	F:hydrolase activity, hydrolyzing O-glycosyl compounds; P:carbohydrate metabolic process	-	no IPS match	-73.0204	8.26288e-07
TR22581|c0_g2	probable mediator of rna polymerase ii transcription subunit 37c	2226	0.0E0	77.6%	1	F:nucleotide binding	-	Coil (COILS); IPR013126 (PRINTS); G3DSA:3.30.30.30 (GENE3D); IPR029048 (G3DSA:1.20.1270.GENE3D); IPR029047 (G3DSA:2.60.34.GENE3D); G3DSA:3.30.420.40 (GENE3D); IPR013126 (PFAM); G3DSA:3.90.640.10 (GENE3D); G3DSA:3.30.420.40 (GENE3D); PTHR19375 (PANTHER); PTHR19375:SF194 (PANTHER); IPR018181 (PROSITE_PATTERNS); IPR018181 (PROSITE_PATTERNS); SSF53067 (SUPERFAMILY); SSF53067 (SUPERFAMILY); IPR029048 …	-6.20741	9.28782e-07
TR35608|c0_g1	e3 ubiquitin-protein ligase sinat3-like	1074	3.9E-38	67.53%	7	C:nucleus; F:ubiquitin-protein transferase activity; F:protein binding; F:zinc ion binding; P:ubiquitin-dependent protein catabolic process; P:multicellular organismal development; P:protein ubiquitination	-	IPR013083 (G3DSA:3.30.40.GENE3D); IPR018121 (PFAM); IPR013323 (G3DSA:3.90.890.GENE3D); PTHR10315:SF20 (PANTHER); IPR004162 (PANTHER); IPR013010 (PROSITE_PROFILES); IPR001841 (PROSITE_PROFILES); IPR008974 (SUPERFAMILY); SSF57850 (SUPERFAMILY)	-54.1024	1.06209e-06
TR35796|c0_g1	probable adp-ribosylation factor gtpase-activating protein agd13	4634	5.9E-34	85.93%	3	F:protein binding; F:ligase activity; P:metabolic process	-	IPR000008 (G3DSA:2.60.40.GENE3D); PTHR23180 (PANTHER); PTHR23180:SF285 (PANTHER); NON_CYTOPLASMIC_DOMAIN (PHOBIUS); TRANSMEMBRANE (PHOBIUS); CYTOPLASMIC_DOMAIN (PHOBIUS); IPR000008 (SUPERFAMILY); TMhelix (TMHMM)	-5.07839	1.3054e-06
TR32928|c4_g3	probable inorganic phosphate transporter 1-8	456	1.3E-59	92.47%	3	C:integral component of membrane; F:transmembrane transporter activity; P:transmembrane transport	-	G3DSA:1.20.1250.20 (GENE3D); IPR005828 (PFAM); PTHR24064 (PANTHER); PTHR24064:SF274 (PANTHER); TRANSMEMBRANE (PHOBIUS); NON_CYTOPLASMIC_DOMAIN (PHOBIUS); CYTOPLASMIC_DOMAIN (PHOBIUS); CYTOPLASMIC_DOMAIN (PHOBIUS); TRANSMEMBRANE (PHOBIUS); IPR020846 (PROSITE_PROFILES); IPR020846 (SUPERFAMILY); TMhelix (TMHMM); TMhelix (TMHMM)	-6.63919	1.3963e-06
TR26447|c0_g1	calmodulin-like protein 11	905	3.7E-86	95.2%	3	F:calcium ion binding; F:2-alkenal reductase [NAD(P)] activity; P:oxidation-reduction process	EC:1.3.1.74	IPR002048 (SMART); IPR011992 (G3DSA:1.10.238.GENE3D); IPR011992 (PFAM); IPR011992 (G3DSA:1.10.238.GENE3D); PTHR23050 (PANTHER); IPR018247 (PROSITE_PATTERNS); IPR018247 (PROSITE_PATTERNS); IPR018247 (PROSITE_PATTERNS); IPR018247 (PROSITE_PATTERNS); IPR002048 (PROSITE_PROFILES); IPR002048 (PROSITE_PROFILES); IPR002048 (PROSITE_PROFILES); IPR002048 (PROSITE_PROFILES); SSF47473 (SUPERFAMILY)	-4.27036	1.51285e-06
TR43972|c5_g1	retrotransposon ty3-gypsy subclass	1261	3.5E-26	44.6%	4	F:metal ion binding; F:nucleic acid binding; P:DNA integration; F:zinc ion binding	-	no IPS match	-13.988	1.7556e-06
TR39452|c0_g1	f-box kelch-repeat protein at1g80440-like	1605	1.5E-135	67.2%	0	-	-	SignalP-TM (SIGNALP_GRAM_POSITIVE)	-5.78095	2.08694e-06
TR39993|c0_g1	pleiotropic drug resistance protein 12	450	3.4E-20	77.13%	5	C:integral component of membrane; F:ATP binding; F:ATPase activity; P:transport; P:metabolic process	EC:3.6.1; EC:3.6.1.3; EC:3.6.1.15	CYTOPLASMIC_DOMAIN (PHOBIUS); CYTOPLASMIC_DOMAIN (PHOBIUS); TRANSMEMBRANE (PHOBIUS); TRANSMEMBRANE (PHOBIUS); NON_CYTOPLASMIC_DOMAIN (PHOBIUS)	-10.4781	2.37152e-06
TR26070|c0_g1	homeobox-leucine zipper protein hat22-like	1119	8.5E-43	74.07%	6	C:nucleus; C:transcription factor complex; F:transcription factor activity, sequence-specific DNA binding; F:sequence-specific DNA binding; P:regulation of transcription, DNA-templated; P:regulation of transcription, DNA-templated	-	Coil (COILS); IPR001356 (SMART); IPR003106 (SMART); IPR009057 (G3DSA:1.10.10.GENE3D); IPR001356 (PFAM); PTHR24326:SF227 (PANTHER); PTHR24326 (PANTHER); IPR017970 (PROSITE_PATTERNS); IPR001356 (PROSITE_PROFILES); IPR009057 (SUPERFAMILY)	-20.0535	2.88081e-06
TR12143|c0_g1	PREDICTED: uncharacterized protein LOC104603386	695	1.2E-22	89.47%	5	F:protein serine/threonine/tyrosine kinase activity; F:ATP binding; P:protein phosphorylation; P:response to high light intensity; P:response to hydrogen peroxide	EC:2.7.12.1	IPR001245 (PFAM); G3DSA:1.10.510.10 (GENE3D); PTHR23257 (PANTHER); PTHR23257:SF367 (PANTHER); IPR011009 (SUPERFAMILY); TMhelix (TMHMM)	-328.745	3.10829e-06
TR7786|c0_g1	beta-amylase chloroplastic-like	1847	3.4E-146	80.6%	4	F:beta-amylase activity; P:polysaccharide catabolic process; P:starch metabolic process; P:sucrose metabolic process	EC:3.2.1.2; EC:3.2.1	no IPS match	-4.10678	3.18143e-06
TR6372|c0_g1	probable lrr receptor-like protein kinase partial	5212	1.0E-27	70.13%	2	F:protein kinase activity; P:protein phosphorylation	-	IPR001245 (PFAM); G3DSA:3.30.200.20 (GENE3D); PTHR27003:SF44 (PANTHER); PTHR27003 (PANTHER); TRANSMEMBRANE (PHOBIUS); CYTOPLASMIC_DOMAIN (PHOBIUS); NON_CYTOPLASMIC_DOMAIN (PHOBIUS); SignalP-noTM (SIGNALP_EUK); IPR011009 (SUPERFAMILY)	-8.21863	3.26347e-06
TR11542|c0_g1	metal transporter nramp5-like	1009	2.4E-20	61.8%	3	C:membrane; P:transport; F:transporter activity	-	CYTOPLASMIC_DOMAIN (PHOBIUS); TRANSMEMBRANE (PHOBIUS); NON_CYTOPLASMIC_DOMAIN (PHOBIUS); TMhelix (TMHMM)	-314.694	3.60206e-06
TR18148|c1_g2	annexin d4	1670	1.1E-90	73.07%	2	F:ion binding; P:response to stimulus	-	NON_CYTOPLASMIC_DOMAIN (PHOBIUS); TRANSMEMBRANE (PHOBIUS); CYTOPLASMIC_DOMAIN (PHOBIUS); TMhelix (TMHMM)	-25.1456	4.0978e-06
TR33291|c3_g2	pirin-like protein	2366	2.1E-84	83.87%	0	-	-	SIGNAL_PEPTIDE_C_REGION (PHOBIUS); NON_CYTOPLASMIC_DOMAIN (PHOBIUS); SIGNAL_PEPTIDE_N_REGION (PHOBIUS); SIGNAL_PEPTIDE (PHOBIUS); SIGNAL_PEPTIDE_H_REGION (PHOBIUS); SignalP-TM (SIGNALP_GRAM_POSITIVE)	-4.40472	4.30703e-06
TR37452|c0_g2	receptor-like protein kinase at4g00960	2112	2.2E-100	73.6%	0	-	-	SignalP-TM (SIGNALP_GRAM_POSITIVE)	-6.83606	4.44155e-06
TR44657|c1_g2	glutathione s-transferase u17-like	1319	7.4E-97	74.67%	2	F:protein binding; F:transferase activity	-	IPR010987 (G3DSA:1.20.1050.GENE3D); IPR004046 (PFAM); IPR004045 (PFAM); IPR012336 (G3DSA:3.40.30.GENE3D); PTHR11260 (PANTHER); PTHR11260:SF312 (PANTHER); IPR004045 (PROSITE_PROFILES); IPR010987 (PROSITE_PROFILES); IPR012336 (SUPERFAMILY); IPR010987 (SUPERFAMILY)	-4.8515	4.53801e-06
TR30536|c0_g1	abc transporter g family member 6-like	2820	0.0E0	81.67%	6	C:membrane; F:ATP binding; F:organic phosphonate transmembrane-transporting ATPase activity; P:metabolic process; P:organic phosphonate transport; P:organophosphate ester transport	EC:3.6.1; EC:3.6.1.3; EC:3.6.1.15; EC:3.6.3.28	no IPS match	-7.02592	4.58513e-06
TR12142|c5_g8	PREDICTED: uncharacterized protein LOC104880714	1038	2.0E-32	84.73%	0	-	-	no IPS match	-7.16939	4.71334e-06
TR40649|c1_g1	ref	2908	2.2E-76	50.8%	2	F:nucleic acid binding; F:zinc ion binding	-	NON_CYTOPLASMIC_DOMAIN (PHOBIUS); CYTOPLASMIC_DOMAIN (PHOBIUS); CYTOPLASMIC_DOMAIN (PHOBIUS); TRANSMEMBRANE (PHOBIUS); TRANSMEMBRANE (PHOBIUS); TMhelix (TMHMM); TMhelix (TMHMM)	-21.857	4.73946e-06
TR32026|c0_g1	pheromone receptor-like protein	636	9.0E-11	69.87%	1	C:plasma membrane	-	no IPS match	-5.3458	4.98608e-06
TR28769|c2_g1	wall-associated receptor kinase 2-like	3587	8.1E-56	59.53%	3	C:integral component of membrane; F:protein serine/threonine kinase activity; F:polysaccharide binding	EC:2.7.11	IPR013695 (PFAM); IPR025287 (PFAM); PTHR27005 (PANTHER); SIGNAL_PEPTIDE_N_REGION (PHOBIUS); SIGNAL_PEPTIDE_H_REGION (PHOBIUS); SIGNAL_PEPTIDE_C_REGION (PHOBIUS); SIGNAL_PEPTIDE (PHOBIUS); NON_CYTOPLASMIC_DOMAIN (PHOBIUS); SignalP-noTM (SIGNALP_EUK); SignalP-noTM (SIGNALP_GRAM_NEGATIVE); SignalP-TM (SIGNALP_GRAM_POSITIVE)	-10.8208	4.98772e-06
TR11912|c1_g2	casp-like protein 1d1	972	5.9E-11	59%	3	C:integral component of membrane; C:membrane; C:plasma membrane	-	IPR006459 (TIGRFAM); IPR006702 (PFAM); PTHR11615 (PANTHER); PTHR11615:SF113 (PANTHER); TRANSMEMBRANE (PHOBIUS); CYTOPLASMIC_DOMAIN (PHOBIUS); TRANSMEMBRANE (PHOBIUS); CYTOPLASMIC_DOMAIN (PHOBIUS); CYTOPLASMIC_DOMAIN (PHOBIUS); TRANSMEMBRANE (PHOBIUS); NON_CYTOPLASMIC_DOMAIN (PHOBIUS); TRANSMEMBRANE (PHOBIUS); NON_CYTOPLASMIC_DOMAIN (PHOBIUS); TMhelix (TMHMM); TMhelix (TMHMM); TMhelix (TMHMM); TMh…	-10.5899	5.13235e-06
TR10035|c0_g1	l-ascorbate oxidase	1899	0.0E0	84.8%	4	C:extracellular region; F:copper ion binding; F:oxidoreductase activity; P:oxidation-reduction process	-	IPR008972 (G3DSA:2.60.40.GENE3D); IPR017760 (TIGRFAM); IPR011707 (PFAM); IPR011706 (PFAM); IPR008972 (G3DSA:2.60.40.GENE3D); IPR001117 (PFAM); IPR008972 (G3DSA:2.60.40.GENE3D); PTHR11709 (PANTHER); PTHR11709:SF28 (PANTHER); IPR002355 (PROSITE_PATTERNS); IPR002355 (PROSITE_PATTERNS); NON_CYTOPLASMIC_DOMAIN (PHOBIUS); SIGNAL_PEPTIDE_H_REGION (PHOBIUS); SIGNAL_PEPTIDE_C_REGION (PHOBIUS); SIGNAL_PEPT…	-16.7136	5.22977e-06
TR37574|c0_g1	protein tify 9-like	1026	5.8E-22	54.6%	3	P:response to hormone; P:single-organism cellular process; P:regulation of cellular process	-	IPR010399 (SMART); IPR018467 (PFAM); IPR010399 (PFAM); PTHR33077 (PANTHER); PTHR33077:SF6 (PANTHER); IPR010399 (PROSITE_PROFILES)	-12.7704	5.35731e-06
TR15015|c0_g2	caffeic acid 3-o-methyltransferase	742	3.0E-42	74.87%	2	F:methyltransferase activity; F:protein dimerization activity	-	IPR011991 (G3DSA:1.10.10.GENE3D); IPR012967 (PFAM); PTHR11746 (PANTHER); PTHR11746:SF90 (PANTHER); IPR016461 (PROSITE_PROFILES); SSF46785 (SUPERFAMILY)	-8.80976	5.36237e-06
TR22583|c0_g1	diacylglycerol kinase theta-like	979	1.0E-35	58.6%	0	-	-	PTHR13871:SF30 (PANTHER); PTHR13871 (PANTHER); CYTOPLASMIC_DOMAIN (PHOBIUS); TRANSMEMBRANE (PHOBIUS); NON_CYTOPLASMIC_DOMAIN (PHOBIUS); SSF57889 (SUPERFAMILY); SSF57889 (SUPERFAMILY); SSF57889 (SUPERFAMILY)	-17.1666	6.11331e-06
TR37525|c1_g2	probable lrr receptor-like serine threonine-protein kinase at1g05700	1597	3.7E-86	51.13%	7	F:ATP binding; F:protein kinase activity; F:nucleotide binding; P:protein phosphorylation; F:protein serine/threonine kinase activity; F:kinase activity; P:phosphorylation	-	SIGNAL_PEPTIDE (PHOBIUS); SIGNAL_PEPTIDE_H_REGION (PHOBIUS); SIGNAL_PEPTIDE_C_REGION (PHOBIUS); NON_CYTOPLASMIC_DOMAIN (PHOBIUS); SIGNAL_PEPTIDE_N_REGION (PHOBIUS)	-7.70307	6.81426e-06
TR28903|c1_g1	beta-galactosidase isoform x2	2212	0.0E0	82.73%	9	C:beta-galactosidase complex; C:cytoplasmic membrane-bounded vesicle; C:apoplast; F:beta-galactosidase activity; F:carbohydrate binding; P:galactose metabolic process; P:glycosaminoglycan catabolic process; P:glycosphingolipid metabolic process; P:glycerolipid metabolic process	EC:3.2.1.23; EC:3.2.1	IPR001944 (PRINTS); IPR000922 (PFAM); IPR008979 (G3DSA:2.60.120.GENE3D); IPR031330 (PFAM); IPR013781 (G3DSA:3.20.20.GENE3D); IPR008979 (G3DSA:2.60.120.GENE3D); IPR001944 (PANTHER); PTHR23421:SF74 (PANTHER); IPR000922 (PROSITE_PROFILES); IPR008979 (SUPERFAMILY); IPR008979 (SUPERFAMILY); IPR017853 (SUPERFAMILY)	-12.4432	6.81463e-06
TR32729|c6_g1	retrotransposon ty1-copia subclass	1759	1.1E-138	67.8%	2	F:nucleic acid binding; P:DNA integration	-	IPR013103 (PFAM); PTHR11439:SF192 (PANTHER); PTHR11439 (PANTHER)	-6.21271	6.88097e-06
TR44671|c5_g5	PREDICTED: uncharacterized protein LOC105060914	1674	2.2E-161	67.07%	1	P:lipid metabolic process	-	IPR002921 (PFAM); IPR029058 (G3DSA:3.40.50.GENE3D); PTHR21493 (PANTHER); PTHR21493:SF98 (PANTHER); NON_CYTOPLASMIC_DOMAIN (PHOBIUS); TRANSMEMBRANE (PHOBIUS); CYTOPLASMIC_DOMAIN (PHOBIUS); IPR029058 (SUPERFAMILY); TMhelix (TMHMM)	-12.681	7.218e-06

## Sheet: S1B_s-DEGs_AllCtrl vs Hot_Recov
Dataset S1B. Annotatod strongly differentially expressed genes (s-DEGs; >4 FoldChange; FDR<0.001) between all control and all heated P. oceanica plants, regardless of their depth, at the end of the heat recovery period. Positive and negative values of FoldChange indicate upregulated genes in heated and control plants respectively. Positive and negative values of FoldChange indicate upregulated ge…
SeqName	Description	Length	e.Value	sim.mean	X.GO	GO.Names.list	Enzyme.Codes.list	InterPro.IDs	FoldChange	PValue
TR36111|c0_g2	lipoxygenase 5	2993	0	79%	2	F:dioxygenase activity; P:fatty acid biosynthetic process	-	Coil (COILS); IPR001246 (PRINTS); IPR013819 (PRINTS); IPR001024 (SMART); IPR001024 (PFAM); G3DSA:4.10.375.10 (GENE3D); G3DSA:3.10.450.60 (GENE3D); IPR001024 (G3DSA:2.60.60.GENE3D); IPR027433 (G3DSA:4.10.372.GENE3D); G3DSA:1.20.245.10 (GENE3D); IPR013819 (PFAM); PTHR11771:SF38 (PANTHER); IPR000907 (PANTHER); IPR020833 (PROSITE_PATTERNS); IPR020834 (PROSITE_PATTERNS); IPR013819 (PROSITE_PROFILES); …	-114.049	3.97001e-10
TR8329|c0_g1	cytochrome p450 cyp73a100-like	2255	0	86.73%	5	F:monooxygenase activity; F:iron ion binding; F:oxidoreductase activity, acting on paired donors, with incorporation or reduction of molecular oxygen; F:heme binding; P:oxidation-reduction process	-	IPR002401 (PRINTS); IPR001128 (PRINTS); IPR001128 (PFAM); IPR001128 (G3DSA:1.10.630.GENE3D); PTHR24298 (PANTHER); PTHR24298:SF149 (PANTHER); IPR017972 (PROSITE_PATTERNS); CYTOPLASMIC_DOMAIN (PHOBIUS); NON_CYTOPLASMIC_DOMAIN (PHOBIUS); NON_CYTOPLASMIC_DOMAIN (PHOBIUS); SIGNAL_PEPTIDE_H_REGION (PHOBIUS); SIGNAL_PEPTIDE_C_REGION (PHOBIUS); TRANSMEMBRANE (PHOBIUS); TRANSMEMBRANE (PHOBIUS); SIGNAL_PEP…	-22.9239	1.40907e-07
TR2573|c0_g1	PREDICTED: uncharacterized protein LOC103341941	857	1e-07	80.58%	NA	-	-	-	-19.1485	1.19268e-07
TR15974|c0_g1	c-repeat binding factor 3	1220	1.7e-67	65.73%	5	P:regulation of transcription, DNA-templated; P:transcription, DNA-templated; C:nucleus; F:transcription factor activity, sequence-specific DNA binding; F:DNA binding	-	-	-16.5577	2.67875e-10
TR39284|c0_g1	allene oxide synthase	516	2.9e-42	76.33%	6	C:chloroplast thylakoid; C:membrane; F:oxidoreductase activity; F:metal ion binding; P:monocarboxylic acid metabolic process; P:response to stimulus	-	PTHR24286 (PANTHER); PTHR24286:SF50 (PANTHER)	-16.449	2.7551e-07
TR38455|c0_g1	2-aminoethanethiol dioxygenase-like	1687	1e-74	83.73%	2	F:oxidoreductase activity, acting on single donors with incorporation of molecular oxygen, incorporation of two atoms of oxygen; P:oxidation-reduction process	EC:1.13.11	no IPS match	-7.3313	4.45414e-08
TR3849|c0_g2	core-2 i-branching beta- -n-acetylglucosaminyltransferase family protein isoform 1	1720	1.4e-76	72.87%	1	F:transferase activity, transferring glycosyl groups	-	SIGNAL_PEPTIDE_H_REGION (PHOBIUS); SIGNAL_PEPTIDE (PHOBIUS); SIGNAL_PEPTIDE_N_REGION (PHOBIUS); NON_CYTOPLASMIC_DOMAIN (PHOBIUS); SIGNAL_PEPTIDE_C_REGION (PHOBIUS); SignalP-noTM (SIGNALP_EUK)	-7.22648	2.89655e-07
TR4038|c3_g1	heat shock protein 83	1719	0	93.33%	4	F:ATP binding; F:unfolded protein binding; P:protein folding; P:response to stress	-	Coil (COILS); Coil (COILS); IPR001404 (PIRSF); IPR001404 (PFAM); PTHR11528:SF53 (PANTHER); IPR001404 (PANTHER); SSF110942 (SUPERFAMILY); IPR020568 (SUPERFAMILY)	-6.78057	9.23959e-09
TR4038|c2_g1	heat shock protein 83	1135	2.9e-53	95.33%	4	F:ATP binding; F:unfolded protein binding; P:protein folding; P:response to stress	-	IPR020575 (PRINTS); IPR003594 (G3DSA:3.30.565.GENE3D); IPR003594 (PFAM); IPR001404 (PANTHER); IPR003594 (SUPERFAMILY)	-5.8924	4.95351e-08
TR27733|c4_g2	protein argonaute 2-like	3704	2.1e-145	64.6%	4	F:nucleic acid binding; P:gene silencing by RNA; P:translational initiation; F:translation initiation factor activity	-	-	-4.73162	1.77408e-11

## Sheet: S1Ca_s-DEGs_SCtrl vs Hot_Expos
Dataset S1Ca. Annotated strongly differentially expressed genes (s-DEGs; >4 FoldChange; FDR<0.001) between shallow control and shallow heated P. oceanica plants at the end of the heat exposure period. Positive and negative values of FoldChange indicate upregulated genes in heated and control plants respectively.
SeqName	Description	Length	e.Value	sim.mean	X.GO	GO.Names.list	Enzyme.Codes.list	InterPro.IDs	FoldChange	PValue
TR39539|c4_g1	gb	1293	6.3E-043	91.73%	5	F:magnesium ion binding; F:ribulose-bisphosphate carboxylase activity; P:carbon fixation; C:chloroplast ribulose bisphosphate carboxylase complex; P:glyoxylate metabolic process	EC:4.1.1.39	no IPS match	46.6675	6.38074e-39
TR44569|c0_g1	gb	2459	5.5E-032	78.6%	0	-	-	NON_CYTOPLASMIC_DOMAIN (PHOBIUS); TRANSMEMBRANE (PHOBIUS); CYTOPLASMIC_DOMAIN (PHOBIUS); TRANSMEMBRANE (PHOBIUS); TRANSMEMBRANE (PHOBIUS); CYTOPLASMIC_DOMAIN (PHOBIUS); NON_CYTOPLASMIC_DOMAIN (PHOBIUS); TMhelix (TMHMM); TMhelix (TMHMM)	21.897	2.67326e-37
TR43978|c7_g3	gb	1564	1.3E-057	91.4%	1	C:chloroplast	-	no IPS match	23.5866	1.46964e-33
TR14482|c4_g3	gb	314	7e-30	81.87%	2	C:mitochondrion; C:chloroplast	-	no IPS match	46.3307	7.72482e-30
TR32305|c4_g2	kda class i heat shock	464	1e-26	75.07%	0	-	-	IPR008978 (G3DSA:2.60.40.GENE3D); PTHR11527:SF158 (PANTHER); IPR031107 (PANTHER); IPR008978 (SUPERFAMILY)	34.5916	5.28541e-26
TR34507|c1_g1	kda class i heat shock	739	4.9E-053	81.87%	1	C:cytoplasm	-	IPR008978 (G3DSA:2.60.40.GENE3D); IPR002068 (PFAM); IPR031107 (PANTHER); PTHR11527:SF152 (PANTHER); IPR002068 (PROSITE_PROFILES); IPR008978 (SUPERFAMILY)	26.4805	1.15786e-24
TR28865|c4_g3	small heat shock chloroplastic-like	1229	9.3E-048	67.13%	0	-	-	IPR008978 (G3DSA:2.60.40.GENE3D); IPR002068 (PFAM); PTHR11527:SF136 (PANTHER); IPR031107 (PANTHER); SIGNAL_PEPTIDE_H_REGION (PHOBIUS); SIGNAL_PEPTIDE (PHOBIUS); SIGNAL_PEPTIDE_N_REGION (PHOBIUS); NON_CYTOPLASMIC_DOMAIN (PHOBIUS); SIGNAL_PEPTIDE_C_REGION (PHOBIUS); IPR002068 (PROSITE_PROFILES); IPR008978 (SUPERFAMILY)	28.6052	3.15496e-18
TR28865|c4_g3	heat shock 22 kda mitochondrial isoform x1	1347	2.5E-042	77.13%	1	C:mitochondrion	-	IPR002068 (PFAM); IPR008978 (G3DSA:2.60.40.GENE3D); PTHR11527:SF95 (PANTHER); IPR031107 (PANTHER); IPR002068 (PROSITE_PROFILES); IPR008978 (SUPERFAMILY)	28.6052	3.15496e-18
TR44578|c1_g2	dnaj protein homolog	4206	6.8E-140	88.8%	6	F:ATP binding; F:heat shock protein binding; F:metal ion binding; F:unfolded protein binding; P:protein folding; P:response to heat	-	no IPS match	12.6496	9.59977e-18
TR4038|c3_g1	heat shock protein 83	1719	0	93.33%	4	F:ATP binding; F:unfolded protein binding; P:protein folding; P:response to stress	-	Coil (COILS); Coil (COILS); IPR001404 (PFAM); IPR001404 (PIRSF); IPR001404 (PANTHER); PTHR11528:SF53 (PANTHER); IPR020568 (SUPERFAMILY); SSF110942 (SUPERFAMILY)	34.6307	5.92996e-17
TR13238|c0_g1	adenylate terminal-differentiation specific-like	1895	3.1E-040	59.8%	0	-	-	PF14223 (PFAM); PTHR11439 (PANTHER); PTHR11439:SF185 (PANTHER); SIGNAL_PEPTIDE_C_REGION (PHOBIUS); SIGNAL_PEPTIDE (PHOBIUS); SIGNAL_PEPTIDE_N_REGION (PHOBIUS); NON_CYTOPLASMIC_DOMAIN (PHOBIUS); SIGNAL_PEPTIDE_H_REGION (PHOBIUS); SignalP-TM (SIGNALP_GRAM_POSITIVE); SignalP-noTM (SIGNALP_EUK); SignalP-noTM (SIGNALP_GRAM_NEGATIVE)	437.747	1.02393e-16
TR4038|c2_g1	heat shock protein 83	1135	2.9E-053	95.33%	4	F:ATP binding; F:unfolded protein binding; P:protein folding; P:response to stress	-	IPR020575 (PRINTS); IPR003594 (PFAM); IPR003594 (G3DSA:3.30.565.GENE3D); IPR001404 (PANTHER); IPR003594 (SUPERFAMILY)	27.8345	1.6413e-16
TR24633|c1_g1	gb	3713	1.7E-127	65.4%	0	-	-	Coil (COILS); IPR006867 (PFAM); IPR006868 (PFAM); PTHR21450:SF21 (PANTHER); PTHR21450 (PANTHER); CYTOPLASMIC_DOMAIN (PHOBIUS); NON_CYTOPLASMIC_DOMAIN (PHOBIUS); TRANSMEMBRANE (PHOBIUS)	8.00795	1.70726e-16
TR37115|c0_g1	hemiasterlin resistant protein 1-like	2046	3e-33	80.13%	0	-	-	IPR009069 (G3DSA:1.10.810.GENE3D); IPR010625 (PFAM); PTHR13523 (PANTHER); PTHR13523:SF2 (PANTHER); SIGNAL_PEPTIDE_H_REGION (PHOBIUS); NON_CYTOPLASMIC_DOMAIN (PHOBIUS); SIGNAL_PEPTIDE_C_REGION (PHOBIUS); SIGNAL_PEPTIDE (PHOBIUS); SIGNAL_PEPTIDE_N_REGION (PHOBIUS); SignalP-TM (SIGNALP_GRAM_POSITIVE); SignalP-noTM (SIGNALP_EUK)	16.1447	1.04454e-15
TR28282|c0_g1	bi1-like protein	2821	2.8E-050	91%	1	C:integral component of membrane	-	IPR006214 (PFAM); IPR006214 (PANTHER); PTHR23291:SF31 (PANTHER); CYTOPLASMIC_DOMAIN (PHOBIUS); TRANSMEMBRANE (PHOBIUS); NON_CYTOPLASMIC_DOMAIN (PHOBIUS); CYTOPLASMIC_DOMAIN (PHOBIUS); NON_CYTOPLASMIC_DOMAIN (PHOBIUS); TRANSMEMBRANE (PHOBIUS); TRANSMEMBRANE (PHOBIUS); TMhelix (TMHMM); TMhelix (TMHMM); TMhelix (TMHMM)	12.6038	5.53977e-15
TR22140|c3_g5	potassium channel kat3	6106	5.8E-027	80.73%	6	C:endoplasmic reticulum; F:voltage-gated potassium channel activity; P:high-affinity potassium ion import; P:response to nitrate; P:nitrate transport; C:voltage-gated potassium channel complex	-	no IPS match	8.0343	3.4003e-14
TR32158|c0_g1	multiprotein-bridging factor 1c	1007	4.7E-063	83.6%	13	C:nucleolus; F:transcription factor activity, sequence-specific DNA binding; F:transcription coactivator activity; F:sequence-specific DNA binding; P:protein folding; P:response to high light intensity; P:ethylene-activated signaling pathway; P:response to endoplasmic reticulum stress; P:response to hydrogen peroxide; P:positive regulation of transcription, DNA-templated; C:transcription factor c…	-	no IPS match	14.2922	3.50035e-14
TR31935|c1_g1	ref	6503	2.2E-120	84.93%	8	C:nucleus; F:ubiquitin-protein transferase activity; F:protein binding; F:zinc ion binding; F:ligase activity; P:ubiquitin-dependent protein catabolic process; P:multicellular organismal development; P:protein ubiquitination	-	IPR013323 (G3DSA:3.90.890.GENE3D); IPR018121 (PFAM); IPR008974 (G3DSA:2.60.210.GENE3D); IPR013083 (G3DSA:3.30.40.GENE3D); IPR004162 (PANTHER); PTHR10315:SF34 (PANTHER); CYTOPLASMIC_DOMAIN (PHOBIUS); NON_CYTOPLASMIC_DOMAIN (PHOBIUS); TRANSMEMBRANE (PHOBIUS); IPR013010 (PROSITE_PROFILES); IPR008974 (SUPERFAMILY); TMhelix (TMHMM)	4.75427	4.41215e-14
TR15373|c0_g1	galactinol synthase 2-like	1313	1.6E-164	77.13%	2	F:inositol 3-alpha-galactosyltransferase activity; P:galactose metabolic process	EC:2.4.1.123; EC:2.4.1	IPR029044 (G3DSA:3.90.550.GENE3D); IPR002495 (PFAM); PTHR11183 (PANTHER); IPR030515 (PTHR11183:PANTHER); IPR030515 (PTHR11183:PANTHER); PTHR11183 (PANTHER); CYTOPLASMIC_DOMAIN (PHOBIUS); NON_CYTOPLASMIC_DOMAIN (PHOBIUS); TRANSMEMBRANE (PHOBIUS); IPR029044 (SUPERFAMILY)	23.5517	5.74688e-14
TR23850|c1_g1	probable lrr receptor-like serine threonine-protein kinase at1g53430	2529	1.5E-121	70.93%	1	F:protein binding	-	IPR003591 (SMART); IPR001611 (PFAM); G3DSA:3.80.10.10 (GENE3D); PTHR27006:SF35 (PANTHER); PTHR27006 (PANTHER); IPR001611 (PROSITE_PROFILES); SSF52058 (SUPERFAMILY)	6.40998	2.4856e-13
TR39958|c3_g2	nadh-plastoquinone oxidoreductase subunit 5	3866	0	87.47%	8	C:chloroplast; C:integral component of membrane; F:NADH dehydrogenase (ubiquinone) activity; F:quinone binding; P:mitochondrial electron transport, NADH to ubiquinone; P:ubiquinone biosynthetic process; P:sodium ion transport; P:proton transport	EC:1.6.99.5; EC:1.6.99.3; EC:1.6.5.3	IPR018393 (PRINTS); PR01434 (PRINTS); IPR001750 (PFAM); IPR002128 (PFAM); PTHR22773:SF82 (PANTHER); PTHR22773 (PANTHER); PTHR22773:SF82 (PANTHER); SIGNAL_PEPTIDE_N_REGION (PHOBIUS); CYTOPLASMIC_DOMAIN (PHOBIUS); NON_CYTOPLASMIC_DOMAIN (PHOBIUS); CYTOPLASMIC_DOMAIN (PHOBIUS); TRANSMEMBRANE (PHOBIUS); NON_CYTOPLASMIC_DOMAIN (PHOBIUS); TRANSMEMBRANE (PHOBIUS); SIGNAL_PEPTIDE_C_REGION (PHOBIUS); NON_…	7.04447	4.14345e-13
TR44616|c9_g1	heat shock cognate 70 kda protein 2	1399	0	94.13%	1	F:ATP binding	-	IPR019651 (PFAM); SIGNAL_PEPTIDE (PHOBIUS); NON_CYTOPLASMIC_DOMAIN (PHOBIUS); SIGNAL_PEPTIDE_H_REGION (PHOBIUS); SIGNAL_PEPTIDE_C_REGION (PHOBIUS); SIGNAL_PEPTIDE_N_REGION (PHOBIUS)	107.094	8.5115e-13
TR324|c2_g1	polyphenol oxidase chloroplastic	1141	6.6E-010	64%	0	-	-	no IPS match	31.4506	9.31905e-13
TR43261|c1_g2	photosystem i p700 apoprotein a1	7724	0	98.73%	12	C:photosystem I; C:chloroplast thylakoid membrane; C:integral component of membrane; F:magnesium ion binding; F:electron carrier activity; F:chlorophyll binding; F:oxidoreductase activity; F:4 iron, 4 sulfur cluster binding; P:obsolete electron transport; P:photosynthesis; P:protein-chromophore linkage; P:oxidation-reduction process	-	IPR001280 (PRINTS); IPR001280 (PFAM); IPR001280 (PIRSF); IPR006243 (TIGRFAM); IPR001280 (G3DSA:1.20.1130.GENE3D); PTHR30128:SF8 (PANTHER); PTHR30128 (PANTHER); IPR020586 (PROSITE_PATTERNS); NON_CYTOPLASMIC_DOMAIN (PHOBIUS); CYTOPLASMIC_DOMAIN (PHOBIUS); CYTOPLASMIC_DOMAIN (PHOBIUS); CYTOPLASMIC_DOMAIN (PHOBIUS); TRANSMEMBRANE (PHOBIUS); TRANSMEMBRANE (PHOBIUS); TRANSMEMBRANE (PHOBIUS); CYTOPLASMI…	7.63836	1.42226e-12
TR43397|c4_g4	serine threonine-protein phosphatase 7 long form homolog	609	1e-10	40.07%	0	-	-	no IPS match	23.7326	2.32938e-12
TR9378|c0_g1	endoplasmin homolog	3921	0	89.87%	25	C:nucleus; C:mitochondrion; C:vacuolar membrane; C:plasma membrane; C:plasmodesma; C:chloroplast; C:apoplast; F:ATP binding; F:unfolded protein binding; P:gluconeogenesis; P:glycolytic process; P:protein folding; P:N-terminal protein myristoylation; P:water transport; P:hyperosmotic response; P:Golgi organization; P:protein secretion; P:response to heat; P:response to water deprivation; P:respons…	-	IPR020575 (PRINTS); IPR003594 (SMART); IPR003594 (G3DSA:3.30.565.GENE3D); IPR001404 (PIRSF); IPR001404 (PFAM); IPR003594 (PFAM); IPR001404 (PANTHER); PTHR11528:SF45 (PANTHER); PTHR11528:SF45 (PANTHER); IPR019805 (PROSITE_PATTERNS); SIGNAL_PEPTIDE (PHOBIUS); SIGNAL_PEPTIDE_N_REGION (PHOBIUS); NON_CYTOPLASMIC_DOMAIN (PHOBIUS); SIGNAL_PEPTIDE_C_REGION (PHOBIUS); SIGNAL_PEPTIDE_H_REGION (PHOBIUS); Si…	6.24624	4.1165e-12
TR2568|c1_g2	gb	895	1.4E-045	94%	7	C:mitochondrion; C:chloroplast; C:small ribosomal subunit; F:structural constituent of ribosome; F:rRNA binding; P:translation; P:ribosome biogenesis	-	no IPS match	18.3289	4.29159e-12
TR14486|c4_g3	conserved hypothetical protein	249	4.3E-011	65.5%	0	-	-	no IPS match	8.34442	7.1841e-12
TR44714|c1_g5	apoptosis inhibitor 5-like	3632	0	79.27%	1	F:binding	-	IPR011989 (G3DSA:1.25.10.GENE3D); IPR008383 (PFAM); PTHR12758:SF19 (PANTHER); PTHR12758 (PANTHER); TRANSMEMBRANE (PHOBIUS); NON_CYTOPLASMIC_DOMAIN (PHOBIUS); CYTOPLASMIC_DOMAIN (PHOBIUS); IPR016024 (SUPERFAMILY)	6.04362	3.68341e-11
TR44650|c0_g1	dna topoisomerase 3-alpha	6346	0	84.8%	17	C:chromosome; F:DNA binding; F:DNA topoisomerase type I activity; F:zinc ion binding; P:resolution of meiotic recombination intermediates; P:DNA topological change; P:DNA replication initiation; P:regulation of DNA replication; P:DNA repair; P:DNA methylation; P:chromatin silencing; P:mitotic nuclear division; P:gene silencing by RNA; P:petal formation; P:sepal formation; P:histone H3-K9 methylat…	EC:5.99.1; EC:5.99.1.2	IPR006171 (SMART); IPR006171 (PFAM); IPR006171 (G3DSA:3.40.50.GENE3D); PTHR11390:SF21 (PANTHER); IPR000380 (PANTHER); IPR006171 (PROSITE_PROFILES); IPR023405 (SUPERFAMILY)	4.61831	6.02988e-11
TR33579|c1_g3	atpase wrnip1	1272	0	83%	3	F:DNA binding; F:ATP binding; P:DNA replication	-	G3DSA:1.10.3710.10 (GENE3D); G3DSA:1.20.272.10 (GENE3D); IPR032423 (PFAM); G3DSA:1.10.8.60 (GENE3D); IPR021886 (PFAM); PTHR13779:SF7 (PANTHER); PTHR13779 (PANTHER); IPR027417 (SUPERFAMILY); IPR008921 (SUPERFAMILY)	199.461	7.51466e-11
TR14480|c1_g4	gb	3957	1.8E-034	93.6%	5	C:ribosome; C:chloroplast; F:structural constituent of ribosome; P:translation; P:ribosome biogenesis	-	TRANSMEMBRANE (PHOBIUS); NON_CYTOPLASMIC_DOMAIN (PHOBIUS); CYTOPLASMIC_DOMAIN (PHOBIUS); TMhelix (TMHMM)	9.61626	1.79748e-10
TR21431|c1_g5	PREDICTED: LOW QUALITY PROTEIN: uncharacterized protein LOC101246100	1345	0.00000032	58.4%	0	-	-	no IPS match	13.2811	1.85163e-10
TR1353|c0_g1	PREDICTED: uncharacterized protein LOC103710593 isoform X1	1524	3.6E-019	54.2%	7	P:response to high light intensity; F:molecular_function; P:protein folding; P:response to hydrogen peroxide; P:response to heat; P:biological_process; C:cellular_component	-	PTHR39104 (PANTHER); CYTOPLASMIC_DOMAIN (PHOBIUS); NON_CYTOPLASMIC_DOMAIN (PHOBIUS); TRANSMEMBRANE (PHOBIUS)	4.67748	4.25886e-10
TR12261|c0_g1	bag family molecular chaperone regulator 6-like	1298	1e-11	56.67%	1	F:chaperone binding	-	Coil (COILS); IPR003103 (SMART); IPR003103 (G3DSA:1.20.58.GENE3D); IPR003103 (PFAM); PTHR33322:SF6 (PANTHER); PTHR33322 (PANTHER); IPR000048 (PROSITE_PROFILES); IPR003103 (PROSITE_PROFILES); SSF63491 (SUPERFAMILY)	26.5097	4.34193e-10
TR4526|c2_g4	maturase k	3707	0	89.87%	7	C:chloroplast; F:RNA binding; F:electron transporter, transferring electrons within the cyclic electron transport pathway of photosynthesis activity; P:mRNA processing; P:tRNA processing; P:RNA splicing; P:photosynthetic electron transport in photosystem II	-	IPR000484 (PRINTS); IPR000484 (G3DSA:1.20.85.GENE3D); IPR000484 (PFAM); IPR005867 (TIGRFAM); PTHR33149 (PANTHER); PTHR33149:SF6 (PANTHER); IPR000484 (PROSITE_PATTERNS); CYTOPLASMIC_DOMAIN (PHOBIUS); CYTOPLASMIC_DOMAIN (PHOBIUS); TRANSMEMBRANE (PHOBIUS); NON_CYTOPLASMIC_DOMAIN (PHOBIUS); NON_CYTOPLASMIC_DOMAIN (PHOBIUS); TRANSMEMBRANE (PHOBIUS); CYTOPLASMIC_DOMAIN (PHOBIUS); TRANSMEMBRANE (PHOBIUS…	11.7068	8.92337e-10
TR21156|c1_g2	hypothetical protein PHAVU_002G099800g, partial	4787	7.5E-009	47.33%	0	-	-	IPR019557 (PFAM)	4.53625	1.1374e-09
TR45015|c0_g1	b-box zinc finger protein 24-like	1276	7.9E-094	73.07%	2	C:intracellular; F:zinc ion binding	-	IPR000315 (SMART); IPR000315 (PFAM); PTHR31832 (PANTHER); PTHR31832:SF8 (PANTHER); IPR000315 (PROSITE_PROFILES); IPR000315 (PROSITE_PROFILES)	4.02301	1.20987e-09
TR11821|c3_g4	hypothetical protein ZOSMA_60G00460	862	2.2E-015	72.13%	1	C:intracellular	-	no IPS match	5.47338	1.48365e-09
TR10946|c1_g8	ferritin- chloroplastic	1294	8.6E-080	87.6%	7	C:chloroplast; F:ferroxidase activity; F:ferric iron binding; P:iron ion transport; P:cellular iron ion homeostasis; P:oxidation-reduction process; P:chlorophyll metabolic process	EC:1.16.3.1; EC:1.16.3	IPR012347 (G3DSA:1.20.1260.GENE3D); IPR008331 (PFAM); IPR001519 (PANTHER); PTHR11431:SF41 (PANTHER); IPR014034 (PROSITE_PATTERNS); IPR014034 (PROSITE_PATTERNS); IPR009040 (PROSITE_PROFILES); IPR009078 (SUPERFAMILY)	4.53067	1.73738e-09
TR44736|c0_g1	chaperone -domain superfamily protein isoform 1	2727	3.7E-111	74.2%	0	-	-	NON_CYTOPLASMIC_DOMAIN (PHOBIUS); TRANSMEMBRANE (PHOBIUS); TRANSMEMBRANE (PHOBIUS); TRANSMEMBRANE (PHOBIUS); NON_CYTOPLASMIC_DOMAIN (PHOBIUS); CYTOPLASMIC_DOMAIN (PHOBIUS); CYTOPLASMIC_DOMAIN (PHOBIUS); TRANSMEMBRANE (PHOBIUS); TRANSMEMBRANE (PHOBIUS); CYTOPLASMIC_DOMAIN (PHOBIUS); TRANSMEMBRANE (PHOBIUS); CYTOPLASMIC_DOMAIN (PHOBIUS); NON_CYTOPLASMIC_DOMAIN (PHOBIUS); TMhelix (TMHMM); TMhelix (T…	4.55876	2.68468e-09
TR23315|c3_g2	hypothetical chloroplast rf19	2718	1.3E-085	80.67%	3	C:chloroplast inner membrane; C:integral component of membrane; P:protein transport	-	PTHR33163:SF3 (PANTHER); PTHR33163 (PANTHER)	10.5451	3.38064e-09
TR39482|c6_g1	atp synthase beta partial	3522	0	97.93%	9	C:plasma membrane; C:chloroplast thylakoid membrane; C:integral component of membrane; C:proton-transporting ATP synthase complex, catalytic core F(1); C:proton-transporting ATP synthase complex, coupling factor F(o); F:ATP binding; F:proton-transporting ATP synthase activity, rotational mechanism; P:ATP synthesis coupled proton transport; P:ATP hydrolysis coupled proton transport	EC:3.6.1; EC:3.6.1.3; EC:3.6.1.15	IPR003593 (SMART); IPR000793 (PFAM); IPR000194 (PFAM); G3DSA:2.40.10.170 (GENE3D); IPR027417 (G3DSA:3.40.50.GENE3D); IPR005722 (TIGRFAM); IPR024034 (G3DSA:1.10.1140.GENE3D); IPR004100 (PFAM); PTHR15184 (PANTHER); PTHR15184:SF43 (PANTHER); IPR020003 (PROSITE_PATTERNS); IPR005722 (HAMAP); IPR000793 (SUPERFAMILY); IPR004100 (SUPERFAMILY); IPR027417 (SUPERFAMILY)	5.13942	3.51921e-09
TR13238|c0_g2	adenylate terminal-differentiation specific-like	1690	1.9E-040	60.07%	1	F:nucleic acid binding	-	IPR012337 (G3DSA:3.30.420.GENE3D); IPR025724 (PFAM); PTHR11439 (PANTHER); PTHR11439:SF185 (PANTHER); IPR012337 (SUPERFAMILY)	14.4016	4.47366e-09
TR35657|c0_g1	PREDICTED: uncharacterized protein LOC105119785, partial	2220	2e-50	57.73%	0	-	-	no IPS match	68.6144	6.77789e-09
TR7677|c0_g1	photosystem ii protein k	511	3.4E-021	95.47%	4	C:chloroplast thylakoid membrane; C:photosystem II reaction center; C:integral component of membrane; P:photosynthesis	-	no IPS match	65.2631	7.65301e-09
TR34471|c3_g1	ribosomal protein s3	2277	5.8E-161	93.53%	7	C:mitochondrion; C:chloroplast; C:small ribosomal subunit; F:structural constituent of ribosome; F:rRNA binding; P:translation; P:ribosome biogenesis	-	IPR005704 (TIGRFAM); IPR001351 (G3DSA:3.30.1140.GENE3D); PF00189 (PFAM); IPR015946 (G3DSA:3.30.300.GENE3D); PTHR11760:SF19 (PANTHER); PTHR11760 (PANTHER); IPR018280 (PROSITE_PATTERNS); IPR004044 (PROSITE_PROFILES); IPR005704 (HAMAP); IPR009019 (SUPERFAMILY); IPR001351 (SUPERFAMILY)	8.08508	1.92749e-08
TR44616|c5_g1	probable mediator of rna polymerase ii transcription subunit 37c	1224	4.7E-141	98.2%	0	-	-	Coil (COILS); IPR013126 (PRINTS); IPR029047 (G3DSA:2.60.34.GENE3D); IPR013126 (PFAM); IPR029048 (G3DSA:1.20.1270.GENE3D); PTHR19375:SF232 (PANTHER); PTHR19375 (PANTHER); IPR029047 (SUPERFAMILY); IPR029048 (SUPERFAMILY)	4.38367	1.94114e-08
TR44697|c4_g1	hypothetical protein ZEAMMB73_117146	1759	1.3E-014	82.67%	0	-	-	TRANSMEMBRANE (PHOBIUS); NON_CYTOPLASMIC_DOMAIN (PHOBIUS); CYTOPLASMIC_DOMAIN (PHOBIUS)	7.01868	1.94763e-08
TR23188|c0_g1	ref	1510	4.2E-115	74.87%	2	C:integral component of membrane; P:transmembrane transport	-	IPR004776 (PFAM); PTHR31419 (PANTHER); TRANSMEMBRANE (PHOBIUS); TRANSMEMBRANE (PHOBIUS); CYTOPLASMIC_DOMAIN (PHOBIUS); NON_CYTOPLASMIC_DOMAIN (PHOBIUS); CYTOPLASMIC_DOMAIN (PHOBIUS); TMhelix (TMHMM); TMhelix (TMHMM)	5.23606	2.25284e-08
TR44616|c10_g1	heat shock protein partial	463	9.6E-100	96.67%	24	C:cell wall; C:nucleolus; C:vacuolar membrane; C:Golgi apparatus; C:plasma membrane; C:plasmodesma; C:chloroplast; C:cytosolic ribosome; C:apoplast; F:protease binding; F:ATP binding; P:gluconeogenesis; P:glycolytic process; P:regulation of transcription, DNA-templated; P:protein folding; P:response to heat; P:response to cold; P:response to virus; P:response to salt stress; P:negative regulation…	-	IPR013126 (PRINTS); G3DSA:3.90.640.10 (GENE3D); G3DSA:3.30.420.40 (GENE3D); G3DSA:3.30.420.40 (GENE3D); IPR013126 (PFAM); PTHR19375 (PANTHER); PTHR19375:SF232 (PANTHER); IPR018181 (PROSITE_PATTERNS); SSF53067 (SUPERFAMILY); SSF53067 (SUPERFAMILY)	39.2442	3.8e-08
TR30447|c0_g1	gb	330	1.4E-019	91%	4	C:chloroplast thylakoid membrane; C:photosystem II reaction center; C:integral component of membrane; P:photosynthesis	-	IPR003686 (PFAM); PTHR35772 (PANTHER); PTHR35772:SF1 (PANTHER); CYTOPLASMIC_DOMAIN (PHOBIUS); TRANSMEMBRANE (PHOBIUS); NON_CYTOPLASMIC_DOMAIN (PHOBIUS); IPR003686 (HAMAP); SSF161041 (SUPERFAMILY); TMhelix (TMHMM)	58.671	3.82197e-08
TR10541|c4_g2	gb	3147	2e-163	98.07%	10	C:chloroplast thylakoid membrane; C:integral component of membrane; C:cytoplasmic membrane-bounded vesicle; F:iron ion binding; F:oxidoreductase activity; F:heme binding; F:electron transporter, transferring electrons within cytochrome b6/f complex of photosystem II activity; P:obsolete electron transport; P:photosynthesis; P:respiratory electron transport chain	-	IPR023530 (PIRSF); IPR027387 (G3DSA:1.20.810.GENE3D); IPR005797 (PFAM); PTHR19271 (PANTHER); PTHR19271:SF8 (PANTHER); CYTOPLASMIC_DOMAIN (PHOBIUS); TRANSMEMBRANE (PHOBIUS); TRANSMEMBRANE (PHOBIUS); TRANSMEMBRANE (PHOBIUS); TRANSMEMBRANE (PHOBIUS); CYTOPLASMIC_DOMAIN (PHOBIUS); NON_CYTOPLASMIC_DOMAIN (PHOBIUS); CYTOPLASMIC_DOMAIN (PHOBIUS); NON_CYTOPLASMIC_DOMAIN (PHOBIUS); IPR005797 (PROSITE_PROF…	7.43518	3.83169e-08
TR15019|c0_g1	12-oxophytodienoate reductase 11	7068	6.8E-140	88.07%	3	F:FMN binding; F:oxidoreductase activity; P:oxidation-reduction process	-	IPR001155 (PFAM); IPR013785 (G3DSA:3.20.20.GENE3D); PTHR22893 (PANTHER); PTHR22893:SF44 (PANTHER); SSF51395 (SUPERFAMILY)	6.63011	4.45793e-08
TR22761|c1_g1	mlo-like protein 13	2369	5.4E-063	73.73%	2	C:integral component of membrane; P:defense response	-	IPR004326 (PFAM); PTHR31942 (PANTHER); PTHR31942:SF19 (PANTHER); NON_CYTOPLASMIC_DOMAIN (PHOBIUS); CYTOPLASMIC_DOMAIN (PHOBIUS); TRANSMEMBRANE (PHOBIUS); TMhelix (TMHMM)	8.94525	4.82425e-08
TR43298|c4_g4	photosystem ii cp43 chlorophyll partial	2866	0	99%	9	C:photosystem II; C:chloroplast thylakoid membrane; C:integral component of membrane; F:chlorophyll binding; F:electron transporter, transferring electrons within the cyclic electron transport pathway of photosynthesis activity; F:metal ion binding; P:obsolete electron transport; P:photosynthetic electron transport in photosystem II; P:protein-chromophore linkage	-	IPR005869 (TIGRFAM); IPR000932 (PFAM); G3DSA:1.10.10.670 (GENE3D); PTHR33180 (PANTHER); PTHR33180:SF4 (PANTHER); TRANSMEMBRANE (PHOBIUS); TRANSMEMBRANE (PHOBIUS); NON_CYTOPLASMIC_DOMAIN (PHOBIUS); NON_CYTOPLASMIC_DOMAIN (PHOBIUS); TRANSMEMBRANE (PHOBIUS); TRANSMEMBRANE (PHOBIUS); TRANSMEMBRANE (PHOBIUS); NON_CYTOPLASMIC_DOMAIN (PHOBIUS); CYTOPLASMIC_DOMAIN (PHOBIUS); CYTOPLASMIC_DOMAIN (PHOBIUS);…	13.6383	5.09094e-08
TR22140|c3_g6	disease resistance rpp13-like protein 1	1173	4.1E-032	51.2%	5	F:ADP binding; F:hydrolase activity; P:metabolic process; P:protein dephosphorylation; F:phosphoprotein phosphatase activity	-	no IPS match	34.543	7.3441e-08
TR16275|c6_g1	cell wall transcription factor ace2-like	3298	3.6E-011	56.67%	0	-	-	PF12874 (PFAM); SSF57667 (SUPERFAMILY); SSF57667 (SUPERFAMILY)	4.66052	9.78923e-08
TR33561|c0_g1	clathrin assembly protein at2g25430	2421	0	72.53%	4	C:clathrin-coated vesicle; F:1-phosphatidylinositol binding; F:clathrin binding; P:clathrin coat assembly	-	IPR013809 (SMART); IPR014712 (G3DSA:1.20.58.GENE3D); IPR008942 (G3DSA:1.25.40.GENE3D); IPR011417 (PFAM); PTHR22951 (PANTHER); PTHR22951:SF13 (PANTHER); IPR013809 (PROSITE_PROFILES); IPR008942 (SUPERFAMILY); SSF89009 (SUPERFAMILY)	1272.09	1.09389e-07
TR43278|c3_g1	gb	1630	5.6E-115	97.8%	10	C:photosystem II; C:chloroplast thylakoid membrane; C:integral component of membrane; F:iron ion binding; F:chlorophyll binding; F:oxidoreductase activity; F:electron transporter, transferring electrons within the cyclic electron transport pathway of photosynthesis activity; P:obsolete electron transport; P:photosynthetic electron transport in photosystem II; P:protein-chromophore linkage	-	IPR000484 (G3DSA:1.20.85.GENE3D); IPR000484 (PFAM); PTHR33149 (PANTHER); PTHR33149:SF1 (PANTHER); CYTOPLASMIC_DOMAIN (PHOBIUS); TRANSMEMBRANE (PHOBIUS); TRANSMEMBRANE (PHOBIUS); CYTOPLASMIC_DOMAIN (PHOBIUS); NON_CYTOPLASMIC_DOMAIN (PHOBIUS); TRANSMEMBRANE (PHOBIUS); NON_CYTOPLASMIC_DOMAIN (PHOBIUS); IPR000484 (SUPERFAMILY); TMhelix (TMHMM); TMhelix (TMHMM); TMhelix (TMHMM)	13.2323	1.18447e-07
TR42400|c0_g1	bifunctional udp-glucose 4-epimerase and udp-xylose 4-epimerase 1-like	3061	3.7E-038	96%	4	F:UDP-glucose 4-epimerase activity; P:galactose metabolic process; P:nucleotide metabolic process; P:nucleotide-sugar metabolic process	EC:5.1.3.2	CYTOPLASMIC_DOMAIN (PHOBIUS); TRANSMEMBRANE (PHOBIUS); CYTOPLASMIC_DOMAIN (PHOBIUS); NON_CYTOPLASMIC_DOMAIN (PHOBIUS); TRANSMEMBRANE (PHOBIUS); TMhelix (TMHMM); TMhelix (TMHMM)	8.8476	1.36e-07
TR29916|c2_g1	photosystem i p700 apoprotein a2	2034	0	100%	12	C:photosystem I; C:chloroplast thylakoid membrane; C:integral component of membrane; F:magnesium ion binding; F:electron carrier activity; F:chlorophyll binding; F:oxidoreductase activity; F:4 iron, 4 sulfur cluster binding; P:obsolete electron transport; P:photosynthesis; P:protein-chromophore linkage; P:oxidation-reduction process	-	IPR001280 (PRINTS); IPR001280 (G3DSA:1.20.1130.GENE3D); IPR001280 (PFAM); IPR006244 (TIGRFAM); PTHR30128:SF7 (PANTHER); PTHR30128 (PANTHER); IPR020586 (PROSITE_PATTERNS); NON_CYTOPLASMIC_DOMAIN (PHOBIUS); CYTOPLASMIC_DOMAIN (PHOBIUS); NON_CYTOPLASMIC_DOMAIN (PHOBIUS); TRANSMEMBRANE (PHOBIUS); CYTOPLASMIC_DOMAIN (PHOBIUS); NON_CYTOPLASMIC_DOMAIN (PHOBIUS); TRANSMEMBRANE (PHOBIUS); CYTOPLASMIC_DOMA…	7.94676	1.61737e-07
TR21180|c1_g1	hypothetical protein ZOSMA_3G01500	2322	1.3E-011	42.36%	0	-	-	CYTOPLASMIC_DOMAIN (PHOBIUS); NON_CYTOPLASMIC_DOMAIN (PHOBIUS); TRANSMEMBRANE (PHOBIUS); TMhelix (TMHMM)	4.04199	1.63868e-07
TR10946|c1_g7	gb	1077	2.2E-056	85.53%	18	C:mitochondrion; C:chloroplast stroma; C:chloroplast envelope; F:ferroxidase activity; F:ferric iron binding; P:response to reactive oxygen species; P:iron ion transport; P:cellular iron ion homeostasis; P:embryo development ending in seed dormancy; P:thylakoid membrane organization; P:response to iron ion; P:vegetative to reproductive phase transition of meristem; P:photosynthesis; P:iron-sulfur…	EC:1.16.3.1; EC:1.16.3	IPR012347 (G3DSA:1.20.1260.GENE3D); IPR008331 (PFAM); PTHR11431:SF41 (PANTHER); IPR001519 (PANTHER); NON_CYTOPLASMIC_DOMAIN (PHOBIUS); SIGNAL_PEPTIDE_H_REGION (PHOBIUS); SIGNAL_PEPTIDE (PHOBIUS); SIGNAL_PEPTIDE_C_REGION (PHOBIUS); SIGNAL_PEPTIDE_N_REGION (PHOBIUS); IPR009040 (PROSITE_PROFILES); SignalP-TM (SIGNALP_GRAM_POSITIVE); IPR009078 (SUPERFAMILY)	9.55022	1.71816e-07
TR45349|c0_g1	PREDICTED: uncharacterized protein LOC105650942	1725	2.8E-024	63.4%	0	-	-	CYTOPLASMIC_DOMAIN (PHOBIUS); NON_CYTOPLASMIC_DOMAIN (PHOBIUS); TRANSMEMBRANE (PHOBIUS); TRANSMEMBRANE (PHOBIUS); CYTOPLASMIC_DOMAIN (PHOBIUS); TMhelix (TMHMM); TMhelix (TMHMM)	38.745	1.8248e-07
TR14486|c4_g1	hypothetical protein B456_003G156400	299	8.3E-015	62.75%	0	-	-	no IPS match	14.3324	1.86324e-07
TR27062|c0_g3	ref	1884	3.9E-137	91.33%	2	F:hydrolase activity; P:metabolic process	-	IPR003140 (PFAM); IPR029058 (G3DSA:3.40.50.GENE3D); PTHR10655:SF34 (PANTHER); PTHR10655 (PANTHER); IPR029058 (SUPERFAMILY)	5.41877	2.34116e-07
TR39039|c3_g1	PREDICTED: uncharacterized protein LOC103449768	7934	3.2E-151	51.47%	0	-	-	IPR005135 (G3DSA:3.60.10.GENE3D); IPR005135 (PFAM); PTHR31696 (PANTHER); NON_CYTOPLASMIC_DOMAIN (PHOBIUS); SIGNAL_PEPTIDE (PHOBIUS); SIGNAL_PEPTIDE_C_REGION (PHOBIUS); SIGNAL_PEPTIDE_H_REGION (PHOBIUS); SIGNAL_PEPTIDE_N_REGION (PHOBIUS); SignalP-noTM (SIGNALP_EUK); IPR005135 (SUPERFAMILY)	16.956	2.36379e-07
TR4054|c1_g1	protein root hair defective 3-like	3860	0	81.47%	5	C:endoplasmic reticulum membrane; C:integral component of membrane; F:GTPase activity; F:GTP binding; P:metabolic process	EC:3.6.1; EC:3.6.1.15	Coil (COILS); IPR027417 (G3DSA:3.40.50.GENE3D); IPR008803 (PFAM); PTHR11649:SF62 (PANTHER); PTHR11649 (PANTHER); IPR030386 (PROSITE_PROFILES); IPR027417 (SUPERFAMILY)	7.20701	2.48244e-07
TR18074|c0_g1	PREDICTED: uncharacterized protein LOC105050539 isoform X3	1624	2.5E-103	65.07%	1	P:response to oxidative stress	-	no IPS match	6.08894	2.67e-07
TR24126|c0_g1	u-box domain-containing protein 12-like	1608	4.9E-088	79.67%	1	F:protein binding	-	IPR000225 (PFAM); IPR011989 (G3DSA:1.25.10.GENE3D); PTHR23315:SF59 (PANTHER); PTHR23315 (PANTHER); IPR000225 (PROSITE_PROFILES); IPR016024 (SUPERFAMILY)	11.9821	2.80388e-07
TR26213|c0_g1	adenylate terminal-differentiation specific-like	3177	4.2E-031	58.33%	0	-	-	no IPS match	1305.84	2.93551e-07
TR9684|c1_g1	telomerase reverse transcriptase	4434	0	56.13%	2	F:DNA binding; F:telomeric template RNA reverse transcriptase activity	EC:2.7.7.49; EC:2.7.7	IPR003545 (PRINTS); IPR021891 (SMART); IPR021891 (PFAM); PTHR12066 (PANTHER); PTHR12066 (PANTHER); PTHR12066:SF0 (PANTHER); PTHR12066:SF0 (PANTHER); PTHR12066 (PANTHER); TRANSMEMBRANE (PHOBIUS); CYTOPLASMIC_DOMAIN (PHOBIUS); NON_CYTOPLASMIC_DOMAIN (PHOBIUS); IPR000477 (PROSITE_PROFILES); SSF56672 (SUPERFAMILY)	6.77001	3.27e-07
TR4083|c2_g2	gb	769	1e-35	57.33%	1	F:protein binding	-	IPR002110 (SMART); IPR020683 (PFAM); IPR020683 (G3DSA:1.25.40.GENE3D); IPR020683 (G3DSA:1.25.40.GENE3D); IPR020683 (G3DSA:1.25.40.GENE3D); PTHR24177:SF36 (PANTHER); PTHR24177 (PANTHER); IPR020683 (PROSITE_PROFILES); IPR020683 (SUPERFAMILY)	4.5294	4.10069e-07
TR25079|c5_g1	lysosomal beta glucosidase-like	1711	0	87.67%	2	F:hydrolase activity, hydrolyzing O-glycosyl compounds; P:carbohydrate metabolic process	-	no IPS match	5.00262	4.45659e-07
TR19436|c2_g1	micos complex subunit mic10-like	551	1.3E-018	75.93%	0	-	-	no IPS match	644.307	4.75877e-07
TR21760|c0_g1	lrr receptor-like serine threonine-protein kinase erecta	4999	0	87.6%	21	C:mitochondrion; C:integral component of membrane; F:protein serine/threonine kinase activity; F:ATP binding; F:2-alkenal reductase [NAD(P)] activity; P:regulation of cell growth; P:vasculature development; P:protein phosphorylation; P:plant-type cell wall organization; P:polarity specification of adaxial/abaxial axis; P:leaf morphogenesis; P:stomatal complex morphogenesis; P:transpiration; P:reg…	EC:2.7.11; EC:1.3.1.74	SIGNAL_PEPTIDE_C_REGION (PHOBIUS); SIGNAL_PEPTIDE_H_REGION (PHOBIUS); SIGNAL_PEPTIDE (PHOBIUS); NON_CYTOPLASMIC_DOMAIN (PHOBIUS); SIGNAL_PEPTIDE_N_REGION (PHOBIUS)	5.48287	4.83839e-07
TR44654|c1_g1	cytochrome c heme attachment protein	901	8.2E-164	87.8%	4	C:chloroplast thylakoid membrane; C:integral component of membrane; F:heme binding; P:cytochrome complex assembly	-	IPR002541 (PFAM); IPR017562 (TIGRFAM); PTHR30071 (PANTHER); PTHR30071:SF8 (PANTHER); SIGNAL_PEPTIDE_N_REGION (PHOBIUS); CYTOPLASMIC_DOMAIN (PHOBIUS); NON_CYTOPLASMIC_DOMAIN (PHOBIUS); NON_CYTOPLASMIC_DOMAIN (PHOBIUS); TRANSMEMBRANE (PHOBIUS); TRANSMEMBRANE (PHOBIUS); TRANSMEMBRANE (PHOBIUS); NON_CYTOPLASMIC_DOMAIN (PHOBIUS); TRANSMEMBRANE (PHOBIUS); TRANSMEMBRANE (PHOBIUS); CYTOPLASMIC_DOMAIN (PH…	34.6415	4.84e-07
TR15090|c0_g2	gb	558	9.5E-020	93.73%	2	C:cytosol; C:chloroplast stroma	-	PTHR35748 (PANTHER)	128.928	5.57816e-07
TR14998|c2_g1	gb	2371	0	94%	8	C:chloroplast thylakoid membrane; C:integral component of membrane; F:NADH dehydrogenase (ubiquinone) activity; F:quinone binding; P:mitochondrial electron transport, NADH to ubiquinone; P:ubiquinone biosynthetic process; P:sodium ion transport; P:proton transport	EC:1.6.99.5; EC:1.6.99.3; EC:1.6.5.3	IPR003918 (PRINTS); IPR001750 (PFAM); IPR010227 (TIGRFAM); PTHR22773:SF92 (PANTHER); PTHR22773 (PANTHER); NON_CYTOPLASMIC_DOMAIN (PHOBIUS); TRANSMEMBRANE (PHOBIUS); TRANSMEMBRANE (PHOBIUS); TRANSMEMBRANE (PHOBIUS); TRANSMEMBRANE (PHOBIUS); TRANSMEMBRANE (PHOBIUS); CYTOPLASMIC_DOMAIN (PHOBIUS); NON_CYTOPLASMIC_DOMAIN (PHOBIUS); NON_CYTOPLASMIC_DOMAIN (PHOBIUS); CYTOPLASMIC_DOMAIN (PHOBIUS); TRANSM…	6.53614	5.71063e-07
TR4280|c0_g1	retrotransposon ty1-copia sub-class	3604	8.1E-079	63.27%	0	-	-	CYTOPLASMIC_DOMAIN (PHOBIUS); TRANSMEMBRANE (PHOBIUS); NON_CYTOPLASMIC_DOMAIN (PHOBIUS); TMhelix (TMHMM)	11.4962	5.83672e-07
TR41986|c1_g8	rna polymerase beta subunit	3042	0	93.27%	8	C:chloroplast; F:DNA binding; F:DNA-directed RNA polymerase activity; F:ribonucleoside binding; P:transcription, DNA-templated; C:nucleolus; P:purine nucleobase metabolic process; P:pyrimidine nucleobase metabolic process	EC:2.7.7.6	IPR007120 (PFAM); IPR014724 (G3DSA:2.40.50.GENE3D); IPR007641 (PFAM); IPR007120 (G3DSA:2.40.270.GENE3D); PTHR20856:SF20 (PANTHER); IPR015712 (PANTHER); IPR007121 (PROSITE_PATTERNS); SSF64484 (SUPERFAMILY)	16.5355	6.14929e-07
TR14486|c4_g2	hypothetical protein B456_003G156400	248	1.9E-010	62.17%	0	-	-	CYTOPLASMIC_DOMAIN (PHOBIUS); TRANSMEMBRANE (PHOBIUS); NON_CYTOPLASMIC_DOMAIN (PHOBIUS); TMhelix (TMHMM)	8.40222	6.41542e-07
TR29250|c4_g3	low quality protein: cytochrome partial	863	3.1E-012	82%	0	-	-	no IPS match	10.559	6.55675e-07
TR14221|c0_g1	retroelement pol polyprotein	3652	1.6E-137	60.8%	0	-	-	IPR025724 (PFAM); PTHR11439:SF185 (PANTHER); PTHR11439 (PANTHER)	8.62608	7.26219e-07
TR35505|c0_g1	formate mitochondrial	1806	0	92.53%	11	C:mitochondrion; C:formate dehydrogenase complex; C:chloroplast; C:thylakoid; F:formate dehydrogenase (NAD+) activity; F:oxidoreductase activity, acting on the CH-OH group of donors, NAD or NADP as acceptor; F:NAD binding; P:formate metabolic process; P:methane metabolic process; P:glyoxylate metabolic process; P:oxidation-reduction process	EC:1.2.1.2	G3DSA:3.40.50.720 (GENE3D); IPR006140 (PFAM); IPR006139 (PFAM); G3DSA:3.40.50.720 (GENE3D); PTHR10996 (PANTHER); PTHR10996:SF171 (PANTHER); IPR029753 (PROSITE_PATTERNS); IPR029753 (PROSITE_PATTERNS); IPR029752 (PROSITE_PATTERNS); IPR016040 (SUPERFAMILY); SSF52283 (SUPERFAMILY)	4.76878	7.40169e-07
TR10947|c3_g8	serine threonine-protein phosphatase 7 long form homolog	1992	6.6E-023	41.93%	4	P:regulation of root meristem growth; P:meristem maintenance; F:transaminase activity; C:nucleus	-	no IPS match	6.59245	7.94079e-07
TR13469|c0_g2	gb	1564	0	90.07%	9	C:nucleus; F:NAD-dependent histone deacetylase activity (H3-K14 specific); P:DNA mediated transformation; P:pathogenesis; P:jasmonic acid and ethylene-dependent systemic resistance; P:histone acetylation; P:negative regulation of transcription, DNA-templated; P:histone H3 deacetylation; P:regulation of multicellular organismal development	EC:3.5.1.98	no IPS match	95.8596	8.31215e-07
TR20155|c0_g1	hypothetical protein ZOSMA_68G00760	598	8.9E-015	71%	0	-	-	no IPS match	4.69276	9.31507e-07
TR6114|c0_g1	mannan endo- -beta-mannosidase 1-like	1828	0	84%	2	F:hydrolase activity, hydrolyzing O-glycosyl compounds; P:carbohydrate metabolic process	-	IPR001547 (PFAM); IPR013781 (G3DSA:3.20.20.GENE3D); PTHR31451:SF8 (PANTHER); PTHR31451 (PANTHER); SIGNAL_PEPTIDE_H_REGION (PHOBIUS); SIGNAL_PEPTIDE_N_REGION (PHOBIUS); NON_CYTOPLASMIC_DOMAIN (PHOBIUS); SIGNAL_PEPTIDE_C_REGION (PHOBIUS); SIGNAL_PEPTIDE (PHOBIUS); SignalP-noTM (SIGNALP_GRAM_NEGATIVE); SignalP-noTM (SIGNALP_EUK); SignalP-TM (SIGNALP_GRAM_POSITIVE); IPR017853 (SUPERFAMILY)	4.53966	9.90358e-07
TR43704|c0_g1	calmodulin-binding protein 60 d-like isoform x2	804	1.1E-040	90%	2	F:calmodulin binding; P:response to stress	-	PTHR31713:SF5 (PANTHER); PTHR31713 (PANTHER)	601.306	9.95911e-07
TR40694|c7_g3	ribosomal protein s18	3298	2.9E-055	96.27%	6	C:ribosome; C:chloroplast; F:structural constituent of ribosome; F:rRNA binding; P:translation; P:ribosome biogenesis	-	IPR005813 (PRINTS); IPR005813 (PFAM); IPR005813 (TIGRFAM); G3DSA:1.10.1900.20 (GENE3D); IPR005813 (PANTHER); IPR005813 (PROSITE_PATTERNS); SIGNAL_PEPTIDE_H_REGION (PHOBIUS); SIGNAL_PEPTIDE (PHOBIUS); SIGNAL_PEPTIDE_C_REGION (PHOBIUS); NON_CYTOPLASMIC_DOMAIN (PHOBIUS); SIGNAL_PEPTIDE_N_REGION (PHOBIUS); PD002389 (PRODOM); SSF74731 (SUPERFAMILY)	5.00422	1.01033e-06
TR9285|c1_g1	probable serine threonine-protein kinase at1g01540	1083	3.3E-096	87.6%	10	C:plasma membrane; C:plasmodesma; F:peptide receptor activity; F:transmembrane receptor protein serine/threonine kinase activity; F:ATP binding; F:ubiquitin protein ligase binding; P:transmembrane receptor protein serine/threonine kinase signaling pathway; P:serine family amino acid metabolic process; P:hormone-mediated signaling pathway; P:protein autophosphorylation	EC:2.7.11	IPR002290 (SMART); IPR000719 (PFAM); G3DSA:1.10.510.10 (GENE3D); PTHR27001:SF90 (PANTHER); PTHR27001 (PANTHER); IPR008271 (PROSITE_PATTERNS); IPR000719 (PROSITE_PROFILES); IPR011009 (SUPERFAMILY)	4.35697	1.54426e-06
TR9285|c1_g1	probable serine threonine-protein kinase at1g01540	3193	0	81.2%	4	F:protein serine/threonine kinase activity; F:ATP binding; P:protein phosphorylation; P:serine family amino acid metabolic process	EC:2.7.11	no IPS match	4.35697	1.54426e-06
TR44215|c0_g1	fbd-associated f-box protein at1g61330	2070	7.5E-043	48.47%	1	F:protein binding	-	IPR006566 (PFAM); G3DSA:3.80.10.10 (GENE3D); IPR001810 (PFAM); PTHR32212 (PANTHER); IPR001810 (PROSITE_PROFILES); SSF52047 (SUPERFAMILY); IPR001810 (SUPERFAMILY)	7.27352	1.60293e-06
TR3408|c0_g6	ref	972	2.5E-031	85.53%	0	-	-	SIGNAL_PEPTIDE (PHOBIUS); NON_CYTOPLASMIC_DOMAIN (PHOBIUS); SIGNAL_PEPTIDE_H_REGION (PHOBIUS); SIGNAL_PEPTIDE_N_REGION (PHOBIUS); SIGNAL_PEPTIDE_C_REGION (PHOBIUS); SignalP-noTM (SIGNALP_EUK)	4.10327	2.09175e-06
TR2222|c4_g2	pentatricopeptide repeat-containing protein at4g15720	2444	0	73%	2	F:protein binding; F:hydrolase activity	-	IPR002885 (PFAM); IPR011990 (G3DSA:1.25.40.GENE3D); PF14432 (PFAM); IPR002885 (PFAM); IPR002885 (PFAM); IPR002885 (TIGRFAM); PTHR24015:SF117 (PANTHER); PTHR24015 (PANTHER); IPR002885 (PROSITE_PROFILES); IPR002885 (PROSITE_PROFILES); IPR002885 (PROSITE_PROFILES); IPR002885 (PROSITE_PROFILES); IPR002885 (PROSITE_PROFILES); IPR002885 (PROSITE_PROFILES); IPR002885 (PROSITE_PROFILES); IPR002885 (PROSI…	4.51752	2.11121e-06
TR19383|c6_g7	rna polymerase beta subunit	2840	0	89.2%	7	C:chloroplast; F:DNA binding; F:DNA-directed RNA polymerase activity; P:transcription, DNA-templated; C:nucleolus; P:purine nucleobase metabolic process; P:pyrimidine nucleobase metabolic process	EC:2.7.7.6	IPR007081 (PFAM); PTHR19376 (PANTHER); PTHR19376:SF38 (PANTHER); SSF64484 (SUPERFAMILY)	10.0117	2.44013e-06
TR37440|c0_g1	serine threonine-protein phosphatase 7 long form homolog	2347	1.7E-012	42.13%	3	P:biological_process; F:transaminase activity; C:nucleus	-	SignalP-TM (SIGNALP_GRAM_POSITIVE)	14.672	2.8351e-06
TR19267|c0_g3	polyamine-modulated factor 1-binding protein 1	932	1.9E-016	76.6%	0	-	-	no IPS match	5.36382	3.32338e-06
TR13509|c0_g1	nad h-quinone oxidoreductase subunit 2 chloroplastic	1368	5.5E-139	97.93%	7	C:chloroplast thylakoid membrane; F:NADH dehydrogenase (ubiquinone) activity; P:photosynthesis, light reaction; P:mitochondrial electron transport, NADH to ubiquinone; P:ubiquinone biosynthetic process; P:sodium ion transport; P:proton transport	EC:1.6.99.5; EC:1.6.99.3; EC:1.6.5.3	IPR001750 (PFAM); PTHR22773 (PANTHER); PTHR22773:SF86 (PANTHER); CYTOPLASMIC_DOMAIN (PHOBIUS); TRANSMEMBRANE (PHOBIUS); NON_CYTOPLASMIC_DOMAIN (PHOBIUS); TRANSMEMBRANE (PHOBIUS); TRANSMEMBRANE (PHOBIUS); TRANSMEMBRANE (PHOBIUS); CYTOPLASMIC_DOMAIN (PHOBIUS); CYTOPLASMIC_DOMAIN (PHOBIUS); NON_CYTOPLASMIC_DOMAIN (PHOBIUS); TMhelix (TMHMM); TMhelix (TMHMM); TMhelix (TMHMM); TMhelix (TMHMM); TMhelix …	17.7946	3.4116e-06
TR26190|c0_g1	kinetochore protein nuf2	1983	1.2E-100	67.53%	2	C:chromosome, centromeric region; P:mitotic nuclear division	-	IPR005549 (PFAM); PTHR21650:SF2 (PANTHER); PTHR21650 (PANTHER)	4.1645	3.457e-06
TR25828|c0_g3	pentatricopeptide repeat-containing protein chloroplastic	3353	0	73.6%	1	F:protein binding	-	IPR002885 (PFAM); IPR002885 (PFAM); IPR011990 (G3DSA:1.25.40.GENE3D); IPR002885 (TIGRFAM); PF14432 (PFAM); PTHR24015:SF103 (PANTHER); PTHR24015 (PANTHER); PTHR24015:SF103 (PANTHER); IPR002885 (PROSITE_PROFILES); IPR002885 (PROSITE_PROFILES); IPR002885 (PROSITE_PROFILES); IPR002885 (PROSITE_PROFILES); IPR002885 (PROSITE_PROFILES); IPR002885 (PROSITE_PROFILES); IPR002885 (PROSITE_PROFILES); IPR0028…	5.10121	3.62964e-06
TR42090|c0_g1	zeaxanthin chloroplastic	2245	2.2E-059	76.4%	2	F:oxidoreductase activity; P:oxidation-reduction process	-	PR00420 (PRINTS); IPR006076 (PFAM); IPR023753 (G3DSA:3.50.50.GENE3D); PTHR13789:SF213 (PANTHER); PTHR13789 (PANTHER); IPR023753 (SUPERFAMILY)	4.03715	3.723e-06
TR19423|c1_g2	protein ultrapetala 1-like	1371	9.5E-019	84.07%	1	F:DNA binding	-	no IPS match	4.04865	3.9607e-06
TR10497|c0_g6	tripeptidyl-peptidase 2 isoform x2	950	8.6E-016	73.67%	3	C:intracellular membrane-bounded organelle; C:cytoplasmic part; F:serine-type peptidase activity	-	TRANSMEMBRANE (PHOBIUS); CYTOPLASMIC_DOMAIN (PHOBIUS); NON_CYTOPLASMIC_DOMAIN (PHOBIUS); TMhelix (TMHMM)	20.5917	4.04272e-06
TR17346|c0_g2	pentatricopeptide repeat-containing protein at3g49710	1659	0	76.73%	0	-	-	no IPS match	20.7774	4.18174e-06
TR26309|c0_g1	zinc finger mym-type protein 1-like	936	0.00000017	74%	1	F:binding	-	no IPS match	17.8382	4.26325e-06
TR23064|c0_g1	dna-directed rna polymerase subunit beta	829	3.8E-081	73.2%	3	P:response to stress; P:response to abiotic stimulus; P:cellular response to stimulus	-	PTHR34454:SF2 (PANTHER); PTHR34454 (PANTHER)	4.59717	4.40628e-06
TR2257|c2_g1	hypothetical chloroplast rf21	1287	0	94.33%	2	C:chloroplast stroma; F:ATP binding	-	IPR027417 (G3DSA:3.40.50.GENE3D); IPR008543 (PFAM); PTHR33078 (PANTHER); NON_CYTOPLASMIC_DOMAIN (PHOBIUS); TRANSMEMBRANE (PHOBIUS); TRANSMEMBRANE (PHOBIUS); NON_CYTOPLASMIC_DOMAIN (PHOBIUS); CYTOPLASMIC_DOMAIN (PHOBIUS); IPR027417 (SUPERFAMILY); TMhelix (TMHMM)	81.3963	4.49582e-06
TR28714|c2_g6	photosystem i assembly protein ycf4	978	2.7E-101	93.8%	4	C:photosystem I; C:chloroplast thylakoid membrane; C:integral component of membrane; P:photosynthesis	-	IPR003359 (PFAM); PTHR33288 (PANTHER); TRANSMEMBRANE (PHOBIUS); CYTOPLASMIC_DOMAIN (PHOBIUS); NON_CYTOPLASMIC_DOMAIN (PHOBIUS); CYTOPLASMIC_DOMAIN (PHOBIUS); TRANSMEMBRANE (PHOBIUS); IPR003359 (PRODOM); TMhelix (TMHMM); TMhelix (TMHMM)	9.54267	4.49626e-06
TR30759|c5_g6	60s ribosomal protein l7-2	831	1.8E-027	79.93%	3	C:nucleolus; C:cytosolic large ribosomal subunit; P:RNA methylation	-	CYTOPLASMIC_DOMAIN (PHOBIUS); NON_CYTOPLASMIC_DOMAIN (PHOBIUS); TRANSMEMBRANE (PHOBIUS); SignalP-TM (SIGNALP_GRAM_POSITIVE); TMhelix (TMHMM)	6.47164	4.74386e-06
TR40669|c1_g2	probable lrr receptor-like serine threonine-protein kinase at5g10290	1553	5.6E-010	85.07%	5	C:integral component of membrane; F:protein serine/threonine kinase activity; F:ATP binding; P:protein phosphorylation; P:serine family amino acid metabolic process	EC:2.7.11	no IPS match	5.99137	5.276e-06
TR25057|c1_g2	acetyl- carboxylase carboxyltransferase beta subunit	2169	0	93.07%	9	C:acetyl-CoA carboxylase complex; C:chloroplast stroma; F:acetyl-CoA carboxylase activity; F:ATP binding; F:zinc ion binding; F:transferase activity; P:fatty acid biosynthetic process; P:malonyl-CoA biosynthetic process; P:pyruvate metabolic process	EC:6.4.1; EC:6.4.1.2	IPR000438 (PRINTS); IPR029045 (G3DSA:3.90.226.GENE3D); IPR000438 (TIGRFAM); IPR000022 (PFAM); PTHR22855 (PANTHER); PTHR22855:SF15 (PANTHER); IPR011762 (PROSITE_PROFILES); IPR029045 (SUPERFAMILY)	9.85407	5.34673e-06
TR35112|c3_g2	set1 ash2 histone methyltransferase complex subunit ash2	455	1.1E-031	84.6%	7	C:Set1C/COMPASS complex; F:chromatin DNA binding; P:embryo development ending in seed dormancy; P:vegetative to reproductive phase transition of meristem; P:simple leaf morphogenesis; P:histone H3-K4 trimethylation; C:chromatin	-	no IPS match	91.3444	5.50937e-06
TR32936|c0_g2	formin-like protein 11	4737	3e-100	79.13%	0	-	-	Coil (COILS); IPR015425 (PFAM); PTHR23213 (PANTHER); PTHR23213:SF177 (PANTHER); IPR015425 (PROSITE_PROFILES); SSF101447 (SUPERFAMILY)	4.85179	5.68259e-06
TR9365|c0_g3	d-3-phosphoglycerate dehydrogenase chloroplastic-like	796	1.5E-091	84.47%	7	F:phosphoglycerate dehydrogenase activity; F:amino acid binding; F:NAD binding; P:L-serine biosynthetic process; P:oxidation-reduction process; P:glycine metabolic process; P:threonine metabolic process	EC:1.1.1.95	IPR029009 (G3DSA:3.30.1330.GENE3D); G3DSA:3.30.70.260 (GENE3D); IPR029009 (SUPERFAMILY); SSF55021 (SUPERFAMILY)	11.0516	5.76611e-06
TR19399|c1_g6	atp synthase cf0 b chain	685	2.2E-034	98.13%	5	C:chloroplast thylakoid membrane; C:integral component of membrane; C:proton-transporting ATP synthase complex, coupling factor F(o); F:proton-transporting ATP synthase activity, rotational mechanism; P:ATP synthesis coupled proton transport	EC:3.6.1; EC:3.6.1.3; EC:3.6.1.15	no IPS match	6.77038	6.06376e-06
TR26275|c0_g1	PREDICTED: uncharacterized protein LOC105044324	1169	7.1E-009	74.67%	0	-	-	IPR008480 (PFAM); PTHR33098 (PANTHER); PTHR33098:SF15 (PANTHER)	5.90223	6.75145e-06
TR3461|c2_g1	protein nrt1 ptr family -like	3773	5.7E-014	93.33%	3	C:membrane; F:transporter activity; P:transport	-	G3DSA:1.20.1250.20 (GENE3D); IPR000109 (PANTHER); PTHR11654:SF98 (PANTHER); TRANSMEMBRANE (PHOBIUS); TRANSMEMBRANE (PHOBIUS); NON_CYTOPLASMIC_DOMAIN (PHOBIUS); CYTOPLASMIC_DOMAIN (PHOBIUS); NON_CYTOPLASMIC_DOMAIN (PHOBIUS); IPR020846 (SUPERFAMILY); TMhelix (TMHMM); TMhelix (TMHMM)	4.85207	6.78536e-06
TR29077|c0_g1	gb	742	3.7E-013	98.8%	4	C:photosystem I; C:chloroplast thylakoid membrane; C:integral component of membrane; P:photosynthesis	-	TRANSMEMBRANE (PHOBIUS); NON_CYTOPLASMIC_DOMAIN (PHOBIUS); CYTOPLASMIC_DOMAIN (PHOBIUS); TMhelix (TMHMM)	7.82912	6.92208e-06
TR23307|c3_g1	hypothetical protein EUGRSUZ_H03782	1110	6.2E-011	57.46%	0	-	-	CYTOPLASMIC_DOMAIN (PHOBIUS); TRANSMEMBRANE (PHOBIUS); CYTOPLASMIC_DOMAIN (PHOBIUS); TRANSMEMBRANE (PHOBIUS); NON_CYTOPLASMIC_DOMAIN (PHOBIUS); TMhelix (TMHMM)	9.19109	6.97509e-06
TR35693|c0_g1	proline-rich receptor-like protein kinase perk8	1339	0	83.13%	4	F:protein serine/threonine kinase activity; F:ATP binding; P:protein phosphorylation; P:serine family amino acid metabolic process	EC:2.7.11	IPR002290 (SMART); IPR000719 (PFAM); G3DSA:1.10.510.10 (GENE3D); IPR013320 (G3DSA:2.60.120.GENE3D); G3DSA:3.30.200.20 (GENE3D); PTHR27001:SF132 (PANTHER); PTHR27001 (PANTHER); IPR017441 (PROSITE_PATTERNS); IPR008271 (PROSITE_PATTERNS); NON_CYTOPLASMIC_DOMAIN (PHOBIUS); TRANSMEMBRANE (PHOBIUS); CYTOPLASMIC_DOMAIN (PHOBIUS); IPR000719 (PROSITE_PROFILES); IPR011009 (SUPERFAMILY); TMhelix (TMHMM)	25.9432	7.42835e-06
TR21728|c0_g2	mavicyanin-like isoform x1	484	5.1E-042	68.93%	1	F:electron carrier activity	-	IPR008972 (G3DSA:2.60.40.GENE3D); IPR003245 (PFAM); PTHR33021 (PANTHER); PTHR33021:SF31 (PANTHER); TRANSMEMBRANE (PHOBIUS); CYTOPLASMIC_DOMAIN (PHOBIUS); NON_CYTOPLASMIC_DOMAIN (PHOBIUS); IPR003245 (PRODOM); IPR003245 (PROSITE_PROFILES); IPR008972 (SUPERFAMILY)	13.1544	7.49683e-06
TR37914|c2_g1	hypothetical protein VITISV_008538	3473	2.3E-104	54.27%	0	-	-	IPR005135 (G3DSA:3.60.10.GENE3D); PTHR31696 (PANTHER); IPR005135 (SUPERFAMILY)	7.67166	7.53483e-06
TR37029|c5_g2	protein flx-like 3	770	3.6E-88	77.47%	2	F:molecular_function; P:biological_process	-	Coil (COILS); Coil (COILS); Coil (COILS); PTHR33405 (PANTHER); PTHR33405:SF2 (PANTHER)	-1126.12	2.48038e-28
TR32275|c1_g1	upf0603 protein chloroplastic	530	2.0E-35	81.73%	20	C:chloroplast thylakoid; C:thylakoid lumen; F:acid phosphatase activity; P:rRNA processing; P:unsaturated fatty acid biosynthetic process; P:response to blue light; P:plastid organization; P:photosynthetic electron transport in photosystem I; P:response to red light; P:photosystem II repair; P:photosystem II assembly; P:response to far red light; P:chlorophyll biosynthetic process; P:carotenoid b…	EC:3.1; EC:3.1.3.41; EC:3.1.3.2	no IPS match	-112.143	2.40918e-27
TR9707|c0_g1	probable plastid-lipid-associated protein chloroplastic	1484	7.7E-158	87.4%	3	F:protein kinase activity; F:ATP binding; P:protein phosphorylation	-	G3DSA:1.10.510.10 (GENE3D); PTHR24056:SF181 (PANTHER); PTHR24056 (PANTHER); IPR000719 (PROSITE_PROFILES); IPR011009 (SUPERFAMILY)	-15.7792	5.73574e-23
TR43677|c0_g1	thioesterase family protein	2625	3.7E-33	73.8%	2	C:peroxisome; P:phylloquinone biosynthetic process	-	IPR029069 (G3DSA:3.10.129.GENE3D); IPR006683 (PFAM); IPR003736 (TIGRFAM); PTHR12418 (PANTHER); PTHR12418:SF31 (PANTHER); IPR029069 (SUPERFAMILY)	-9.27316	1.48893e-20
TR30937|c0_g1	sorghum bicolor protein targeted either to mitochondria or chloroplast proteins t50848	1495	4.1E-30	52.53%	0	-	-	CYTOPLASMIC_DOMAIN (PHOBIUS); NON_CYTOPLASMIC_DOMAIN (PHOBIUS); TRANSMEMBRANE (PHOBIUS); TMhelix (TMHMM)	-6.67891	1.9211e-17
TR33001|c0_g1	secoisolariciresinol dehydrogenase-like	1257	1.9E-108	74.53%	2	F:oxidoreductase activity; P:metabolic process	-	IPR002347 (PRINTS); IPR002198 (PRINTS); IPR002198 (PFAM); G3DSA:3.40.50.720 (GENE3D); PTHR24322 (PANTHER); PTHR24322:SF600 (PANTHER); PTHR24322 (PANTHER); PTHR24322:SF600 (PANTHER); IPR020904 (PROSITE_PATTERNS); IPR016040 (SUPERFAMILY)	-7.1691	5.84634e-15
TR4223|c0_g1	fk506-binding protein 2-like	1339	2.6E-23	49.53%	0	-	-	PTHR33735 (PANTHER); NON_CYTOPLASMIC_DOMAIN (PHOBIUS); CYTOPLASMIC_DOMAIN (PHOBIUS); TRANSMEMBRANE (PHOBIUS)	-6.25888	1.45275e-14
TR32950|c0_g1	ref	4341	4.0E-96	76.07%	2	F:amino acid binding; P:metabolic process	-	IPR002912 (PFAM); G3DSA:3.30.70.260 (GENE3D); PTHR31096 (PANTHER); PTHR31096:SF5 (PANTHER); IPR002912 (PROSITE_PROFILES); IPR002912 (PROSITE_PROFILES); SSF55021 (SUPERFAMILY)	-4.49109	7.37267e-13
TR11821|c6_g2	gb	1508	1.1E-29	79.87%	1	P:circadian rhythm	-	IPR006760 (PFAM); PTHR34804:SF1 (PANTHER); PTHR34804 (PANTHER)	-8.06706	4.72339e-12
TR4833|c0_g1	kunitz family trypsin and protease inhibitor	1077	2.1E-45	60.07%	1	F:endopeptidase inhibitor activity	-	IPR002160 (PRINTS); IPR002160 (SMART); G3DSA:2.80.10.50 (GENE3D); IPR002160 (PFAM); PTHR33107:SF5 (PANTHER); PTHR33107 (PANTHER); SIGNAL_PEPTIDE_C_REGION (PHOBIUS); SIGNAL_PEPTIDE_N_REGION (PHOBIUS); NON_CYTOPLASMIC_DOMAIN (PHOBIUS); SIGNAL_PEPTIDE_H_REGION (PHOBIUS); SIGNAL_PEPTIDE (PHOBIUS); SignalP-noTM (SIGNALP_EUK); SignalP-TM (SIGNALP_GRAM_NEGATIVE); SignalP-TM (SIGNALP_GRAM_POSITIVE); IPR0…	-343.644	5.64204e-12
TR41839|c4_g5	glutathione transferase gst 23-like	1109	7.3E-10	70.8%	3	F:nucleic acid binding; P:DNA integration; F:zinc ion binding	-	TRANSMEMBRANE (PHOBIUS); CYTOPLASMIC_DOMAIN (PHOBIUS); NON_CYTOPLASMIC_DOMAIN (PHOBIUS)	-27.0844	5.75005e-12
TR37528|c0_g1	hypothetical protein VITISV_034261	2775	1.7E-85	58.67%	0	-	-	TMhelix (TMHMM)	-44.7311	1.90508e-11
TR21326|c0_g1	vacuolar amino acid transporter 1-like	1565	2.3E-153	78.2%	1	C:integral component of membrane	-	IPR013057 (PFAM); PTHR22950:SF280 (PANTHER); PTHR22950 (PANTHER); TRANSMEMBRANE (PHOBIUS); TRANSMEMBRANE (PHOBIUS); NON_CYTOPLASMIC_DOMAIN (PHOBIUS); TRANSMEMBRANE (PHOBIUS); TRANSMEMBRANE (PHOBIUS); TRANSMEMBRANE (PHOBIUS); NON_CYTOPLASMIC_DOMAIN (PHOBIUS); TRANSMEMBRANE (PHOBIUS); TRANSMEMBRANE (PHOBIUS); TRANSMEMBRANE (PHOBIUS); NON_CYTOPLASMIC_DOMAIN (PHOBIUS); TRANSMEMBRANE (PHOBIUS); CYTOPL…	-57.6256	8.96228e-11
TR41839|c4_g1	probable glutathione s-transferase	295	6.2E-10	73.6%	1	F:protein binding	-	IPR004045 (PFAM); IPR012336 (G3DSA:3.40.30.GENE3D); PTHR11260 (PANTHER); PTHR11260:SF233 (PANTHER); IPR004045 (PROSITE_PROFILES); IPR012336 (SUPERFAMILY)	-29.7859	9.05006e-11
TR26231|c0_g2	cationic amino acid transporter 1-like	3308	6.7E-95	86.07%	3	C:integral component of membrane; F:amino acid transmembrane transporter activity; P:amino acid transmembrane transport	-	IPR029485 (PFAM); IPR002293 (PFAM); PTHR11785:SF230 (PANTHER); IPR002293 (PANTHER); IPR002293 (PANTHER); PTHR11785:SF230 (PANTHER); CYTOPLASMIC_DOMAIN (PHOBIUS); TRANSMEMBRANE (PHOBIUS); TRANSMEMBRANE (PHOBIUS); NON_CYTOPLASMIC_DOMAIN (PHOBIUS); TRANSMEMBRANE (PHOBIUS); TRANSMEMBRANE (PHOBIUS); TRANSMEMBRANE (PHOBIUS); CYTOPLASMIC_DOMAIN (PHOBIUS); TRANSMEMBRANE (PHOBIUS); NON_CYTOPLASMIC_DOMAIN …	-10.0967	1.62923e-10
TR29198|c3_g1	high affinity nitrate transporter	3952	1.5E-169	83.07%	3	C:plasma membrane; C:integral component of membrane; P:transmembrane transport	-	G3DSA:1.20.1250.20 (GENE3D); IPR011701 (PFAM); PTHR23515 (PANTHER); PTHR23515:SF3 (PANTHER); CYTOPLASMIC_DOMAIN (PHOBIUS); NON_CYTOPLASMIC_DOMAIN (PHOBIUS); NON_CYTOPLASMIC_DOMAIN (PHOBIUS); CYTOPLASMIC_DOMAIN (PHOBIUS); NON_CYTOPLASMIC_DOMAIN (PHOBIUS); TRANSMEMBRANE (PHOBIUS); TRANSMEMBRANE (PHOBIUS); TRANSMEMBRANE (PHOBIUS); CYTOPLASMIC_DOMAIN (PHOBIUS); CYTOPLASMIC_DOMAIN (PHOBIUS); TRANSMEMB…	-8.48521	1.77501e-10
TR15601|c1_g2	mitochondrial uncoupling protein 5-like	810	7.2E-55	78.07%	2	C:membrane; P:transport	-	IPR023395 (G3DSA:1.50.40.GENE3D); IPR018108 (PFAM); PTHR24089 (PANTHER); PTHR24089 (PANTHER); PTHR24089:SF392 (PANTHER); IPR018108 (PROSITE_PROFILES); IPR018108 (PROSITE_PROFILES); IPR023395 (SUPERFAMILY)	-32.6156	2.92208e-10
TR15132|c3_g1	fe(2+) transport protein 1-like	2746	1.3E-149	75.47%	3	C:integral component of membrane; F:zinc ion transmembrane transporter activity; P:zinc II ion transmembrane transport	-	IPR004698 (TIGRFAM); IPR003689 (PFAM); PTHR11040:SF41 (PANTHER); PTHR11040 (PANTHER); TRANSMEMBRANE (PHOBIUS); CYTOPLASMIC_DOMAIN (PHOBIUS); CYTOPLASMIC_DOMAIN (PHOBIUS); CYTOPLASMIC_DOMAIN (PHOBIUS); NON_CYTOPLASMIC_DOMAIN (PHOBIUS); TRANSMEMBRANE (PHOBIUS); TRANSMEMBRANE (PHOBIUS); TRANSMEMBRANE (PHOBIUS); NON_CYTOPLASMIC_DOMAIN (PHOBIUS); SignalP-TM (SIGNALP_EUK); SignalP-TM (SIGNALP_GRAM_NEGA…	-8.09883	4.33497e-10
TR39471|c1_g3	polyadenylate-binding protein rbp47-like	701	4.9E-10	72.4%	2	F:nucleic acid binding; F:nucleotide binding	-	SIGNAL_PEPTIDE_H_REGION (PHOBIUS); NON_CYTOPLASMIC_DOMAIN (PHOBIUS); SIGNAL_PEPTIDE_C_REGION (PHOBIUS); SIGNAL_PEPTIDE_N_REGION (PHOBIUS); SIGNAL_PEPTIDE (PHOBIUS); SignalP-noTM (SIGNALP_EUK)	-24.5138	8.28942e-10
TR23361|c4_g2	pi-plc x domain-containing protein at5g67130-like	5055	5.2E-128	79.6%	5	C:plasma membrane; F:phosphoric diester hydrolase activity; F:kinase activity; P:lipid metabolic process; P:phosphorylation	EC:3.1	IPR017946 (G3DSA:3.20.20.GENE3D); PTHR13593:SF52 (PANTHER); PTHR13593 (PANTHER); NON_CYTOPLASMIC_DOMAIN (PHOBIUS); CYTOPLASMIC_DOMAIN (PHOBIUS); TRANSMEMBRANE (PHOBIUS); IPR017946 (SUPERFAMILY)	-7.58691	9.1681e-10
TR44577|c0_g1	glutathione transferase gst 23-like	1632	2.8E-75	74%	1	F:protein binding	-	IPR012336 (G3DSA:3.40.30.GENE3D); IPR010987 (G3DSA:1.20.1050.GENE3D); IPR004045 (PFAM); PTHR11260 (PANTHER); PTHR11260:SF254 (PANTHER); IPR004045 (PROSITE_PROFILES); IPR010987 (PROSITE_PROFILES); IPR012336 (SUPERFAMILY); IPR010987 (SUPERFAMILY)	-6.88317	1.53598e-09
TR10381|c1_g2	metal transporter nramp3	4783	0.0E0	86.27%	3	C:membrane; F:transporter activity; P:transport	-	IPR001046 (PRINTS); IPR001046 (TIGRFAM); IPR001046 (PFAM); IPR001046 (PANTHER); PTHR11706:SF46 (PANTHER); NON_CYTOPLASMIC_DOMAIN (PHOBIUS); TRANSMEMBRANE (PHOBIUS); NON_CYTOPLASMIC_DOMAIN (PHOBIUS); NON_CYTOPLASMIC_DOMAIN (PHOBIUS); TRANSMEMBRANE (PHOBIUS); NON_CYTOPLASMIC_DOMAIN (PHOBIUS); TRANSMEMBRANE (PHOBIUS); TRANSMEMBRANE (PHOBIUS); CYTOPLASMIC_DOMAIN (PHOBIUS); TRANSMEMBRANE (PHOBIUS); NO…	-8.43605	1.58997e-09
TR29226|c2_g5	gb	1860	2.6E-57	64%	1	F:binding	-	IPR028919 (PFAM); PTHR33054 (PANTHER); PTHR33054:SF7 (PANTHER)	-10.9411	1.77979e-09
TR2270|c5_g3	fatty acyl- reductase 3-like	2566	2.5E-91	71.27%	2	F:fatty-acyl-CoA reductase (alcohol-forming) activity; P:oxidation-reduction process	-	NON_CYTOPLASMIC_DOMAIN (PHOBIUS); TRANSMEMBRANE (PHOBIUS); CYTOPLASMIC_DOMAIN (PHOBIUS); SignalP-TM (SIGNALP_GRAM_NEGATIVE); SignalP-TM (SIGNALP_GRAM_POSITIVE); TMhelix (TMHMM)	-50.6121	2.04694e-09
TR38485|c0_g2	probable lrr receptor-like serine threonine-protein kinase at1g05700	1865	1.3E-142	62.53%	3	F:kinase activity; P:phosphorylation; C:integral component of membrane	-	no IPS match	-178.566	2.41737e-09
TR16205|c0_g4	class iv chitinase	1008	9.0E-62	82.53%	5	F:chitinase activity; F:chitin binding; P:carbohydrate metabolic process; P:chitin catabolic process; P:cell wall macromolecule catabolic process	EC:3.2.1.14	G3DSA:1.10.530.10 (GENE3D); G3DSA:3.30.20.10 (GENE3D); IPR000726 (PFAM); PTHR22595 (PANTHER); IPR000726 (PROSITE_PATTERNS); IPR023346 (SUPERFAMILY)	-25.686	2.70863e-09
TR40674|c1_g1	ferric reduction oxidase 2-like	1850	3.3E-142	73.8%	3	C:membrane; F:oxidoreductase activity; P:oxidation-reduction process	-	IPR013112 (PFAM); G3DSA:3.40.50.80 (GENE3D); IPR013121 (PFAM); PTHR11972:SF41 (PANTHER); PTHR11972 (PANTHER); PTHR11972 (PANTHER); NON_CYTOPLASMIC_DOMAIN (PHOBIUS); TRANSMEMBRANE (PHOBIUS); TRANSMEMBRANE (PHOBIUS); NON_CYTOPLASMIC_DOMAIN (PHOBIUS); CYTOPLASMIC_DOMAIN (PHOBIUS); IPR017927 (PROSITE_PROFILES); SSF52343 (SUPERFAMILY); TMhelix (TMHMM); TMhelix (TMHMM)	-203.121	3.4245e-09
TR44999|c0_g1	nematode resistance hspro2	715	6.3E-96	76.87%	1	P:defense response	-	IPR009869 (PFAM); IPR009743 (PFAM); PTHR34795 (PANTHER); SSF140959 (SUPERFAMILY)	-24.7832	3.75935e-09
TR10900|c6_g4	transcription factor org2	2472	8.2E-21	63%	1	F:DNA binding	-	Coil (COILS); IPR015660 (PANTHER); PTHR13935:SF41 (PANTHER); CYTOPLASMIC_DOMAIN (PHOBIUS); TRANSMEMBRANE (PHOBIUS); NON_CYTOPLASMIC_DOMAIN (PHOBIUS)	-4.74462	4.73361e-09
TR41307|c2_g2	anamorsin homolog	776	4.6E-13	46.07%	12	P:negative regulation of apoptotic process; P:methylation; F:electron carrier activity; F:methyltransferase activity; C:mitochondrion; P:iron-sulfur cluster assembly; C:cytoplasm; F:2 iron, 2 sulfur cluster binding; F:iron-sulfur cluster binding; C:mitochondrial intermembrane space; F:metal ion binding; P:metabolic process	-	no IPS match	-98.3212	5.53377e-09
TR33281|c5_g3	PREDICTED: uncharacterized protein LOC104423987	3109	2.4E-19	54.33%	5	F:nucleic acid binding; F:zinc ion binding; P:actin filament bundle assembly; F:actin binding; F:actin filament binding	-	no IPS match	-10.8531	6.34573e-09
TR32779|c2_g1	homogentisate phytyltransferase chloroplastic isoform x1	797	9.8E-42	69.2%	12	C:integral component of membrane; F:prenyltransferase activity; P:cellular amino acid metabolic process; P:fatty acid metabolic process; P:cellular aromatic compound metabolic process; P:coenzyme metabolic process; P:sulfur compound metabolic process; P:lipid biosynthetic process; P:heterocycle metabolic process; P:regulation of biological process; P:monocarboxylic acid biosynthetic process; P:or…	EC:2.5.1	IPR000537 (PFAM); PTHR11048 (PANTHER); PTHR11048:SF26 (PANTHER); CYTOPLASMIC_DOMAIN (PHOBIUS); CYTOPLASMIC_DOMAIN (PHOBIUS); TRANSMEMBRANE (PHOBIUS); TRANSMEMBRANE (PHOBIUS); TRANSMEMBRANE (PHOBIUS); NON_CYTOPLASMIC_DOMAIN (PHOBIUS); NON_CYTOPLASMIC_DOMAIN (PHOBIUS); TMhelix (TMHMM); TMhelix (TMHMM); TMhelix (TMHMM)	-25.7548	8.95974e-09
TR4188|c0_g1	PREDICTED: uncharacterized protein LOC103969610	1039	1.4E-27	47.73%	0	-	-	IPR012442 (PFAM); PTHR33095 (PANTHER); PTHR33095:SF11 (PANTHER)	-6.23127	1.3998e-08
TR12096|c0_g1	pathogen-related	1848	9.6E-51	76.6%	0	-	-	G3DSA:3.10.450.50 (GENE3D); PTHR31723:SF1 (PANTHER); PTHR31723 (PANTHER); SSF54427 (SUPERFAMILY)	-12.8735	1.55601e-08
TR6039|c0_g1	-trehalose-phosphate synthase	6255	0.0E0	90.13%	6	F:alpha,alpha-trehalose-phosphate synthase (UDP-forming) activity; F:trehalose-phosphatase activity; P:starch metabolic process; P:sucrose metabolic process; P:trehalose biosynthetic process; P:protein dephosphorylation	EC:2.4.1.15; EC:3.1; EC:3.1.3.12; EC:3.1.3.41; EC:2.4.1	IPR003337 (TIGRFAM); IPR023214 (G3DSA:3.40.50.GENE3D); IPR003337 (PFAM); G3DSA:3.40.50.2000 (GENE3D); IPR001830 (PFAM); IPR006379 (TIGRFAM); G3DSA:3.40.50.2000 (GENE3D); PTHR10788 (PANTHER); PTHR10788:SF48 (PANTHER); IPR023214 (SUPERFAMILY); SSF53756 (SUPERFAMILY)	-4.35345	1.77495e-08
TR42237|c2_g4	rna-directed dna polymerase (reverse transcriptase) ribonuclease h	6309	2.1E-81	76.27%	2	P:RNA-dependent DNA replication; F:RNA-directed DNA polymerase activity	-	PF13650 (PFAM); IPR021109 (SUPERFAMILY)	-5.06637	2.0127e-08
TR30918|c0_g2	sulfate transporter -like	4095	0.0E0	77.8%	4	C:chloroplast; C:integral component of membrane; F:secondary active sulfate transmembrane transporter activity; P:sulfate transmembrane transport	-	SignalP-noTM (SIGNALP_EUK)	-7.72255	2.27366e-08
TR45041|c0_g1	probable aquaporin pip2-5	1296	1.0E-133	80.13%	3	C:integral component of membrane; F:transporter activity; P:transport	-	IPR000425 (PRINTS); IPR000425 (TIGRFAM); IPR000425 (PFAM); IPR023271 (G3DSA:1.20.1080.GENE3D); PTHR19139:SF167 (PANTHER); IPR000425 (PANTHER); IPR022357 (PROSITE_PATTERNS); SIGNAL_PEPTIDE_N_REGION (PHOBIUS); TRANSMEMBRANE (PHOBIUS); TRANSMEMBRANE (PHOBIUS); SIGNAL_PEPTIDE (PHOBIUS); NON_CYTOPLASMIC_DOMAIN (PHOBIUS); SIGNAL_PEPTIDE_C_REGION (PHOBIUS); TRANSMEMBRANE (PHOBIUS); CYTOPLASMIC_DOMAIN (P…	-98.6828	2.55288e-08
TR41843|c3_g3	chlorophyll-a binding protein partial	1111	1.2E-10	55.07%	3	C:thylakoid; C:membrane; P:cellular metabolic process	-	no IPS match	-14.93	2.71497e-08
TR11566|c0_g1	PREDICTED: uncharacterized protein LOC103484494	1334	5.5E-61	66.4%	0	-	-	IPR007770 (PFAM); PTHR31621 (PANTHER); PTHR31621:SF0 (PANTHER); NON_CYTOPLASMIC_DOMAIN (PHOBIUS); TRANSMEMBRANE (PHOBIUS); TRANSMEMBRANE (PHOBIUS); TRANSMEMBRANE (PHOBIUS); CYTOPLASMIC_DOMAIN (PHOBIUS); NON_CYTOPLASMIC_DOMAIN (PHOBIUS); TRANSMEMBRANE (PHOBIUS); CYTOPLASMIC_DOMAIN (PHOBIUS); CYTOPLASMIC_DOMAIN (PHOBIUS); TMhelix (TMHMM); TMhelix (TMHMM); TMhelix (TMHMM); TMhelix (TMHMM)	-4.27809	2.72902e-08
TR30206|c0_g1	chaperone protein dnaj chloroplastic-like	989	5.0E-48	79.53%	2	C:nucleus; C:chloroplast stroma	-	IPR001623 (PRINTS); IPR001623 (SMART); IPR001623 (G3DSA:1.10.287.GENE3D); IPR001623 (PFAM); PTHR24078 (PANTHER); TRANSMEMBRANE (PHOBIUS); NON_CYTOPLASMIC_DOMAIN (PHOBIUS); TRANSMEMBRANE (PHOBIUS); CYTOPLASMIC_DOMAIN (PHOBIUS); CYTOPLASMIC_DOMAIN (PHOBIUS); IPR001623 (PROSITE_PROFILES); IPR001623 (SUPERFAMILY)	-4.21143	4.31869e-08
TR32363|c4_g1	gb	3418	1.9E-11	90.2%	9	C:chloroplast thylakoid; C:chloroplast envelope; F:hydrolase activity; P:rRNA processing; P:plastid organization; P:photosystem II assembly; P:myo-inositol hexakisphosphate biosynthetic process; P:glucosinolate biosynthetic process; P:positive regulation of catalytic activity	-	IPR029058 (G3DSA:3.40.50.GENE3D); IPR029058 (SUPERFAMILY)	-4.12766	4.35141e-08
TR4026|c1_g5	retrotransposon ty1-copia subclass	1238	1.4E-53	55.53%	4	F:metal ion binding; F:nucleic acid binding; P:DNA integration; F:zinc ion binding	-	no IPS match	-9.15349	4.92078e-08
TR22602|c0_g2	cell number regulator 6-like	1408	7.5E-130	84.67%	0	-	-	IPR006461 (TIGRFAM); IPR006461 (PFAM); PTHR15907 (PANTHER); PTHR15907:SF35 (PANTHER); TRANSMEMBRANE (PHOBIUS); NON_CYTOPLASMIC_DOMAIN (PHOBIUS); CYTOPLASMIC_DOMAIN (PHOBIUS); CYTOPLASMIC_DOMAIN (PHOBIUS); TRANSMEMBRANE (PHOBIUS); TMhelix (TMHMM); TMhelix (TMHMM)	-1568.28	5.19359e-08
TR21372|c1_g1	nitrate reductase	4155	0.0E0	79.53%	9	C:nitrate reductase complex; F:nitrate reductase (NADH) activity; F:heme binding; F:molybdenum ion binding; F:molybdopterin cofactor binding; F:nitrate reductase (NADPH) activity; P:nitric oxide biosynthetic process; P:nitrate assimilation; P:oxidation-reduction process	EC:1.7.1.1; EC:1.7.1.3; EC:1.7.99.4	IPR001709 (PRINTS); IPR001199 (PRINTS); IPR001834 (PRINTS); IPR001433 (PFAM); G3DSA:2.40.30.10 (GENE3D); G3DSA:3.40.50.80 (GENE3D); IPR008333 (PFAM); IPR001199 (PFAM); IPR001199 (G3DSA:3.10.120.GENE3D); PTHR19370 (PANTHER); PTHR19370:SF100 (PANTHER); IPR018506 (PROSITE_PATTERNS); IPR001199 (PROSITE_PROFILES); IPR017927 (PROSITE_PROFILES); SSF52343 (SUPERFAMILY); IPR017938 (SUPERFAMILY); IPR001199…	-8.20043	7.58696e-08
TR10335|c0_g2	tonoplast dicarboxylate transporter-like	2356	2.8E-163	77.73%	4	C:membrane; F:transporter activity; P:sodium ion transport; P:transmembrane transport	-	IPR001898 (PFAM); PTHR10283:SF101 (PANTHER); PTHR10283 (PANTHER); TRANSMEMBRANE (PHOBIUS); CYTOPLASMIC_DOMAIN (PHOBIUS); NON_CYTOPLASMIC_DOMAIN (PHOBIUS); TRANSMEMBRANE (PHOBIUS); NON_CYTOPLASMIC_DOMAIN (PHOBIUS); TRANSMEMBRANE (PHOBIUS); CYTOPLASMIC_DOMAIN (PHOBIUS); NON_CYTOPLASMIC_DOMAIN (PHOBIUS); CYTOPLASMIC_DOMAIN (PHOBIUS); NON_CYTOPLASMIC_DOMAIN (PHOBIUS); TRANSMEMBRANE (PHOBIUS); TRANSME…	-4.04022	8.71249e-08
TR43268|c4_g2	oligopeptide transporter 1-like	2420	0.0E0	71.8%	1	P:transmembrane transport	-	IPR004813 (TIGRFAM); IPR004813 (PFAM); PTHR22601:SF8 (PANTHER); PTHR22601 (PANTHER); TRANSMEMBRANE (PHOBIUS); CYTOPLASMIC_DOMAIN (PHOBIUS); NON_CYTOPLASMIC_DOMAIN (PHOBIUS); TRANSMEMBRANE (PHOBIUS); CYTOPLASMIC_DOMAIN (PHOBIUS); TRANSMEMBRANE (PHOBIUS); TRANSMEMBRANE (PHOBIUS); TRANSMEMBRANE (PHOBIUS); TRANSMEMBRANE (PHOBIUS); TRANSMEMBRANE (PHOBIUS); CYTOPLASMIC_DOMAIN (PHOBIUS); NON_CYTOPLASMIC…	-1096.82	1.00033e-07
TR39909|c0_g1	gag-pol polyprotein	2118	8.5E-132	62.13%	4	F:nucleic acid binding; C:plastid; P:DNA integration; F:zinc ion binding	-	IPR013103 (PFAM); PTHR11439 (PANTHER); PTHR11439:SF185 (PANTHER); SIGNAL_PEPTIDE (PHOBIUS); SIGNAL_PEPTIDE_H_REGION (PHOBIUS); SIGNAL_PEPTIDE_N_REGION (PHOBIUS); NON_CYTOPLASMIC_DOMAIN (PHOBIUS); SIGNAL_PEPTIDE_C_REGION (PHOBIUS)	-1127.32	1.00277e-07
TR43412|c2_g3	retrotransposon ty1-copia subclass	1506	4.3E-91	55.87%	4	F:metal ion binding; F:nucleic acid binding; P:DNA integration; F:zinc ion binding	-	no IPS match	-13.7134	1.21529e-07
TR21332|c2_g3	PREDICTED: uncharacterized protein LOC103991621	1785	2.9E-11	60.73%	0	-	-	PTHR33735 (PANTHER); PTHR33735:SF4 (PANTHER)	-5.90749	1.40012e-07
TR12712|c3_g2	uncharacterized mitochondrial protein g00810-like	1035	1.1E-17	69.33%	0	-	-	SignalP-TM (SIGNALP_GRAM_POSITIVE)	-6.98173	1.44342e-07
TR32810|c1_g1	protein nynrin-like	6260	0.0E0	69.67%	2	F:nucleic acid binding; F:RNA-DNA hybrid ribonuclease activity	EC:3.1.30; EC:3.1; EC:3.1.26; EC:3.1.26.4	PF13456 (PFAM); IPR012337 (G3DSA:3.30.420.GENE3D); PTHR33033 (PANTHER); IPR002156 (PROSITE_PROFILES); IPR012337 (SUPERFAMILY)	-6.11718	2.07604e-07
TR3723|c0_g1	gb	819	3.3E-34	72.47%	2	F:lipid binding; P:lipid transport	-	IPR000528 (PRINTS); IPR016140 (SMART); IPR016140 (PFAM); G3DSA:1.10.110.10 (GENE3D); PTHR33076 (PANTHER); IPR000528 (PROSITE_PATTERNS); SIGNAL_PEPTIDE_N_REGION (PHOBIUS); NON_CYTOPLASMIC_DOMAIN (PHOBIUS); SIGNAL_PEPTIDE_C_REGION (PHOBIUS); SIGNAL_PEPTIDE_H_REGION (PHOBIUS); SIGNAL_PEPTIDE (PHOBIUS); PS51257 (PROSITE_PROFILES); SignalP-noTM (SIGNALP_EUK); SignalP-TM (SIGNALP_GRAM_POSITIVE); Signal…	-15.6875	2.37394e-07
TR30915|c0_g1	reverse transcriptase	3252	5.9E-21	53.07%	2	P:RNA-dependent DNA replication; F:RNA-directed DNA polymerase activity	-	no IPS match	-16.4963	2.6306e-07
TR45561|c1_g2	phospho-2-dehydro-3-deoxyheptonate aldolase chloroplastic-like	2882	7.7E-171	94.07%	2	F:3-deoxy-7-phosphoheptulonate synthase activity; P:aromatic amino acid family biosynthetic process	EC:2.5.1.54	IPR002480 (PFAM); PTHR21337:SF7 (PANTHER); IPR002480 (PANTHER); SSF51569 (SUPERFAMILY)	-4.61741	2.6458e-07
TR21336|c1_g1	gdsl esterase lipase at5g55050-like	1414	4.8E-133	65.6%	1	F:hydrolase activity, acting on ester bonds	-	IPR001087 (PFAM); IPR013830 (G3DSA:3.40.50.GENE3D); PTHR22835 (PANTHER); PTHR22835:SF116 (PANTHER); NON_CYTOPLASMIC_DOMAIN (PHOBIUS); SIGNAL_PEPTIDE_N_REGION (PHOBIUS); SIGNAL_PEPTIDE_H_REGION (PHOBIUS); SIGNAL_PEPTIDE (PHOBIUS); SIGNAL_PEPTIDE_C_REGION (PHOBIUS); SignalP-noTM (SIGNALP_EUK); SignalP-TM (SIGNALP_GRAM_POSITIVE); IPR013830 (SUPERFAMILY); TMhelix (TMHMM)	-12.0847	2.6838e-07
TR15601|c0_g2	mitochondrial uncoupling protein 5-like	686	5.7E-57	89.6%	4	C:integral component of membrane; C:mitochondrial membrane; P:mitochondrial transport; P:transmembrane transport	-	no IPS match	-122.942	2.78215e-07
TR9757|c0_g1	cytochrome p450 90b1	1824	0.0E0	81.73%	11	C:endoplasmic reticulum; F:iron ion binding; F:steroid 22-alpha hydroxylase activity; F:oxidoreductase activity, acting on paired donors, with incorporation or reduction of molecular oxygen; F:heme binding; P:response to brassinosteroid; P:unidimensional cell growth; P:jasmonic acid mediated signaling pathway; P:leaf shaping; P:brassinosteroid biosynthetic process; P:oxidation-reduction process	-	no IPS match	-7.52589	2.96136e-07
TR5884|c4_g1	hypothetical retrotransposon	6493	0.0E0	69.13%	4	F:binding; F:transferase activity; F:hydrolase activity; P:nucleic acid metabolic process	-	IPR013103 (PFAM); PTHR11439 (PANTHER); PTHR11439:SF192 (PANTHER); NON_CYTOPLASMIC_DOMAIN (PHOBIUS); TRANSMEMBRANE (PHOBIUS); CYTOPLASMIC_DOMAIN (PHOBIUS); SSF56672 (SUPERFAMILY)	-7.60985	3.93218e-07
TR6371|c0_g1	cytochrome p450 71a1-like	1912	0.0E0	86.87%	5	F:monooxygenase activity; F:iron ion binding; F:oxidoreductase activity, acting on paired donors, with incorporation or reduction of molecular oxygen; F:heme binding; P:oxidation-reduction process	-	IPR002401 (PRINTS); IPR001128 (PRINTS); IPR001128 (G3DSA:1.10.630.GENE3D); IPR001128 (PFAM); PTHR24298 (PANTHER); PTHR24298:SF51 (PANTHER); IPR017972 (PROSITE_PATTERNS); TRANSMEMBRANE (PHOBIUS); NON_CYTOPLASMIC_DOMAIN (PHOBIUS); CYTOPLASMIC_DOMAIN (PHOBIUS); IPR001128 (SUPERFAMILY); TMhelix (TMHMM); TMhelix (TMHMM)	-6.82226	4.08451e-07
TR7201|c0_g3	trihelix transcription factor asil2	1371	1.1E-75	67.27%	0	-	-	Coil (COILS); IPR006578 (SMART); PF13837 (PFAM); PTHR31307 (PANTHER); PTHR31307:SF3 (PANTHER)	-619.491	4.3989e-07
TR2890|c2_g1	receptor-like protein kinase hsl1	3962	0.0E0	67.8%	4	F:protein kinase activity; F:protein binding; F:ATP binding; P:protein phosphorylation	-	PR00019 (PRINTS); IPR003591 (SMART); IPR002290 (SMART); G3DSA:3.30.200.20 (GENE3D); G3DSA:3.80.10.10 (GENE3D); IPR001611 (PFAM); IPR001611 (PFAM); IPR013210 (PFAM); G3DSA:1.10.510.10 (GENE3D); IPR000719 (PFAM); PTHR27000 (PANTHER); PTHR27000:SF78 (PANTHER); IPR008271 (PROSITE_PATTERNS); IPR017441 (PROSITE_PATTERNS); CYTOPLASMIC_DOMAIN (PHOBIUS); NON_CYTOPLASMIC_DOMAIN (PHOBIUS); SIGNAL_PEPTIDE_C_…	-6.12228	4.53822e-07
TR12108|c0_g1	cytochrome p450 94c1-like	2179	0.0E0	80.93%	5	F:monooxygenase activity; F:iron ion binding; F:oxidoreductase activity, acting on paired donors, with incorporation or reduction of molecular oxygen; F:heme binding; P:oxidation-reduction process	-	IPR002401 (PRINTS); IPR001128 (PRINTS); IPR001128 (PFAM); IPR001128 (G3DSA:1.10.630.GENE3D); PTHR24296 (PANTHER); PTHR24296:SF7 (PANTHER); IPR017972 (PROSITE_PATTERNS); NON_CYTOPLASMIC_DOMAIN (PHOBIUS); CYTOPLASMIC_DOMAIN (PHOBIUS); TRANSMEMBRANE (PHOBIUS); IPR001128 (SUPERFAMILY); TMhelix (TMHMM)	-28.4472	5.02594e-07
TR32779|c1_g1	homogentisate phytyltransferase	788	6.1E-26	55.13%	8	C:integral component of membrane; F:prenyltransferase activity; P:monocarboxylic acid metabolic process; P:primary metabolic process; P:cellular biosynthetic process; P:single-organism biosynthetic process; P:organonitrogen compound metabolic process; P:organic substance biosynthetic process	EC:2.5.1	IPR000537 (PFAM); PTHR11048:SF26 (PANTHER); PTHR11048 (PANTHER); NON_CYTOPLASMIC_DOMAIN (PHOBIUS); SIGNAL_PEPTIDE (PHOBIUS); SIGNAL_PEPTIDE_N_REGION (PHOBIUS); SIGNAL_PEPTIDE_C_REGION (PHOBIUS); SIGNAL_PEPTIDE_H_REGION (PHOBIUS); SignalP-TM (SIGNALP_EUK)	-7.20874	5.38543e-07
TR21125|c4_g1	retrotransposon ty1-copia subclass	638	2.3E-58	70.07%	2	F:nucleic acid binding; P:DNA integration	-	IPR013103 (PFAM); PTHR11439 (PANTHER); PTHR11439:SF192 (PANTHER)	-16.7297	5.4066e-07
TR14274|c5_g1	flavanone 3-hydroxylase	1783	9.5E-163	90%	3	F:oxidoreductase activity, acting on paired donors, with incorporation or reduction of molecular oxygen, 2-oxoglutarate as one donor, and incorporation of one atom each of oxygen into both donors; F:metal ion binding; P:oxidation-reduction process	EC:1.14.11	no IPS match	-4.28897	5.51686e-07
TR15781|c0_g1	wat1-related protein at5g64700-like	1591	3.6E-118	68.93%	2	C:integral component of membrane; F:transmembrane transporter activity	-	IPR000620 (PFAM); PTHR31218:SF15 (PANTHER); IPR030184 (PANTHER); NON_CYTOPLASMIC_DOMAIN (PHOBIUS); NON_CYTOPLASMIC_DOMAIN (PHOBIUS); TRANSMEMBRANE (PHOBIUS); TRANSMEMBRANE (PHOBIUS); TRANSMEMBRANE (PHOBIUS); CYTOPLASMIC_DOMAIN (PHOBIUS); TRANSMEMBRANE (PHOBIUS); TRANSMEMBRANE (PHOBIUS); NON_CYTOPLASMIC_DOMAIN (PHOBIUS); CYTOPLASMIC_DOMAIN (PHOBIUS); CYTOPLASMIC_DOMAIN (PHOBIUS); TRANSMEMBRANE (PH…	-15.6501	6.5348e-07
TR26990|c0_g2	PREDICTED: uncharacterized protein LOC106355985	2006	3.4E-19	51.4%	0	-	-	IPR007053 (PFAM); PTHR13943:SF44 (PANTHER); PTHR13943 (PANTHER); TRANSMEMBRANE (PHOBIUS); CYTOPLASMIC_DOMAIN (PHOBIUS); CYTOPLASMIC_DOMAIN (PHOBIUS); TRANSMEMBRANE (PHOBIUS); NON_CYTOPLASMIC_DOMAIN (PHOBIUS); CYTOPLASMIC_DOMAIN (PHOBIUS); NON_CYTOPLASMIC_DOMAIN (PHOBIUS); CYTOPLASMIC_DOMAIN (PHOBIUS); TRANSMEMBRANE (PHOBIUS); TRANSMEMBRANE (PHOBIUS); CYTOPLASMIC_DOMAIN (PHOBIUS); TRANSMEMBRANE (P…	-5.70741	7.99499e-07
TR10379|c0_g1	homogentisate geranylgeranyltransferase	893	3.5E-51	65.6%	2	C:integral component of membrane; F:prenyltransferase activity	EC:2.5.1	IPR000537 (PFAM); PTHR11048 (PANTHER); PTHR11048:SF25 (PANTHER); TRANSMEMBRANE (PHOBIUS); CYTOPLASMIC_DOMAIN (PHOBIUS); TRANSMEMBRANE (PHOBIUS); NON_CYTOPLASMIC_DOMAIN (PHOBIUS); NON_CYTOPLASMIC_DOMAIN (PHOBIUS); TRANSMEMBRANE (PHOBIUS); NON_CYTOPLASMIC_DOMAIN (PHOBIUS); TRANSMEMBRANE (PHOBIUS); TRANSMEMBRANE (PHOBIUS); CYTOPLASMIC_DOMAIN (PHOBIUS); CYTOPLASMIC_DOMAIN (PHOBIUS); TMhelix (TMHMM); …	-8.9575	8.05533e-07
TR39990|c0_g1	acidic endochitinase	1391	3.8E-143	81.8%	2	F:hydrolase activity, hydrolyzing O-glycosyl compounds; P:carbohydrate metabolic process	-	no IPS match	-73.0204	8.26288e-07
TR22581|c0_g2	probable mediator of rna polymerase ii transcription subunit 37c	2226	0.0E0	77.6%	1	F:nucleotide binding	-	Coil (COILS); IPR013126 (PRINTS); G3DSA:3.30.30.30 (GENE3D); IPR029048 (G3DSA:1.20.1270.GENE3D); IPR029047 (G3DSA:2.60.34.GENE3D); G3DSA:3.30.420.40 (GENE3D); IPR013126 (PFAM); G3DSA:3.90.640.10 (GENE3D); G3DSA:3.30.420.40 (GENE3D); PTHR19375 (PANTHER); PTHR19375:SF194 (PANTHER); IPR018181 (PROSITE_PATTERNS); IPR018181 (PROSITE_PATTERNS); SSF53067 (SUPERFAMILY); SSF53067 (SUPERFAMILY); IPR029048 …	-6.20741	9.28782e-07
TR35608|c0_g1	e3 ubiquitin-protein ligase sinat3-like	1074	3.9E-38	67.53%	7	C:nucleus; F:ubiquitin-protein transferase activity; F:protein binding; F:zinc ion binding; P:ubiquitin-dependent protein catabolic process; P:multicellular organismal development; P:protein ubiquitination	-	IPR013083 (G3DSA:3.30.40.GENE3D); IPR018121 (PFAM); IPR013323 (G3DSA:3.90.890.GENE3D); PTHR10315:SF20 (PANTHER); IPR004162 (PANTHER); IPR013010 (PROSITE_PROFILES); IPR001841 (PROSITE_PROFILES); IPR008974 (SUPERFAMILY); SSF57850 (SUPERFAMILY)	-54.1024	1.06209e-06
TR35796|c0_g1	probable adp-ribosylation factor gtpase-activating protein agd13	4634	5.9E-34	85.93%	3	F:protein binding; F:ligase activity; P:metabolic process	-	IPR000008 (G3DSA:2.60.40.GENE3D); PTHR23180 (PANTHER); PTHR23180:SF285 (PANTHER); NON_CYTOPLASMIC_DOMAIN (PHOBIUS); TRANSMEMBRANE (PHOBIUS); CYTOPLASMIC_DOMAIN (PHOBIUS); IPR000008 (SUPERFAMILY); TMhelix (TMHMM)	-5.07839	1.3054e-06
TR32928|c4_g3	probable inorganic phosphate transporter 1-8	456	1.3E-59	92.47%	3	C:integral component of membrane; F:transmembrane transporter activity; P:transmembrane transport	-	G3DSA:1.20.1250.20 (GENE3D); IPR005828 (PFAM); PTHR24064 (PANTHER); PTHR24064:SF274 (PANTHER); TRANSMEMBRANE (PHOBIUS); NON_CYTOPLASMIC_DOMAIN (PHOBIUS); CYTOPLASMIC_DOMAIN (PHOBIUS); CYTOPLASMIC_DOMAIN (PHOBIUS); TRANSMEMBRANE (PHOBIUS); IPR020846 (PROSITE_PROFILES); IPR020846 (SUPERFAMILY); TMhelix (TMHMM); TMhelix (TMHMM)	-6.63919	1.3963e-06
TR26447|c0_g1	calmodulin-like protein 11	905	3.7E-86	95.2%	3	F:calcium ion binding; F:2-alkenal reductase [NAD(P)] activity; P:oxidation-reduction process	EC:1.3.1.74	IPR002048 (SMART); IPR011992 (G3DSA:1.10.238.GENE3D); IPR011992 (PFAM); IPR011992 (G3DSA:1.10.238.GENE3D); PTHR23050 (PANTHER); IPR018247 (PROSITE_PATTERNS); IPR018247 (PROSITE_PATTERNS); IPR018247 (PROSITE_PATTERNS); IPR018247 (PROSITE_PATTERNS); IPR002048 (PROSITE_PROFILES); IPR002048 (PROSITE_PROFILES); IPR002048 (PROSITE_PROFILES); IPR002048 (PROSITE_PROFILES); SSF47473 (SUPERFAMILY)	-4.27036	1.51285e-06
TR43972|c5_g1	retrotransposon ty3-gypsy subclass	1261	3.5E-26	44.6%	4	F:metal ion binding; F:nucleic acid binding; P:DNA integration; F:zinc ion binding	-	no IPS match	-13.988	1.7556e-06
TR39452|c0_g1	f-box kelch-repeat protein at1g80440-like	1605	1.5E-135	67.2%	0	-	-	SignalP-TM (SIGNALP_GRAM_POSITIVE)	-5.78095	2.08694e-06
TR39993|c0_g1	pleiotropic drug resistance protein 12	450	3.4E-20	77.13%	5	C:integral component of membrane; F:ATP binding; F:ATPase activity; P:transport; P:metabolic process	EC:3.6.1; EC:3.6.1.3; EC:3.6.1.15	CYTOPLASMIC_DOMAIN (PHOBIUS); CYTOPLASMIC_DOMAIN (PHOBIUS); TRANSMEMBRANE (PHOBIUS); TRANSMEMBRANE (PHOBIUS); NON_CYTOPLASMIC_DOMAIN (PHOBIUS)	-10.4781	2.37152e-06
TR26070|c0_g1	homeobox-leucine zipper protein hat22-like	1119	8.5E-43	74.07%	6	C:nucleus; C:transcription factor complex; F:transcription factor activity, sequence-specific DNA binding; F:sequence-specific DNA binding; P:regulation of transcription, DNA-templated; P:regulation of transcription, DNA-templated	-	Coil (COILS); IPR001356 (SMART); IPR003106 (SMART); IPR009057 (G3DSA:1.10.10.GENE3D); IPR001356 (PFAM); PTHR24326:SF227 (PANTHER); PTHR24326 (PANTHER); IPR017970 (PROSITE_PATTERNS); IPR001356 (PROSITE_PROFILES); IPR009057 (SUPERFAMILY)	-20.0535	2.88081e-06
TR12143|c0_g1	PREDICTED: uncharacterized protein LOC104603386	695	1.2E-22	89.47%	5	F:protein serine/threonine/tyrosine kinase activity; F:ATP binding; P:protein phosphorylation; P:response to high light intensity; P:response to hydrogen peroxide	EC:2.7.12.1	IPR001245 (PFAM); G3DSA:1.10.510.10 (GENE3D); PTHR23257 (PANTHER); PTHR23257:SF367 (PANTHER); IPR011009 (SUPERFAMILY); TMhelix (TMHMM)	-328.745	3.10829e-06
TR7786|c0_g1	beta-amylase chloroplastic-like	1847	3.4E-146	80.6%	4	F:beta-amylase activity; P:polysaccharide catabolic process; P:starch metabolic process; P:sucrose metabolic process	EC:3.2.1.2; EC:3.2.1	no IPS match	-4.10678	3.18143e-06
TR6372|c0_g1	probable lrr receptor-like protein kinase partial	5212	1.0E-27	70.13%	2	F:protein kinase activity; P:protein phosphorylation	-	IPR001245 (PFAM); G3DSA:3.30.200.20 (GENE3D); PTHR27003:SF44 (PANTHER); PTHR27003 (PANTHER); TRANSMEMBRANE (PHOBIUS); CYTOPLASMIC_DOMAIN (PHOBIUS); NON_CYTOPLASMIC_DOMAIN (PHOBIUS); SignalP-noTM (SIGNALP_EUK); IPR011009 (SUPERFAMILY)	-8.21863	3.26347e-06
TR11542|c0_g1	metal transporter nramp5-like	1009	2.4E-20	61.8%	3	C:membrane; P:transport; F:transporter activity	-	CYTOPLASMIC_DOMAIN (PHOBIUS); TRANSMEMBRANE (PHOBIUS); NON_CYTOPLASMIC_DOMAIN (PHOBIUS); TMhelix (TMHMM)	-314.694	3.60206e-06
TR18148|c1_g2	annexin d4	1670	1.1E-90	73.07%	2	F:ion binding; P:response to stimulus	-	NON_CYTOPLASMIC_DOMAIN (PHOBIUS); TRANSMEMBRANE (PHOBIUS); CYTOPLASMIC_DOMAIN (PHOBIUS); TMhelix (TMHMM)	-25.1456	4.0978e-06
TR33291|c3_g2	pirin-like protein	2366	2.1E-84	83.87%	0	-	-	SIGNAL_PEPTIDE_C_REGION (PHOBIUS); NON_CYTOPLASMIC_DOMAIN (PHOBIUS); SIGNAL_PEPTIDE_N_REGION (PHOBIUS); SIGNAL_PEPTIDE (PHOBIUS); SIGNAL_PEPTIDE_H_REGION (PHOBIUS); SignalP-TM (SIGNALP_GRAM_POSITIVE)	-4.40472	4.30703e-06
TR37452|c0_g2	receptor-like protein kinase at4g00960	2112	2.2E-100	73.6%	0	-	-	SignalP-TM (SIGNALP_GRAM_POSITIVE)	-6.83606	4.44155e-06
TR44657|c1_g2	glutathione s-transferase u17-like	1319	7.4E-97	74.67%	2	F:protein binding; F:transferase activity	-	IPR010987 (G3DSA:1.20.1050.GENE3D); IPR004046 (PFAM); IPR004045 (PFAM); IPR012336 (G3DSA:3.40.30.GENE3D); PTHR11260 (PANTHER); PTHR11260:SF312 (PANTHER); IPR004045 (PROSITE_PROFILES); IPR010987 (PROSITE_PROFILES); IPR012336 (SUPERFAMILY); IPR010987 (SUPERFAMILY)	-4.8515	4.53801e-06
TR30536|c0_g1	abc transporter g family member 6-like	2820	0.0E0	81.67%	6	C:membrane; F:ATP binding; F:organic phosphonate transmembrane-transporting ATPase activity; P:metabolic process; P:organic phosphonate transport; P:organophosphate ester transport	EC:3.6.1; EC:3.6.1.3; EC:3.6.1.15; EC:3.6.3.28	no IPS match	-7.02592	4.58513e-06
TR12142|c5_g8	PREDICTED: uncharacterized protein LOC104880714	1038	2.0E-32	84.73%	0	-	-	no IPS match	-7.16939	4.71334e-06
TR40649|c1_g1	ref	2908	2.2E-76	50.8%	2	F:nucleic acid binding; F:zinc ion binding	-	NON_CYTOPLASMIC_DOMAIN (PHOBIUS); CYTOPLASMIC_DOMAIN (PHOBIUS); CYTOPLASMIC_DOMAIN (PHOBIUS); TRANSMEMBRANE (PHOBIUS); TRANSMEMBRANE (PHOBIUS); TMhelix (TMHMM); TMhelix (TMHMM)	-21.857	4.73946e-06
TR32026|c0_g1	pheromone receptor-like protein	636	9.0E-11	69.87%	1	C:plasma membrane	-	no IPS match	-5.3458	4.98608e-06
TR28769|c2_g1	wall-associated receptor kinase 2-like	3587	8.1E-56	59.53%	3	C:integral component of membrane; F:protein serine/threonine kinase activity; F:polysaccharide binding	EC:2.7.11	IPR013695 (PFAM); IPR025287 (PFAM); PTHR27005 (PANTHER); SIGNAL_PEPTIDE_N_REGION (PHOBIUS); SIGNAL_PEPTIDE_H_REGION (PHOBIUS); SIGNAL_PEPTIDE_C_REGION (PHOBIUS); SIGNAL_PEPTIDE (PHOBIUS); NON_CYTOPLASMIC_DOMAIN (PHOBIUS); SignalP-noTM (SIGNALP_EUK); SignalP-noTM (SIGNALP_GRAM_NEGATIVE); SignalP-TM (SIGNALP_GRAM_POSITIVE)	-10.8208	4.98772e-06
TR11912|c1_g2	casp-like protein 1d1	972	5.9E-11	59%	3	C:integral component of membrane; C:membrane; C:plasma membrane	-	IPR006459 (TIGRFAM); IPR006702 (PFAM); PTHR11615 (PANTHER); PTHR11615:SF113 (PANTHER); TRANSMEMBRANE (PHOBIUS); CYTOPLASMIC_DOMAIN (PHOBIUS); TRANSMEMBRANE (PHOBIUS); CYTOPLASMIC_DOMAIN (PHOBIUS); CYTOPLASMIC_DOMAIN (PHOBIUS); TRANSMEMBRANE (PHOBIUS); NON_CYTOPLASMIC_DOMAIN (PHOBIUS); TRANSMEMBRANE (PHOBIUS); NON_CYTOPLASMIC_DOMAIN (PHOBIUS); TMhelix (TMHMM); TMhelix (TMHMM); TMhelix (TMHMM); TMh…	-10.5899	5.13235e-06
TR10035|c0_g1	l-ascorbate oxidase	1899	0.0E0	84.8%	4	C:extracellular region; F:copper ion binding; F:oxidoreductase activity; P:oxidation-reduction process	-	IPR008972 (G3DSA:2.60.40.GENE3D); IPR017760 (TIGRFAM); IPR011707 (PFAM); IPR011706 (PFAM); IPR008972 (G3DSA:2.60.40.GENE3D); IPR001117 (PFAM); IPR008972 (G3DSA:2.60.40.GENE3D); PTHR11709 (PANTHER); PTHR11709:SF28 (PANTHER); IPR002355 (PROSITE_PATTERNS); IPR002355 (PROSITE_PATTERNS); NON_CYTOPLASMIC_DOMAIN (PHOBIUS); SIGNAL_PEPTIDE_H_REGION (PHOBIUS); SIGNAL_PEPTIDE_C_REGION (PHOBIUS); SIGNAL_PEPT…	-16.7136	5.22977e-06
TR37574|c0_g1	protein tify 9-like	1026	5.8E-22	54.6%	3	P:response to hormone; P:single-organism cellular process; P:regulation of cellular process	-	IPR010399 (SMART); IPR018467 (PFAM); IPR010399 (PFAM); PTHR33077 (PANTHER); PTHR33077:SF6 (PANTHER); IPR010399 (PROSITE_PROFILES)	-12.7704	5.35731e-06
TR15015|c0_g2	caffeic acid 3-o-methyltransferase	742	3.0E-42	74.87%	2	F:methyltransferase activity; F:protein dimerization activity	-	IPR011991 (G3DSA:1.10.10.GENE3D); IPR012967 (PFAM); PTHR11746 (PANTHER); PTHR11746:SF90 (PANTHER); IPR016461 (PROSITE_PROFILES); SSF46785 (SUPERFAMILY)	-8.80976	5.36237e-06
TR22583|c0_g1	diacylglycerol kinase theta-like	979	1.0E-35	58.6%	0	-	-	PTHR13871:SF30 (PANTHER); PTHR13871 (PANTHER); CYTOPLASMIC_DOMAIN (PHOBIUS); TRANSMEMBRANE (PHOBIUS); NON_CYTOPLASMIC_DOMAIN (PHOBIUS); SSF57889 (SUPERFAMILY); SSF57889 (SUPERFAMILY); SSF57889 (SUPERFAMILY)	-17.1666	6.11331e-06
TR37525|c1_g2	probable lrr receptor-like serine threonine-protein kinase at1g05700	1597	3.7E-86	51.13%	7	F:ATP binding; F:protein kinase activity; F:nucleotide binding; P:protein phosphorylation; F:protein serine/threonine kinase activity; F:kinase activity; P:phosphorylation	-	SIGNAL_PEPTIDE (PHOBIUS); SIGNAL_PEPTIDE_H_REGION (PHOBIUS); SIGNAL_PEPTIDE_C_REGION (PHOBIUS); NON_CYTOPLASMIC_DOMAIN (PHOBIUS); SIGNAL_PEPTIDE_N_REGION (PHOBIUS)	-7.70307	6.81426e-06
TR28903|c1_g1	beta-galactosidase isoform x2	2212	0.0E0	82.73%	9	C:beta-galactosidase complex; C:cytoplasmic membrane-bounded vesicle; C:apoplast; F:beta-galactosidase activity; F:carbohydrate binding; P:galactose metabolic process; P:glycosaminoglycan catabolic process; P:glycosphingolipid metabolic process; P:glycerolipid metabolic process	EC:3.2.1.23; EC:3.2.1	IPR001944 (PRINTS); IPR000922 (PFAM); IPR008979 (G3DSA:2.60.120.GENE3D); IPR031330 (PFAM); IPR013781 (G3DSA:3.20.20.GENE3D); IPR008979 (G3DSA:2.60.120.GENE3D); IPR001944 (PANTHER); PTHR23421:SF74 (PANTHER); IPR000922 (PROSITE_PROFILES); IPR008979 (SUPERFAMILY); IPR008979 (SUPERFAMILY); IPR017853 (SUPERFAMILY)	-12.4432	6.81463e-06
TR32729|c6_g1	retrotransposon ty1-copia subclass	1759	1.1E-138	67.8%	2	F:nucleic acid binding; P:DNA integration	-	IPR013103 (PFAM); PTHR11439:SF192 (PANTHER); PTHR11439 (PANTHER)	-6.21271	6.88097e-06
TR44671|c5_g5	PREDICTED: uncharacterized protein LOC105060914	1674	2.2E-161	67.07%	1	P:lipid metabolic process	-	IPR002921 (PFAM); IPR029058 (G3DSA:3.40.50.GENE3D); PTHR21493 (PANTHER); PTHR21493:SF98 (PANTHER); NON_CYTOPLASMIC_DOMAIN (PHOBIUS); TRANSMEMBRANE (PHOBIUS); CYTOPLASMIC_DOMAIN (PHOBIUS); IPR029058 (SUPERFAMILY); TMhelix (TMHMM)	-12.681	7.218e-06

## Sheet: S1Cb_DEGs_SCtrl vs Hot_Expos
Dataset S1Cb. Significantly upregulated and annotated genes (DEG; >2 FoldChange; FDR<0.01) in shallow heated P. oceanica plants with respect to shallow controls at the end of the heat exposure period.
SeqName	Description	Length	e.Value	sim.mean	X.GO	GO.Names.list	Enzyme.Codes.list	InterPro.IDs	FoldChange	PValue
TR43978|c7_g3	RecName: Full=Uncharacterized protein ycf68; AltName: Full=ORF133	1564	1.3e-35	0.8167	1	C:chloroplast	-	no IPS match	23.5866	1.47e-33
TR39958|c3_g2	NADH-plastoquinone oxidoreductase subunit 5 (chloroplast)	3866	0	0.902	8	P:sodium ion transport; C:chloroplast; P:proton transport; F:quinone binding; P:mitochondrial electron transport, NADH to ubiquinone; C:integral component of membrane; F:NADH dehydrogenase (ubiquinone) activity; P:ubiquinone biosynthetic process	EC:1.6.99.5; EC:1.6.99.3; EC:1.6.5.3	PR01434 (PRINTS); IPR018393 (PRINTS); IPR001750 (PFAM); IPR002128 (PFAM); PTHR22773 (PANTHER); PTHR22773:SF82 (PANTHER)	7.04447	4.14e-13
TR44616|c9_g1	heat shock 70	1399	0	0.943	1	F:ATP binding	-	IPR019651 (PFAM)	107.094	8.51e-13
TR43261|c1_g2	ame: Full=Photosystem I P700 chlorophyll a apo A1 ame: Full=PSI-A ame: Full= (chloroplast)	7724	0	0.9867	12	F:magnesium ion binding; P:obsolete electron transport; F:oxidoreductase activity; F:electron carrier activity; C:integral component of membrane; C:photosystem I; P:protein-chromophore linkage; P:photosynthesis; P:oxidation-reduction process; F:4 iron, 4 sulfur cluster binding; F:chlorophyll binding; C:chloroplast thylakoid membrane	-	IPR001280 (PRINTS); IPR001280 (PFAM); IPR006243 (TIGRFAM); IPR001280 (G3DSA:1.20.1130.GENE3D); IPR001280 (PIRSF); PTHR30128 (PANTHER); PTHR30128:SF8 (PANTHER); IPR006243 (HAMAP); IPR001280 (SUPERFAMILY)	7.63836	1.42e-12
TR9378|c0_g1	endoplasmin homolog	3921	0	0.897	4	F:ATP binding; F:unfolded protein binding; P:protein folding; P:response to stress	-	IPR020575 (PRINTS); IPR003594 (SMART); IPR001404 (PIRSF); IPR003594 (PFAM); IPR001404 (PFAM); IPR003594 (G3DSA:3.30.565.GENE3D); IPR001404 (PANTHER); IPR001404 (PANTHER); PTHR11528:SF45 (PANTHER); PTHR11528:SF45 (PANTHER); IPR003594 (SUPERFAMILY); IPR020568 (SUPERFAMILY)	6.24624	4.12e-12
TR2568|c1_g2	sp	895	1.9e-31	0.978	8	C:chloroplast; F:structural constituent of ribosome; C:mitochondrion; P:response to antibiotic; P:ribosome biogenesis; C:small ribosomal subunit; F:rRNA binding; P:translation	-	no IPS match	18.3289	4.29e-12
TR33579|c1_g3	ame: Full=ATPase WRNIP1 ame: Full=Werner helicase-interacting 1	1272	3.9e-109	0.6033	3	P:DNA-dependent DNA replication; P:DNA recombination; C:replisome	-	G3DSA:1.10.8.60 (GENE3D); IPR021886 (PFAM); G3DSA:1.10.3710.10 (GENE3D); G3DSA:1.20.272.10 (GENE3D); IPR032423 (PFAM); PTHR13779:SF7 (PANTHER); PTHR13779 (PANTHER); IPR008921 (SUPERFAMILY); IPR027417 (SUPERFAMILY)	199.461	7.51e-11
TR14480|c1_g4	ame: Full=30S ribosomal S16, chloroplastic (chloroplast)	3957	7.4e-36	0.9227	5	C:chloroplast; F:structural constituent of ribosome; P:ribosome biogenesis; C:ribosome; P:translation	-	no IPS match	9.61626	1.8e-10
TR4526|c2_g4	ame: Full=Photosystem II protein D1; Short=PSII D1 protein	3707	0	0.904	5	C:chloroplast; P:RNA splicing; F:RNA binding; P:tRNA processing; P:mRNA processing	-	IPR024937 (PFAM); IPR024942 (PFAM); PTHR34811 (PANTHER)	11.7068	8.92e-10
TR45015|c0_g1	PREDICTED: salt tolerance protein	3382	5.2e-60	0.68	2	F:zinc ion binding; C:intracellular	-	IPR000315 (SMART); PTHR31832:SF8 (PANTHER); PTHR31832 (PANTHER)	4.02301	1.21e-09
TR10946|c1_g8	Ferritin-3, chloroplastic	3065	2.2e-31	0.872	7	P:cellular iron ion homeostasis; P:chlorophyll metabolic process; C:chloroplast; F:ferric iron binding; P:iron ion transport; P:oxidation-reduction process; F:ferroxidase activity	EC:1.16.3.1; EC:1.16.3	no IPS match	4.53067	1.74e-09
TR23315|c3_g2	ame: Full= TIC 214 ame: Full=Translocon at the inner envelope membrane of chloroplasts 214 Short= 214 (chloroplast)	2718	2.3e-83	0.7767	3	C:chloroplast; C:plastid inner membrane; P:transport	-	PTHR33163:SF3 (PANTHER); PTHR33163 (PANTHER)	10.5451	3.38e-09
TR39482|c6_g1	ame: Full=ATP synthase subunit beta, chloroplastic ame: Full=ATP synthase F1 sector subunit beta ame: Full=F-ATPase subunit beta	3522	0	0.974	6	C:proton-transporting ATP synthase complex, catalytic core F(1); F:ATP binding; P:ATP hydrolysis coupled proton transport; P:ATP synthesis coupled proton transport; C:chloroplast thylakoid membrane; F:proton-transporting ATP synthase activity, rotational mechanism	EC:3.6.1; EC:3.6.1.3; EC:3.6.1.15	IPR003593 (SMART); IPR024034 (G3DSA:1.10.1140.GENE3D); IPR005722 (TIGRFAM); G3DSA:2.40.10.170 (GENE3D); IPR004100 (PFAM); IPR000194 (PFAM); IPR027417 (G3DSA:3.40.50.GENE3D); PTHR15184 (PANTHER); PTHR15184:SF43 (PANTHER); IPR005722 (HAMAP); IPR000793 (SUPERFAMILY); IPR027417 (SUPERFAMILY); IPR004100 (SUPERFAMILY)	5.13942	3.52e-09
TR13238|c0_g2	adenylate cyclase, terminal-differentiation specific-like	1690	1.9e-40	0.628	-		-	PF14223 (PFAM); PTHR11439:SF185 (PANTHER); PTHR11439 (PANTHER)	14.4016	4.47e-09
TR35657|c0_g1	PREDICTED: uncharacterized protein LOC105119785, partial	2220	2.2e-50	0.567	-		-	IPR000477 (PFAM); PTHR19446:SF378 (PANTHER); PTHR19446 (PANTHER)	68.6144	6.78e-09
TR44697|c4_g1	hypothetical protein BRADI_1g63372	1759	8.1e-19	0.8375	-		-	no IPS match	7.01868	1.95e-08
TR34471|c3_g1	ame: Full=30S ribosomal S3, chloroplastic (chloroplast)	2277	1.1e-128	0.916	6	C:chloroplast; F:structural constituent of ribosome; P:ribosome biogenesis; C:small ribosomal subunit; F:rRNA binding; P:translation	-	PF00189 (PFAM); IPR015946 (G3DSA:3.30.300.GENE3D); IPR005704 (TIGRFAM); IPR001351 (G3DSA:3.30.1140.GENE3D); PTHR11760 (PANTHER); PTHR11760:SF19 (PANTHER); IPR005704 (HAMAP); IPR004044 (PROSITE_PROFILES); IPR009019 (SUPERFAMILY); IPR001351 (SUPERFAMILY)	8.08508	1.93e-08
TR23188|c0_g1	Uncharacterized transporter	3241	4.7e-101	0.758	1	C:membrane	-	IPR004776 (PFAM); PTHR31419 (PANTHER); PTHR31419:SF1 (PANTHER)	5.23606	2.25e-08
TR10541|c4_g2	ame: Full=Cytochrome b6	3147	4.3e-136	0.9873	9	P:obsolete electron transport; F:iron ion binding; F:oxidoreductase activity; P:respiratory electron transport chain; C:integral component of membrane; P:photosynthesis; F:electron transporter, transferring electrons within cytochrome b6/f complex of photosystem II activity; C:chloroplast thylakoid membrane; F:heme binding	-	IPR016174 (PFAM); IPR027387 (G3DSA:1.20.810.GENE3D); IPR023530 (PIRSF); PTHR19271:SF8 (PANTHER); PTHR19271 (PANTHER); IPR005797 (PROSITE_PROFILES); IPR016174 (SUPERFAMILY)	7.43518	3.83e-08
TR44616|c10_g1	heat shock cognate 70-1	463	1.1e-99	0.965	20	P:negative regulation of seed germination; C:cytosolic ribosome; P:stomatal closure; C:Golgi apparatus; F:protease binding; P:response to cadmium ion; C:nucleolus; C:vacuolar membrane; P:protein folding; P:response to virus; P:defense response to bacterium; C:plasma membrane; F:ATP binding; P:response to cold; C:chloroplast; P:response to heat; C:plasmodesma; C:cell wall; C:apoplast; P:defense re…	-	IPR013126 (PRINTS); G3DSA:3.30.420.40 (GENE3D); G3DSA:3.30.420.40 (GENE3D); IPR013126 (PFAM); G3DSA:3.90.640.10 (GENE3D); PTHR19375 (PANTHER); PTHR19375:SF232 (PANTHER); SSF53067 (SUPERFAMILY); SSF53067 (SUPERFAMILY)	39.2442	3.8e-08
TR15019|c0_g1	12-oxophytodienoate reductase 11	7068	6.8e-140	0.886	3	F:FMN binding; F:oxidoreductase activity; P:oxidation-reduction process	-	IPR013785 (G3DSA:3.20.20.GENE3D); IPR001155 (PFAM); PTHR22893 (PANTHER); PTHR22893:SF44 (PANTHER); SSF51395 (SUPERFAMILY)	6.63011	4.46e-08
TR43298|c4_g4	ame: Full=Photosystem II CP43 reaction center ame: Full=PSII 43 kDa ame: Full= CP-43 Flags: Precursor	2866	0	0.99	9	P:obsolete electron transport; P:photosynthetic electron transport in photosystem II; F:electron transporter, transferring electrons within the cyclic electron transport pathway of photosynthesis activity; F:metal ion binding; C:photosystem II; C:integral component of membrane; P:protein-chromophore linkage; F:chlorophyll binding; C:chloroplast thylakoid membrane	-	IPR005869 (TIGRFAM); IPR000932 (PFAM); G3DSA:1.10.10.670 (GENE3D); PTHR33180:SF4 (PANTHER); PTHR33180 (PANTHER); IPR005869 (HAMAP); IPR000932 (SUPERFAMILY)	13.6383	5.09e-08
TR33561|c0_g1	clathrin assembly At2g25430	2421	0	0.725	1	F:phospholipid binding	-	IPR013809 (SMART); IPR011417 (PFAM); IPR014712 (G3DSA:1.20.58.GENE3D); IPR008942 (G3DSA:1.25.40.GENE3D); PTHR22951:SF13 (PANTHER); PTHR22951 (PANTHER); IPR013809 (PROSITE_PROFILES); IPR008942 (SUPERFAMILY); SSF89009 (SUPERFAMILY)	1272.09	1.09e-07
TR43278|c3_g1	ame: Full=Photosystem II D2 Short=PSII D2 ame: Full=Photosystem Q(A) (chloroplast)	1630	2.5e-112	0.9787	10	P:obsolete electron transport; P:photosynthetic electron transport in photosystem II; F:iron ion binding; F:oxidoreductase activity; F:electron transporter, transferring electrons within the cyclic electron transport pathway of photosynthesis activity; C:photosystem II; C:integral component of membrane; P:protein-chromophore linkage; F:chlorophyll binding; C:chloroplast thylakoid membrane	-	IPR000484 (PFAM); IPR000484 (G3DSA:1.20.85.GENE3D); PTHR33149:SF1 (PANTHER); PTHR33149 (PANTHER); IPR000484 (SUPERFAMILY)	13.2323	1.18e-07
TR42400|c0_g1	hypothetical protein B456_004G209200	3061	4.1e-38	0.959	4	F:UDP-glucose 4-epimerase activity; P:nucleotide-sugar metabolic process; P:galactose metabolic process; P:nucleotide metabolic process	EC:5.1.3.2	no IPS match	8.8476	1.36e-07
TR29916|c2_g1	ame: Full=Photosystem I P700 chlorophyll a apo A2 ame: Full=PSI-B ame: Full= (chloroplast)	2034	0	0.9947	12	F:magnesium ion binding; P:obsolete electron transport; F:oxidoreductase activity; F:electron carrier activity; C:integral component of membrane; C:photosystem I; P:protein-chromophore linkage; P:photosynthesis; P:oxidation-reduction process; F:4 iron, 4 sulfur cluster binding; F:chlorophyll binding; C:chloroplast thylakoid membrane	-	IPR001280 (PRINTS); IPR001280 (PFAM); IPR001280 (G3DSA:1.20.1130.GENE3D); IPR006244 (TIGRFAM); PTHR30128 (PANTHER); PTHR30128:SF7 (PANTHER); IPR001280 (SUPERFAMILY)	7.94676	1.62e-07
TR21180|c1_g1	hypothetical protein ZOSMA_3G01500	2322	1.3e-11	0.427	-		-	no IPS match	4.04199	1.64e-07
TR10946|c1_g7	Ferritin-3, chloroplastic	1191	1e-28	0.965	7	P:cellular iron ion homeostasis; P:chlorophyll metabolic process; C:chloroplast; F:ferric iron binding; P:iron ion transport; P:oxidation-reduction process; F:ferroxidase activity	EC:1.16.3.1; EC:1.16.3	IPR008331 (PFAM); IPR012347 (G3DSA:1.20.1260.GENE3D); IPR001519 (PANTHER); PTHR11431:SF41 (PANTHER); IPR009040 (PROSITE_PROFILES); IPR009078 (SUPERFAMILY)	9.55022	1.72e-07
TR45349|c0_g1	hypothetical protein GLYMA_13G087600	1725	1.4e-23	0.654	3	F:nucleic acid binding; F:zinc ion binding; P:DNA integration	-	no IPS match	38.745	1.82e-07
TR27062|c0_g3	ame: Full=Acyl- thioesterase 1	1884	9.1e-30	0.48	5	C:cytoplasm; F:thiolester hydrolase activity; P:primary metabolic process; P:organic substance metabolic process; C:membrane-bounded organelle	-	IPR003140 (PFAM); IPR029058 (G3DSA:3.40.50.GENE3D); PTHR10655:SF34 (PANTHER); PTHR10655 (PANTHER); IPR029058 (SUPERFAMILY)	5.41877	2.34e-07
TR39039|c3_g1	PREDICTED: uncharacterized protein LOC103449768	7934	2.7e-149	0.521	5	P:nucleic acid phosphodiester bond hydrolysis; F:DNA binding; P:DNA repair; F:endonuclease activity; C:intracellular	-	IPR025558 (PFAM)	16.956	2.36e-07
TR4054|c1_g1	ame: Full= SEY1	3860	0	0.664	11	F:nucleotide binding; F:GTP binding; C:endoplasmic reticulum membrane; F:GTPase activity; P:metabolic process; C:membrane; C:integral component of membrane; C:cytosol; C:endoplasmic reticulum; P:endoplasmic reticulum organization; F:hydrolase activity	-	IPR008803 (PFAM); PTHR11649:SF62 (PANTHER); PTHR11649 (PANTHER)	7.20701	2.48e-07
TR26213|c0_g1	adenylate cyclase, terminal-differentiation specific-like	3177	4.2e-31	0.588	-		-	no IPS match	1305.84	2.94e-07
TR4083|c2_g2	ankyrin repeat-containing At5g02620-like	769	1e-35	0.579	2	C:membrane; C:integral component of membrane	-	no IPS match	4.5294	4.1e-07
TR19436|c2_g1	hypothetical protein ZOSMA_14G00080	551	1.3e-18	0.768	1	C:mitochondrion	-	IPR007512 (PFAM); IPR007512 (PANTHER); PTHR21304:SF0 (PANTHER)	644.307	4.76e-07
TR21760|c0_g1	LRR receptor-like serine threonine- kinase ERECTA	4999	0	0.874	7	F:ATP binding; F:2-alkenal reductase [NAD(P)] activity; C:integral component of membrane; P:oxidation-reduction process; P:serine family amino acid metabolic process; F:protein serine/threonine kinase activity; P:protein phosphorylation	EC:2.7.11; EC:1.3.1.74	IPR000719 (SMART); IPR000719 (PFAM); G3DSA:3.30.200.20 (GENE3D); G3DSA:1.10.510.10 (GENE3D); IPR032675 (G3DSA:3.80.10.GENE3D); PTHR27000 (PANTHER); PTHR27000:SF188 (PANTHER); IPR000719 (PROSITE_PROFILES); IPR011009 (SUPERFAMILY); IPR032675 (SUPERFAMILY)	5.48287	4.84e-07
TR44654|c1_g1	ame: Full=Cytochrome c biogenesis	901	9.4e-159	0.856	4	C:integral component of membrane; P:cytochrome complex assembly; C:chloroplast thylakoid membrane; F:heme binding	-	IPR002541 (PFAM); IPR017562 (TIGRFAM); PTHR30071 (PANTHER); PTHR30071:SF8 (PANTHER); PTHR30071:SF8 (PANTHER)	34.6415	4.84e-07
TR15090|c0_g2	hypothetical protein PRUPE_ppa008982mg	558	9.5e-20	0.94	2	C:chloroplast stroma; C:cytosol	-	no IPS match	128.928	5.58e-07
TR14998|c2_g1	ame: Full=NAD(P)H-quinone oxidoreductase chain 4, chloroplastic ame: Full=NAD(P)H dehydrogenase, chain 4 ame: Full=NADH-plastoquinone oxidoreductase chain 4 (chloroplast)	2371	0	0.938	8	P:sodium ion transport; P:proton transport; F:quinone binding; P:mitochondrial electron transport, NADH to ubiquinone; C:integral component of membrane; F:NADH dehydrogenase (ubiquinone) activity; P:ubiquinone biosynthetic process; C:chloroplast thylakoid membrane	EC:1.6.99.5; EC:1.6.99.3; EC:1.6.5.3	IPR003918 (PRINTS); IPR010227 (TIGRFAM); IPR001750 (PFAM); PTHR22773 (PANTHER); PTHR22773:SF92 (PANTHER)	6.53614	5.71e-07
TR4280|c0_g1	retrotransposon , , Ty1-copia sub-class	3604	8.1e-79	0.627	-		-	PTHR11439:SF185 (PANTHER); PTHR11439 (PANTHER); SSF56672 (SUPERFAMILY)	11.4962	5.84e-07
TR41986|c1_g8	RNA polymerase beta subunit (chloroplast)	3042	0	0.933	8	F:DNA binding; C:chloroplast; P:pyrimidine nucleobase metabolic process; F:DNA-directed RNA polymerase activity; F:ribonucleoside binding; P:transcription, DNA-templated; P:purine nucleobase metabolic process; C:nucleolus	EC:2.7.7.6	IPR007120 (PFAM); IPR014724 (G3DSA:2.40.50.GENE3D); IPR007120 (G3DSA:2.40.270.GENE3D); IPR007641 (PFAM); IPR015712 (PANTHER); PTHR20856:SF20 (PANTHER); SSF64484 (SUPERFAMILY)	16.5355	6.15e-07
TR29250|c4_g3	cytochrome b6, partial	863	3.1e-12	0.82	-		-	no IPS match	10.559	6.56e-07
TR14221|c0_g1	retrotransposon like	3652	1.6e-137	0.622	-		-	IPR025724 (PFAM); PTHR11439:SF185 (PANTHER); PTHR11439 (PANTHER)	8.62608	7.26e-07
TR10947|c3_g8	serine threonine- phosphatase 7 long form homolog	1992	6.6e-23	0.411	-		-	no IPS match	6.59245	7.94e-07
TR13469|c0_g2	ame: Full=Histone deacetylase 1 Short=HD1	1564	0	0.822	8	C:nucleus; P:circadian regulation of gene expression; P:negative regulation of transcription, DNA-templated; P:transcription, DNA-templated; F:NAD-dependent histone deacetylase activity (H3-K14 specific); F:transcription regulatory region sequence-specific DNA binding; P:histone H4 deacetylation; P:histone H3 deacetylation	EC:3.5.1.98	IPR000286 (PRINTS); IPR003084 (PRINTS); IPR023801 (PFAM); IPR023801 (G3DSA:3.40.800.GENE3D); IPR003084 (PIRSF); IPR000286 (PANTHER); PTHR10625:SF127 (PANTHER); SSF52768 (SUPERFAMILY)	95.8596	8.31e-07
TR20155|c0_g1	hypothetical protein ZOSMA_68G00760	598	8.9e-15	0.71	-		-	no IPS match	4.69276	9.32e-07
TR6114|c0_g1	ame: Full=Mannan endo-1,4-beta-mannosidase 1 ame: Full=Beta-mannanase 1 ame: Full=Endo-beta-1,4-mannanase 1 ame: Full= 1 Flags: Precursor	1828	0	0.7173	2	P:carbohydrate metabolic process; F:hydrolase activity, hydrolyzing O-glycosyl compounds	-	IPR001547 (PFAM); IPR013781 (G3DSA:3.20.20.GENE3D); PTHR31451:SF8 (PANTHER); PTHR31451 (PANTHER); IPR017853 (SUPERFAMILY)	4.53966	9.9e-07
TR43704|c0_g1	Os02g0562300, partial	804	1.9e-41	0.904	2	F:calmodulin binding; P:response to stress	-	PTHR31713 (PANTHER); PTHR31713:SF5 (PANTHER)	601.306	9.96e-07
TR40694|c7_g3	ame: Full=30S ribosomal S18, chloroplastic (chloroplast)	3298	4.4e-55	0.9273	6	C:chloroplast; F:structural constituent of ribosome; P:ribosome biogenesis; C:ribosome; F:rRNA binding; P:translation	-	IPR005813 (PRINTS); IPR005813 (PFAM); G3DSA:1.10.1900.20 (GENE3D); IPR005813 (TIGRFAM); IPR005813 (PANTHER); PD002389 (PRODOM); SSF74731 (SUPERFAMILY)	5.00422	1.01e-06
TR44215|c0_g1	PREDICTED: F-box protein At5g03100-like	2070	8.3e-43	0.491	-		-	IPR001810 (PFAM); IPR006566 (PFAM); IPR032675 (G3DSA:3.80.10.GENE3D); PTHR32212 (PANTHER); IPR001810 (PROSITE_PROFILES); SSF52047 (SUPERFAMILY); IPR001810 (SUPERFAMILY)	7.27352	1.6e-06
TR3408|c0_g6	PREDICTED: uncharacterized protein LOC103704247 isoform X1	972	2.5e-31	0.859	-		-	no IPS match	4.10327	2.09e-06
TR2222|c4_g2	pentatricopeptide repeat-containing At4g15720	2444	0	0.735	1	F:hydrolase activity	-	IPR002885 (TIGRFAM); IPR011990 (G3DSA:1.25.40.GENE3D); IPR002885 (PFAM); IPR032867 (PFAM); PTHR24015 (PANTHER); PTHR24015:SF117 (PANTHER); IPR002885 (PROSITE_PROFILES); IPR002885 (PROSITE_PROFILES); IPR002885 (PROSITE_PROFILES); IPR002885 (PROSITE_PROFILES); IPR002885 (PROSITE_PROFILES); IPR002885 (PROSITE_PROFILES); IPR002885 (PROSITE_PROFILES); IPR002885 (PROSITE_PROFILES); IPR002885 (PROSITE_P…	4.51752	2.11e-06
TR37440|c0_g1	hypothetical protein PHAVU_005G100200g	2347	1.9e-12	0.417	-		-	IPR019557 (PFAM)	14.672	2.84e-06
TR19267|c0_g3	Polyamine-modulated factor 1-binding 1	932	1.9e-16	0.775	-		-	no IPS match	5.36382	3.32e-06
TR13509|c0_g1	nad h-quinone oxidoreductase subunit 2 chloroplastic	1368	2.5e-131	0.9807	9	P:sodium ion transport; P:proton transport; F:quinone binding; P:mitochondrial electron transport, NADH to ubiquinone; C:integral component of membrane; F:NADH dehydrogenase (ubiquinone) activity; P:photosynthesis, light reaction; P:ubiquinone biosynthetic process; C:chloroplast thylakoid membrane	EC:1.6.99.5; EC:1.6.99.3; EC:1.6.5.3	IPR001750 (PFAM); PTHR22773 (PANTHER); PTHR22773:SF86 (PANTHER)	17.7946	3.41e-06
TR25828|c0_g3	pentatricopeptide repeat-containing At4g35130, chloroplastic	3353	0	0.747	2	P:biological_process; F:zinc ion binding	-	IPR002885 (TIGRFAM); IPR011990 (G3DSA:1.25.40.GENE3D); IPR002885 (PFAM); IPR032867 (PFAM); IPR002885 (PFAM); PTHR24015:SF103 (PANTHER); PTHR24015:SF103 (PANTHER); PTHR24015 (PANTHER); PTHR24015 (PANTHER); IPR002885 (PROSITE_PROFILES); IPR002885 (PROSITE_PROFILES); IPR002885 (PROSITE_PROFILES); IPR002885 (PROSITE_PROFILES); IPR002885 (PROSITE_PROFILES); IPR002885 (PROSITE_PROFILES); IPR002885 (PRO…	5.10121	3.63e-06
TR19423|c1_g2	ULTRAPETALA 1	1371	9.5e-19	0.839	1	F:DNA binding	-	no IPS match	4.04865	3.96e-06
TR17346|c0_g2	pentatricopeptide repeat-containing At3g49710	1659	0	0.778	3	P:biological_process; F:zinc ion binding; F:molecular_function	-	IPR002885 (PFAM); IPR002885 (PFAM); IPR002885 (TIGRFAM); IPR011990 (G3DSA:1.25.40.GENE3D); IPR011990 (G3DSA:1.25.40.GENE3D); PTHR24015:SF720 (PANTHER); PTHR24015 (PANTHER); IPR002885 (PROSITE_PROFILES); IPR002885 (PROSITE_PROFILES); IPR002885 (PROSITE_PROFILES); IPR002885 (PROSITE_PROFILES); IPR002885 (PROSITE_PROFILES); IPR002885 (PROSITE_PROFILES); IPR002885 (PROSITE_PROFILES); IPR002885 (PROSI…	20.7774	4.18e-06
TR26309|c0_g1	52 kDa repressor of the inhibitor of the kinase-like	936	1.7e-07	0.743	2	C:membrane; F:binding	-	no IPS match	17.8382	4.26e-06
TR23064|c0_g1	nicotiana tabacum ORF	2455	4.8e-33	0.763	-		-	PTHR34454 (PANTHER); PTHR34454:SF2 (PANTHER)	4.59717	4.41e-06
TR28714|c2_g6	ame: Full=Cytochrome f Flags: Precursor	5433	0	0.9547	8	P:obsolete electron transport; C:integral component of thylakoid membrane; F:iron ion binding; F:electron carrier activity; P:photosynthesis; P:oxidation-reduction process; C:chloroplast thylakoid membrane; F:heme binding	-	IPR002325 (PRINTS); G3DSA:2.40.50.100 (GENE3D); IPR024058 (G3DSA:1.20.5.GENE3D); IPR024094 (G3DSA:2.60.40.GENE3D); IPR002325 (PFAM); IPR024094 (PFAM); PTHR33288:SF3 (PANTHER); PTHR33288 (PANTHER); IPR002325 (PROSITE_PROFILES); IPR024094 (SUPERFAMILY); IPR011054 (SUPERFAMILY); IPR024058 (SUPERFAMILY)	9.54267	4.5e-06
TR2257|c2_g1	photosystem I assembly Ycf2 (chloroplast)	1287	0	0.94	3	C:chloroplast stroma; F:ATP binding; C:integral component of membrane	-	no IPS match	81.3963	4.5e-06
TR30759|c5_g6	60S ribosomal L7-4	831	1.8e-27	0.798	7	P:maturation of LSU-rRNA from tricistronic rRNA transcript (SSU-rRNA, 5.8S rRNA, LSU-rRNA); P:RNA methylation; F:structural constituent of ribosome; P:cytoplasmic translation; C:cytosolic large ribosomal subunit; C:nucleolus; F:poly(A) RNA binding	-	no IPS match	6.47164	4.74e-06
TR40669|c1_g2	hypothetical protein OsJ_12264	1553	6.2e-10	0.847	6	F:ATP binding; C:mitochondrion; C:integral component of membrane; P:serine family amino acid metabolic process; F:protein serine/threonine kinase activity; P:protein phosphorylation	EC:2.7.11	no IPS match	5.99137	5.28e-06
TR35112|c3_g2	PREDICTED: set1/Ash2 histone methyltransferase complex subunit ASH2-like	455	1.2e-31	0.849	10	C:Set1C/COMPASS complex; F:histone methyltransferase activity (H3-K4 specific); F:chromatin DNA binding; P:histone H3-K4 trimethylation; P:transcription, DNA-templated; P:embryo development ending in seed dormancy; F:transcription regulatory region DNA binding; P:vegetative to reproductive phase transition of meristem; C:chromatin; P:simple leaf morphogenesis	EC:2.1.1.43; EC:2.1.1	no IPS match	91.3444	5.51e-06
TR9365|c0_g3	D-3-phosphoglycerate dehydrogenase 1, chloroplastic-like	796	1.5e-91	0.848	-		-	IPR029009 (G3DSA:3.30.1330.GENE3D); G3DSA:3.30.70.260 (GENE3D); IPR029009 (SUPERFAMILY); SSF55021 (SUPERFAMILY)	11.0516	5.77e-06
TR19399|c1_g6	ame: Full=ATP synthase subunit b, chloroplastic ame: Full=ATP synthase F(0) sector subunit b ame: Full=ATPase subunit I (chloroplast)	1358	2.5e-24	0.932	6	F:ATP binding; C:proton-transporting ATP synthase complex, coupling factor F(o); C:integral component of membrane; P:ATP synthesis coupled proton transport; C:chloroplast thylakoid membrane; F:proton-transporting ATP synthase activity, rotational mechanism	EC:3.6.1; EC:3.6.1.3; EC:3.6.1.15	no IPS match	6.77038	6.06e-06
TR45632|c7_g1	proton-translocating NADH-quinone oxidoreductase, protein	469	5.1e-06	0.56	6	F:oxidoreductase activity; C:membrane; C:integral component of membrane; F:NADH dehydrogenase (ubiquinone) activity; P:oxidation-reduction process; P:ATP synthesis coupled electron transport	-	no IPS match	34.833	6.32e-06
TR26275|c0_g1	PREDICTED: uncharacterized protein LOC105044324	1169	7.1e-09	0.7467	-		-	IPR008480 (PFAM); PTHR33098:SF15 (PANTHER); PTHR33098 (PANTHER)	5.90223	6.75e-06
TR29077|c0_g1	sp	742	1.2e-14	0.95	5	C:integral component of membrane; C:photosystem I; C:cytoplasmic, membrane-bounded vesicle; P:photosynthesis; C:chloroplast thylakoid membrane	-	no IPS match	7.82912	6.92e-06
TR23307|c3_g1	hypothetical protein EUGRSUZ_H03782	1110	6.2e-11	0.583	-		-	no IPS match	9.19109	6.98e-06
TR35693|c0_g1	PREDICTED: proline-rich receptor-like protein kinase PERK8	1339	0	0.831	5	F:ATP binding; C:integral component of membrane; P:serine family amino acid metabolic process; F:protein serine/threonine kinase activity; P:protein phosphorylation	EC:2.7.11	IPR000719 (SMART); G3DSA:1.10.510.10 (GENE3D); IPR000719 (PFAM); IPR013320 (G3DSA:2.60.120.GENE3D); G3DSA:3.30.200.20 (GENE3D); PTHR27001 (PANTHER); PTHR27001 (PANTHER); PTHR27001:SF132 (PANTHER); PTHR27001:SF132 (PANTHER); IPR000719 (PROSITE_PROFILES); IPR011009 (SUPERFAMILY)	25.9432	7.43e-06
TR21728|c0_g2	Cucumber peeling cupredoxin,	484	5.1e-42	0.693	3	F:electron carrier activity; C:membrane; C:integral component of membrane	-	IPR003245 (PFAM); IPR008972 (G3DSA:2.60.40.GENE3D); PTHR33021:SF31 (PANTHER); PTHR33021 (PANTHER); IPR003245 (PRODOM); IPR003245 (PROSITE_PROFILES); IPR008972 (SUPERFAMILY)	13.1544	7.5e-06
TR37914|c2_g1	hypothetical protein VITISV_008538	3473	2.5e-104	0.543	8	P:nucleic acid phosphodiester bond hydrolysis; F:DNA binding; P:DNA repair; F:ATP binding; F:endonuclease activity; F:protein kinase activity; P:protein phosphorylation; C:intracellular	-	IPR005135 (G3DSA:3.60.10.GENE3D); PTHR31696 (PANTHER); IPR005135 (SUPERFAMILY)	7.67166	7.53e-06
TR29898|c7_g2	ame: Full=Cytochrome c biogenesis	893	1.3e-131	0.8427	4	C:integral component of membrane; P:cytochrome complex assembly; C:chloroplast thylakoid membrane; F:heme binding	-	IPR002541 (PFAM); IPR017562 (TIGRFAM); PTHR30071 (PANTHER); PTHR30071:SF8 (PANTHER)	18.4932	7.9e-06
TR32730|c5_g3	---NA---	490	-	-	-		-	no IPS match	296.429	8.05e-06
TR21334|c5_g3	ame: Full=ATP synthase subunit alpha, chloroplastic ame: Full=ATP synthase F1 sector subunit alpha ame: Full=F-ATPase subunit alpha	3548	0	0.9687	8	C:proton-transporting ATP synthase complex, catalytic core F(1); F:ATP binding; P:oxidative phosphorylation; P:ATP hydrolysis coupled proton transport; F:proton-transporting ATPase activity, rotational mechanism; P:ATP synthesis coupled proton transport; C:chloroplast thylakoid membrane; F:proton-transporting ATP synthase activity, rotational mechanism	EC:3.6.1; EC:3.6.1.3; EC:3.6.1.15	IPR004100 (PFAM); IPR023366 (G3DSA:2.40.30.GENE3D); IPR000194 (PFAM); IPR005294 (TIGRFAM); IPR000793 (PFAM); IPR005294 (PIRSF); G3DSA:1.20.150.20 (GENE3D); IPR027417 (G3DSA:3.40.50.GENE3D); PTHR15184:SF42 (PANTHER); PTHR15184 (PANTHER); IPR005294 (HAMAP); IPR004100 (SUPERFAMILY); IPR027417 (SUPERFAMILY); IPR000793 (SUPERFAMILY)	5.45975	8.61e-06
TR13455|c0_g1	L-ascorbate oxidase homolog	2059	0	0.823	3	F:copper ion binding; F:oxidoreductase activity; P:oxidation-reduction process	-	IPR008972 (G3DSA:2.60.40.GENE3D); IPR001117 (PFAM); IPR008972 (G3DSA:2.60.40.GENE3D); IPR011706 (PFAM); PTHR11709 (PANTHER); PTHR11709:SF26 (PANTHER); IPR008972 (SUPERFAMILY); IPR008972 (SUPERFAMILY)	4.58379	8.91e-06
TR13629|c0_g2	---NA---	1659	-	-	-		-	no IPS match	7.77506	9.59e-06
TR31120|c0_g1	serine threonine- kinase PBS1	1191	0	0.916	6	F:ATP binding; C:integral component of membrane; P:serine family amino acid metabolic process; F:protein serine/threonine kinase activity; P:protein phosphorylation; C:plasma membrane	EC:2.7.11	G3DSA:1.10.510.10 (GENE3D); IPR000719 (PFAM); G3DSA:3.30.200.20 (GENE3D); PTHR27001:SF30 (PANTHER); PTHR27001 (PANTHER); IPR000719 (PROSITE_PROFILES); IPR011009 (SUPERFAMILY)	9.16283	9.95e-06
TR39513|c1_g5	-	1897	-	-	-		-	no IPS match	27.0781	9.94e-06
TR17684|c0_g2	PREDICTED: uncharacterized protein LOC105789125 isoform X2	741	4.9e-29	0.74	-		-	PTHR39708 (PANTHER)	15.9905	1.18e-05
TR39482|c0_g1	-	535	-	-	-		-	no IPS match	35.2922	1.2e-05
TR25082|c1_g7	ame: Full=50S ribosomal L14, chloroplastic (chloroplast)	6515	4.5e-69	0.97	7	C:chloroplast; F:structural constituent of ribosome; P:ribosome biogenesis; C:cytosolic large ribosomal subunit; F:large ribosomal subunit rRNA binding; C:mitochondrial large ribosomal subunit; P:translation	-	PTHR34119:SF1 (PANTHER); PTHR34119 (PANTHER)	13.2215	1.22e-05
TR10768|c1_g1	pentatricopeptide repeat-containing ELI1, chloroplastic	2058	0	0.797	2	F:zinc ion binding; P:fatty acid catabolic process	-	IPR002885 (TIGRFAM); IPR002885 (PFAM); IPR011990 (G3DSA:1.25.40.GENE3D); IPR032867 (PFAM); IPR002885 (PFAM); PTHR24015 (PANTHER); IPR002885 (PROSITE_PROFILES); IPR002885 (PROSITE_PROFILES); IPR002885 (PROSITE_PROFILES); IPR002885 (PROSITE_PROFILES); IPR002885 (PROSITE_PROFILES); IPR002885 (PROSITE_PROFILES); IPR002885 (PROSITE_PROFILES); IPR002885 (PROSITE_PROFILES); IPR002885 (PROSITE_PROFILES);…	4.18328	1.3e-05
TR30756|c2_g1	---NA---	927	-	-	-		-	no IPS match	4.85816	1.35e-05
TR37080|c0_g1	-	682	-	-	-		-	no IPS match	41.1373	1.41e-05
TR35093|c4_g2	-	1884	-	-	-		-	no IPS match	424.578	1.65e-05
TR3909|c0_g3	ame: Full=30S ribosomal S18, chloroplastic (chloroplast)	930	1.8e-59	0.9273	6	C:chloroplast; F:structural constituent of ribosome; P:ribosome biogenesis; C:ribosome; F:rRNA binding; P:translation	-	IPR001648 (PRINTS); IPR001648 (TIGRFAM); IPR001648 (G3DSA:4.10.640.GENE3D); IPR001648 (PFAM); PTHR13479 (PANTHER); IPR001648 (PRODOM); IPR001648 (SUPERFAMILY)	5.98711	1.68e-05
TR44784|c0_g1	PREDICTED: protein disulfide isomerase-like 1-5 isoform X2	2041	0	0.78	3	C:cell; P:cell redox homeostasis; F:isomerase activity	-	PF13848 (PFAM); IPR012336 (G3DSA:3.40.30.GENE3D); IPR013766 (PFAM); IPR012336 (G3DSA:3.40.30.GENE3D); IPR012336 (G3DSA:3.40.30.GENE3D); PTHR18929:SF59 (PANTHER); PTHR18929:SF59 (PANTHER); PTHR18929 (PANTHER); PTHR18929 (PANTHER); PTHR18929:SF59 (PANTHER); IPR012336 (PROSITE_PROFILES); IPR012336 (PROSITE_PROFILES); IPR012336 (SUPERFAMILY); IPR012336 (SUPERFAMILY); IPR012336 (SUPERFAMILY); IPR01233…	4.22742	1.78e-05
TR23079|c0_g1	probable serine threonine- kinase DDB_G0282963	944	4.5e-28	0.646	-		-	no IPS match	19.1853	1.78e-05
TR22823|c4_g1	---NA---	608	-	-	-		-	no IPS match	89.8893	1.77e-05
TR2563|c0_g1	pentatricopeptide repeat-containing At1g74630	3899	0	0.788	2	P:biological_process; F:zinc ion binding	-	IPR002885 (PFAM); IPR002885 (PFAM); IPR002885 (TIGRFAM); IPR032867 (PFAM); IPR011990 (G3DSA:1.25.40.GENE3D); PTHR24015 (PANTHER); IPR002885 (PROSITE_PROFILES); IPR002885 (PROSITE_PROFILES); IPR002885 (PROSITE_PROFILES); IPR002885 (PROSITE_PROFILES); IPR002885 (PROSITE_PROFILES); IPR002885 (PROSITE_PROFILES); IPR002885 (PROSITE_PROFILES); IPR002885 (PROSITE_PROFILES); IPR002885 (PROSITE_PROFILES);…	4.05946	2.06e-05
TR5867|c2_g1	---NA---	440	-	-	-		-	no IPS match	7.4703	2.2e-05
TR38409|c2_g5	Peptide-O-fucosyltransferase	2240	0	0.909	2	F:transferase activity, transferring glycosyl groups; P:metabolic process	-	IPR024709 (PIRSF); IPR019378 (PFAM); PTHR31933:SF5 (PANTHER); PTHR31933 (PANTHER)	4.33519	2.26e-05
TR39958|c0_g2	hypothetical protein Poptr_cp075	388	9.2e-36	0.915	2	C:chloroplast; C:mitochondrion	-	no IPS match	17.3274	2.35e-05
TR24432|c1_g1	probable LRR receptor-like serine threonine- kinase At1g53430 isoform X1	3581	2.1e-41	0.677	-		-	IPR003591 (SMART); IPR032675 (G3DSA:3.80.10.GENE3D); IPR001611 (PFAM); PTHR27006 (PANTHER); IPR000225 (PROSITE_PROFILES); IPR032675 (SUPERFAMILY)	4.69317	2.37e-05
TR28764|c5_g1	pentatricopeptide repeat-containing At2g37230	477	8.2e-25	0.772	1	C:chloroplast thylakoid	-	no IPS match	196.741	2.48e-05
TR10083|c3_g2	hypothetical protein ZOSMA_78G00600	1088	1.3e-07	0.72	-		-	no IPS match	5.83749	2.5e-05
TR10743|c0_g1	Glycosyltransferase, family GT4	1256	1.5e-100	0.614	7	C:trans-Golgi network; C:endosome; P:response to hypoxia; P:galactolipid biosynthetic process; C:membrane; C:integral component of membrane; C:Golgi apparatus	-	G3DSA:3.40.50.2000 (GENE3D); PTHR12526 (PANTHER); PTHR12526:SF316 (PANTHER); SSF53756 (SUPERFAMILY)	9.2482	2.53e-05
TR44578|c1_g4	PREDICTED: dnaJ protein homolog	736	4e-16	0.845	-		-	no IPS match	8.17608	2.6e-05
TR4482|c5_g5	retrotransposon , , Ty3-gypsy sub-class	3696	2.7e-09	0.587	3	P:macromolecule metabolic process; F:binding; P:primary metabolic process	-	no IPS match	7.19666	2.71e-05
TR39329|c0_g1	PREDICTED: uncharacterized protein LOC106476487	1176	2.7e-07	0.49	-		-	no IPS match	124.023	3.08e-05
TR15160|c1_g3	U11 U12 small nuclear ribonucleo 35 kDa isoform X1	1848	7.3e-106	0.698	6	C:commitment complex; C:U12-type spliceosomal complex; C:precatalytic spliceosome; F:mRNA binding; F:snRNA binding; P:mRNA splicing, via spliceosome	-	IPR000504 (SMART); IPR000504 (PFAM); IPR012677 (G3DSA:3.30.70.GENE3D); PTHR13952:SF6 (PANTHER); PTHR13952 (PANTHER); IPR000504 (PROSITE_PROFILES); IPR012677 (SUPERFAMILY)	4.73545	3.14e-05
TR10348|c6_g7	BnaC09g29270D	1286	7.3e-114	0.93	-		-	PTHR38146:SF2 (PANTHER); PTHR38146 (PANTHER)	31.8187	3.19e-05
TR1769|c0_g1	sp	722	8.5e-14	0.988	5	C:photosystem II; C:integral component of membrane; P:photosynthesis, light reaction; C:cytoplasmic, membrane-bounded vesicle; C:chloroplast thylakoid membrane	-	no IPS match	4.19244	3.54e-05
TR41804|c0_g1	hypothetical protein GLYMA_13G014000	5117	7.7e-150	0.875	-		-	no IPS match	4.70735	3.56e-05
TR13487|c0_g3	ame: Full=40S ribosomal S9	447	1.4e-74	0.84	13	P:positive regulation of translational fidelity; C:cytosolic small ribosomal subunit; P:positive regulation of cell proliferation; P:ribosome biogenesis; C:nucleolus; F:poly(A) RNA binding; P:regulation of translation; F:translation regulator activity; C:extracellular exosome; C:focal adhesion; F:structural constituent of ribosome; C:membrane; F:rRNA binding	-	no IPS match	1103.75	3.59e-05
TR40694|c4_g1	Cytochrome b559 alpha chain (PsbE)	550	3.8e-19	0.695	3	C:photosynthetic membrane; P:photosynthesis; C:membrane part	-	no IPS match	7.69259	3.69e-05
TR1335|c1_g1	Alpha-expansin 11 precursor,	2102	1.9e-132	0.876	4	C:cell wall; C:integral component of membrane; P:plant-type cell wall organization; C:extracellular region	-	IPR002963 (PRINTS); IPR007118 (PRINTS); IPR007112 (SMART); IPR009009 (G3DSA:2.40.40.GENE3D); IPR007117 (G3DSA:2.60.40.GENE3D); IPR007117 (PFAM); IPR009009 (PFAM); PTHR31867 (PANTHER); IPR007112 (PROSITE_PROFILES); IPR007117 (PROSITE_PROFILES); IPR009009 (SUPERFAMILY); IPR007117 (SUPERFAMILY)	7.76179	3.94e-05
TR2940|c0_g2	BREAST CANCER SUSCEPTIBILITY 1 homolog isoform X2	635	1.6e-42	0.683	-		-	IPR001357 (G3DSA:3.40.50.GENE3D); IPR031099 (PANTHER); PTHR13763:SF1 (PANTHER); IPR001357 (PROSITE_PROFILES); IPR001357 (SUPERFAMILY)	15.8289	4.31e-05
TR44837|c1_g1	hypothetical protein ZOSMA_3G01500	1693	2.2e-06	0.49	-		-	no IPS match	5.10356	4.41e-05
TR26261|c0_g2	ame: Full= 1	835	5.9e-31	0.6523	3	F:protein binding; P:transcription, DNA-templated; C:cytosol	-	no IPS match	18.5878	4.42e-05
TR32370|c2_g2	probable amino-acid acetyltransferase NAGS1, chloroplastic isoform X2	778	5.4e-07	0.67	-		-	no IPS match	22.6565	4.65e-05
TR4527|c0_g1	pentatricopeptide repeat-containing At4g38010	1367	0	0.706	-		-	no IPS match	4.75952	4.67e-05
TR26279|c0_g1	pentatricopeptide repeat-containing At4g37380, chloroplastic-like	2127	0	0.705	1	F:zinc ion binding	-	IPR002885 (PFAM); IPR011990 (G3DSA:1.25.40.GENE3D); IPR002885 (PFAM); IPR032867 (PFAM); IPR002885 (TIGRFAM); PTHR24015 (PANTHER); IPR002885 (PROSITE_PROFILES); IPR002885 (PROSITE_PROFILES); IPR002885 (PROSITE_PROFILES); IPR002885 (PROSITE_PROFILES); IPR002885 (PROSITE_PROFILES); IPR002885 (PROSITE_PROFILES); IPR002885 (PROSITE_PROFILES); IPR002885 (PROSITE_PROFILES); IPR002885 (PROSITE_PROFILES);…	5.70425	4.69e-05
TR14241|c0_g2	probable 28S rRNA (cytosine-C(5))-methyltransferase	2256	3.9e-13	0.923	8	F:rRNA methyltransferase activity; F:RNA binding; P:rRNA methylation; P:regulation of transcription, DNA-templated; P:tRNA metabolic process; P:protein targeting to chloroplast; P:chloroplast organization; C:plastid	EC:2.1.1	no IPS match	7.13009	4.79e-05
TR29984|c1_g2	transcription factor DPB	489	2.3e-20	0.707	-		-	no IPS match	14.0365	5.44e-05
TR42399|c0_g1	PREDICTED: uncharacterized protein LOC104591153	998	1.1e-30	0.687	1	F:binding	-	no IPS match	20.3444	5.48e-05
TR7165|c0_g1	deSI At4g17486	1461	1.8e-149	0.887	-		-	IPR008580 (SMART); IPR008580 (PFAM); PTHR12378:SF4 (PANTHER); PTHR12378 (PANTHER)	4.93572	5.63e-05
TR30609|c0_g1	chloride channel CLC-c-like	2797	0	0.799	5	P:regulation of anion transmembrane transport; P:ion transmembrane transport; C:integral component of membrane; P:chloride transport; F:voltage-gated chloride channel activity	-	IPR002251 (PRINTS); IPR001807 (PRINTS); IPR000644 (SMART); IPR001807 (PFAM); IPR014743 (G3DSA:1.10.3080.GENE3D); IPR000644 (PFAM); G3DSA:3.10.580.10 (GENE3D); PTHR11689:SF91 (PANTHER); PTHR11689:SF91 (PANTHER); PTHR11689 (PANTHER); PTHR11689 (PANTHER); IPR000644 (PROSITE_PROFILES); IPR000644 (PROSITE_PROFILES); SSF54631 (SUPERFAMILY); IPR014743 (SUPERFAMILY)	4.25886	5.83e-05
TR1444|c0_g1	oligopeptide transporter 7-like	1042	1.2e-37	0.876	-		-	no IPS match	9.55234	6.04e-05
TR22178|c3_g1	ame: Full=ATP-dependent Clp protease proteolytic subunit ame: Full=Endopeptidase Clp (chloroplast)	1370	8.4e-60	0.982	3	C:chloroplast stroma; P:proteolysis; F:serine-type endopeptidase activity	EC:3.4.21	IPR001907 (PRINTS); IPR029045 (G3DSA:3.90.226.GENE3D); IPR023562 (PFAM); IPR023562 (PANTHER); PTHR10381:SF19 (PANTHER); IPR029045 (SUPERFAMILY)	5.40248	6.27e-05
TR11990|c0_g1	structural maintenance of chromosomes 2-1-like	3420	0	0.867	4	C:nucleus; F:ATP binding; P:mitotic chromosome condensation; C:condensin complex	-	IPR010935 (SMART); IPR024704 (PIRSF); IPR027417 (G3DSA:3.40.50.GENE3D); IPR010935 (PFAM); IPR003395 (PFAM); PTHR18937 (PANTHER); IPR027120 (PTHR18937:PANTHER); IPR010935 (SUPERFAMILY); IPR027417 (SUPERFAMILY)	5.44583	6.27e-05
TR45313|c0_g1	Hydrolase, hydrolyzing O-glycosyl compounds, putative isoform 2	2808	0	0.801	3	F:transferase activity, transferring glycosyl groups; P:metabolic process; F:hydrolase activity	-	IPR013785 (G3DSA:3.20.20.GENE3D); IPR008811 (PFAM); PTHR31268 (PANTHER); PTHR31268:SF10 (PANTHER); IPR017853 (SUPERFAMILY)	58.928	6.48e-05
TR37553|c6_g1	hypothetical protein VITISV_003451	2116	3.6e-52	0.599	7	F:nucleic acid binding; F:zinc ion binding; F:metal ion binding; P:DNA integration; C:cytoplasmic, membrane-bounded vesicle; P:dephosphorylation; F:acid phosphatase activity	-	PTHR11439:SF192 (PANTHER); PTHR11439 (PANTHER)	4.21988	6.69e-05
TR917|c6_g2	hypothetical protein LR48_Vigan477s002700	1436	2.1e-55	0.596	-		-	no IPS match	4.19009	6.77e-05
TR7800|c0_g1	pentatricopeptide repeat-containing At5g66520-like	4090	3e-174	0.663	1	F:molecular_function	-	IPR002885 (PFAM); IPR002885 (PFAM); IPR002885 (TIGRFAM); PTHR24015 (PANTHER); IPR002885 (PROSITE_PROFILES); IPR002885 (PROSITE_PROFILES); IPR002885 (PROSITE_PROFILES); IPR002885 (PROSITE_PROFILES); IPR002885 (PROSITE_PROFILES); IPR002885 (PROSITE_PROFILES); IPR002885 (PROSITE_PROFILES); IPR002885 (PROSITE_PROFILES); IPR002885 (PROSITE_PROFILES); IPR002885 (PROSITE_PROFILES)	4.01701	6.83e-05
TR22645|c0_g1	serine threonine- phosphatase 7 long form homolog	1626	2.2e-12	0.463	-		-	no IPS match	7.58319	7.08e-05
TR32265|c1_g1	ame: Full=DNA mismatch repair	3545	0	0.638	2	F:DNA binding; P:cellular response to DNA damage stimulus	-	IPR007696 (SMART); IPR007861 (PFAM); IPR007696 (PFAM); G3DSA:1.10.1420.10 (GENE3D); PTHR11361 (PANTHER); PTHR11361:SF21 (PANTHER); IPR007696 (SUPERFAMILY)	4.92157	7.79e-05
TR32265|c1_g1	ame: Full=DNA mismatch repair	3545	0	0.638	2	F:DNA binding; P:cellular response to DNA damage stimulus	-	IPR007696 (SMART); IPR007861 (PFAM); IPR007696 (PFAM); G3DSA:1.10.1420.10 (GENE3D); PTHR11361 (PANTHER); PTHR11361:SF21 (PANTHER); IPR007696 (SUPERFAMILY)	4.92157	7.79e-05
TR15397|c0_g2	microtubule-associated futsch-like isoform X1	4074	3.1e-75	0.473	1	P:biological_process	-	IPR032795 (PFAM); PTHR34282 (PANTHER); PTHR34282:SF2 (PANTHER)	4.00599	8.11e-05
TR19248|c0_g1	UPSTREAM OF FLC isoform X1	1887	1.5e-121	0.613	3	P:biological_process; F:molecular_function; C:plasma membrane	-	IPR021182 (PIRSF); IPR010369 (PFAM); PTHR31083 (PANTHER)	5.19181	8.32e-05
TR25380|c0_g1	pentatricopeptide repeat-containing At4g33170-like	4691	0	0.649	-		-	IPR002885 (TIGRFAM); IPR002885 (PFAM); IPR002885 (PFAM); PTHR24015 (PANTHER); IPR002885 (PROSITE_PROFILES); IPR002885 (PROSITE_PROFILES); IPR002885 (PROSITE_PROFILES); IPR002885 (PROSITE_PROFILES); IPR002885 (PROSITE_PROFILES); IPR002885 (PROSITE_PROFILES); IPR002885 (PROSITE_PROFILES); IPR002885 (PROSITE_PROFILES)	4.59911	8.42e-05
TR34772|c0_g1	Putative clathrin assembly protein	241	5.9e-08	0.472	7	P:clathrin coat assembly; C:membrane; C:integral component of membrane; F:clathrin binding; F:phospholipid binding; C:clathrin-coated vesicle; F:1-phosphatidylinositol binding	-	no IPS match	7.39274	8.49e-05
TR7210|c0_g1	systemin receptor SR160-like	2326	0	0.886	-		-	IPR000719 (SMART); IPR013320 (G3DSA:2.60.120.GENE3D); G3DSA:3.30.200.20 (GENE3D); G3DSA:1.10.510.10 (GENE3D); IPR032675 (G3DSA:3.80.10.GENE3D); IPR000719 (PFAM); IPR001611 (PFAM); PTHR27000 (PANTHER); PTHR27000:SF220 (PANTHER); IPR000719 (PROSITE_PROFILES); IPR011009 (SUPERFAMILY); IPR032675 (SUPERFAMILY)	11.4209	8.81e-05
TR19419|c4_g1	serine threonine- kinase sepA	377	1.6e-53	0.852	9	F:ATP binding; C:cytoplasm; P:stress-activated protein kinase signaling cascade; P:activation of protein kinase activity; P:regulation of apoptotic process; P:serine family amino acid metabolic process; F:protein serine/threonine kinase activity; P:signal transduction by protein phosphorylation; P:regulation of mitotic cell cycle	EC:2.7.11	no IPS match	4.68162	9.46e-05
TR4072|c0_g8	hypothetical protein glysoja_015781	489	8.3e-12	0.771	1	C:membrane	-	PTHR38525 (PANTHER)	4.60175	0.000109778
TR15634|c0_g1	PREDICTED: uncharacterized protein LOC103720044	3803	0	0.633	-		-	IPR032795 (PFAM); PTHR21726:SF29 (PANTHER); PTHR21726 (PANTHER)	4.26377	0.000110496
TR39997|c0_g1	unnamed protein product	1056	5.4e-07	0.59	7	P:RNA phosphodiester bond hydrolysis, endonucleolytic; F:nucleic acid binding; F:RNA-DNA hybrid ribonuclease activity; F:iron ion binding; F:oxidoreductase activity, acting on paired donors, with incorporation or reduction of molecular oxygen; P:oxidation-reduction process; F:heme binding	-	PS51257 (PROSITE_PROFILES)	4.65059	0.000111093
TR34350|c0_g1	hypothetical protein ZOSMA_56G00370	857	2.8e-14	0.7833	-		-	PTHR36795 (PANTHER)	4.1984	0.000119035
TR37530|c0_g1	ame: Full=DNA-directed RNA polymerase subunit beta ame: Full=PEP ame: Full=Plastid-encoded RNA polymerase subunit beta Short=RNA polymerase subunit beta (chloroplast)	617	1.2e-122	0.9607	7	F:DNA binding; C:chloroplast; P:pyrimidine nucleobase metabolic process; F:DNA-directed RNA polymerase activity; P:transcription, DNA-templated; P:purine nucleobase metabolic process; C:nucleolus	EC:2.7.7.6	no IPS match	123.605	0.000133553
TR29967|c3_g1	ame: Full=ATP-dependent Clp protease proteolytic subunit ame: Full=Endopeptidase Clp	622	8.8e-62	0.8047	3	C:cytoplasm; P:proteolysis; F:serine-type endopeptidase activity	EC:3.4.21	no IPS match	111.622	0.000135314
TR3171|c0_g1	F-box At1g10780	1650	0	0.814	-		-	IPR032675 (G3DSA:3.80.10.GENE3D); PTHR32212 (PANTHER); PTHR32212:SF82 (PANTHER); SSF52047 (SUPERFAMILY); IPR001810 (SUPERFAMILY)	6.41586	0.000136259
TR10784|c1_g1	DNA RNA polymerases superfamily	1708	1.3e-129	0.696	3	P:macromolecule metabolic process; F:metal ion binding; P:primary metabolic process	-	PTHR24559:SF207 (PANTHER); PTHR24559 (PANTHER)	6.45785	0.000141151
TR10339|c10_g3	ame: Full=Photosystem II CP47 reaction center ame: Full=PSII 47 kDa ame: Full= CP-47	2078	0	0.9773	8	P:obsolete electron transport; P:photosynthetic electron transport in photosystem II; F:electron transporter, transferring electrons within the cyclic electron transport pathway of photosynthesis activity; C:photosystem II; C:integral component of membrane; P:protein-chromophore linkage; F:chlorophyll binding; C:chloroplast thylakoid membrane	-	IPR000932 (PFAM); PTHR33180 (PANTHER); PTHR33180:SF8 (PANTHER); IPR000932 (SUPERFAMILY)	5.18701	0.000141618
TR12775|c0_g1	serine threonine- phosphatase 7 long form homolog isoform X2	2243	7.2e-13	0.388	-		-	no IPS match	7.21837	0.000148166
TR23876|c1_g2	nucleolar 6	1886	0	0.755	-		-	no IPS match	133.065	0.000148151
TR44593|c9_g2	ame: Full=L-ascorbate peroxidase 1, cytosolic Short=APXa ame: Full= x01	3877	5.3e-57	0.762	5	F:peroxidase activity; P:response to oxidative stress; P:obsolete peroxidase reaction; C:mitochondrion; F:binding	EC:1.11.1.7	IPR002207 (PRINTS); IPR002016 (PRINTS); IPR002016 (PFAM); G3DSA:1.10.520.10 (GENE3D); PTHR31356 (PANTHER); PTHR31356:SF10 (PANTHER); IPR010255 (SUPERFAMILY)	2.0235	4.49e-05
TR44655|c2_g1	PREDICTED: chaperonin CPN60-like 2, mitochondrial isoform X2	3277	5.2e-121	0.863	3	F:ATP binding; C:cytoplasm; P:protein refolding	-	IPR001844 (PRINTS); IPR027409 (G3DSA:3.50.7.GENE3D); IPR027413 (G3DSA:1.10.560.GENE3D); IPR002423 (PFAM); PTHR11353 (PANTHER); PTHR11353:SF85 (PANTHER); IPR027409 (SUPERFAMILY); SSF48592 (SUPERFAMILY)	2.10555	5.47e-05
TR44821|c0_g2	Protein midA-like protein, mitochondrial	5006	5e-75	0.884	3	F:zinc ion binding; P:photosynthesis; P:cellular respiration	-	IPR003788 (PFAM); IPR003788 (PANTHER); PTHR12049:SF7 (PANTHER); IPR029063 (SUPERFAMILY)	2.10652	5.75e-05
TR28941|c0_g1	pentatricopeptide repeat-containing At5g16860	5571	0	0.785	3	P:biological_process; F:zinc ion binding; F:molecular_function	-	IPR002885 (PFAM); IPR032867 (PFAM); IPR002885 (PFAM); IPR002885 (TIGRFAM); IPR011990 (G3DSA:1.25.40.GENE3D); PTHR24015 (PANTHER); PTHR24015:SF128 (PANTHER); PTHR24015 (PANTHER); PTHR24015:SF128 (PANTHER); PTHR24015:SF128 (PANTHER); PTHR24015 (PANTHER); IPR002885 (PROSITE_PROFILES); IPR002885 (PROSITE_PROFILES); IPR002885 (PROSITE_PROFILES); IPR002885 (PROSITE_PROFILES); IPR002885 (PROSITE_PROFILE…	2.14828	0.000139553
TR24421|c1_g2	nuclear pore complex NUP107	10653	0	0.845	-		-	IPR007252 (PFAM); IPR007252 (PANTHER)	2.18459	1.28e-05
TR44014|c1_g1	heat stress transcription factor B-2b-like HSFB2B-like	4364	5e-53	0.622	5	F:DNA binding; C:nucleus; F:transcription factor activity, sequence-specific DNA binding; P:regulation of transcription, DNA-templated; F:sequence-specific DNA binding	-	no IPS match	2.19425	0.000103681
TR6410|c0_g3	ascorbate peroxidase 2	2762	1.6e-58	0.6373	7	F:peroxidase activity; P:response to oxidative stress; F:metal ion binding; F:oxidoreductase activity; P:cellular oxidant detoxification; P:oxidation-reduction process; F:heme binding	-	IPR002207 (PRINTS); IPR002016 (PRINTS); G3DSA:1.10.420.10 (GENE3D); G3DSA:1.10.420.10 (GENE3D); G3DSA:1.10.520.10 (GENE3D); IPR002016 (PFAM); PTHR31356 (PANTHER); PTHR31356:SF10 (PANTHER); IPR002016 (PROSITE_PROFILES); IPR010255 (SUPERFAMILY)	2.21148	4.22e-05
TR9219|c2_g1	putative Ubiquinol--cytochrome-c reductase	2514	3.6e-22	0.896	2	P:phosphorylation; F:kinase activity	-	no IPS match	2.21661	2.42e-05
TR39919|c1_g4	PREDICTED: vegetative incompatibility protein HET-E-1-like isoform X3	7636	2.7e-95	0.81	-		-	IPR001680 (SMART); IPR015943 (G3DSA:2.130.10.GENE3D); IPR001680 (PFAM); PTHR22847:SF408 (PANTHER); PTHR22847 (PANTHER); IPR001680 (PROSITE_PROFILES); IPR017986 (PROSITE_PROFILES); IPR017986 (SUPERFAMILY)	2.2249	6.57e-05
TR43317|c0_g1	heat shock protein 90, partial	1623	5.8e-46	0.698	6	C:chloroplast; P:response to abiotic stimulus; C:intracellular organelle part; P:single-organism process; P:response to stress; P:cellular process	-	no IPS match	2.23495	1.13e-05
TR23353|c1_g4	ultraviolet-B receptor UVR8-like	2403	1.6e-140	0.896	-		-	IPR000408 (PRINTS); IPR009091 (G3DSA:2.130.10.GENE3D); IPR000408 (PFAM); PTHR22870 (PANTHER); PTHR22870:SF206 (PANTHER); IPR000408 (PROSITE_PROFILES); IPR000408 (PROSITE_PROFILES); IPR000408 (PROSITE_PROFILES); IPR000408 (PROSITE_PROFILES); IPR009091 (SUPERFAMILY)	2.24347	9.69e-05
TR37523|c0_g1	PREDICTED: protein translocase subunit SECA2, chloroplastic	8654	4.8e-166	0.908	5	F:ATP binding; P:protein targeting; C:membrane; P:protein import; C:intracellular	-	IPR000185 (PRINTS); IPR011115 (SMART); IPR027417 (G3DSA:3.40.50.GENE3D); IPR011115 (PFAM); PTHR30612:SF5 (PANTHER); PTHR30612 (PANTHER); IPR014018 (PROSITE_PROFILES); IPR027417 (SUPERFAMILY)	2.25056	8.29e-06
TR25113|c1_g2	phosphoglycerate kinase, cytosolic	3475	4.1e-179	0.954	15	C:chloroplast stroma; P:gluconeogenesis; P:glycolytic process; P:response to cadmium ion; C:vacuolar membrane; C:plasma membrane; C:nucleus; F:ATP binding; C:plasmodesma; P:response to arsenic-containing substance; F:phosphoglycerate kinase activity; C:apoplast; C:cytosol; P:carbon utilization; P:response to endoplasmic reticulum stress	EC:2.7.2.3	IPR001576 (PRINTS); IPR015901 (G3DSA:3.40.50.GENE3D); IPR015824 (G3DSA:3.40.50.GENE3D); IPR001576 (PFAM); IPR001576 (PANTHER); PTHR11406:SF9 (PANTHER); IPR001576 (SUPERFAMILY)	2.25615	1.21e-05
TR34704|c0_g2	PREDICTED: uncharacterized protein LOC104595882	1353	6.5e-16	0.521	4	F:DNA binding; C:nucleus; P:transcription, DNA-templated; P:regulation of transcription, DNA-templated	-	IPR009057 (G3DSA:1.10.10.GENE3D); PTHR31003:SF5 (PANTHER); PTHR31003 (PANTHER); IPR009057 (SUPERFAMILY)	2.2616	4.2e-05
TR37596|c2_g4	Root hair defective 3 GTP-binding protein (RHD3) isoform 1	5554	9.9e-77	0.594	13	P:protein import into peroxisome matrix; P:metabolic process; P:nuclear-transcribed mRNA catabolic process; C:endoplasmic reticulum; F:nucleotide binding; C:endoplasmic reticulum membrane; F:GTP binding; P:fatty acid beta-oxidation; F:GTPase activity; C:membrane; C:integral component of membrane; P:vernalization response; F:hydrolase activity	-	IPR008803 (PFAM); PTHR11649:SF62 (PANTHER); PTHR11649 (PANTHER)	2.27266	7.09e-05
TR31934|c5_g1	ame: Full=10 kDa heat shock , mitochondrial Short=Hsp10 ame: Full=10 kDa chaperonin ame: Full=Chaperonin 10 Short=CPN10	444	5.3e-47	0.702	10	C:extracellular exosome; C:mitochondrion; C:membrane; F:chaperone binding; P:osteoblast differentiation; F:unfolded protein binding; P:activation of cysteine-type endopeptidase activity involved in apoptotic process; P:protein folding; P:response to unfolded protein; F:poly(A) RNA binding	-	no IPS match	2.29305	1.65e-05
TR23314|c1_g2	ame: Full=DNA topoisomerase 1 ame: Full=DNA topoisomerase I ame: Full=Omega- ame: Full=Relaxing enzyme ame: Full=Swivelase ame: Full=Untwisting enzyme	4171	2.2e-110	0.646	8	F:magnesium ion binding; F:DNA binding; F:metal ion binding; F:DNA topoisomerase activity; F:DNA topoisomerase type I activity; C:chromosome; P:DNA topological change; F:isomerase activity	-	IPR000380 (PRINTS); IPR006171 (SMART); IPR003601 (SMART); IPR003602 (SMART); IPR013497 (PFAM); IPR006171 (PFAM); IPR013824 (G3DSA:1.10.460.GENE3D); IPR006171 (G3DSA:3.40.50.GENE3D); IPR013826 (G3DSA:1.10.290.GENE3D); IPR000380 (PANTHER); PTHR11390:SF27 (PANTHER); IPR006171 (PROSITE_PROFILES); IPR023405 (SUPERFAMILY)	2.30171	8.79e-06
TR9751|c1_g1	ame: Full=Alpha beta hydrolase domain-containing 17C	4545	7.2e-33	0.6733	1	F:hydrolase activity	-	IPR029058 (G3DSA:3.40.50.GENE3D); PTHR12277:SF45 (PANTHER); PTHR12277 (PANTHER); IPR029058 (SUPERFAMILY)	2.30382	0.000111039
TR22587|c0_g1	CURVATURE THYLAKOID 1D, chloroplastic-like	1173	1e-32	0.583	1	C:integral component of membrane	-	IPR025564 (PFAM); IPR033344 (PANTHER); PTHR33222:SF2 (PANTHER)	2.32539	1.46e-05
TR21356|c1_g3	zinc finger BED domain-containing RICESLEEPER 1-like	5959	1.7e-78	0.633	3	F:nucleic acid binding; F:DNA binding; F:protein dimerization activity	-	IPR003656 (SMART); IPR003656 (PFAM); SSF57667 (SUPERFAMILY)	2.33025	3.58e-05
TR38446|c0_g1	cytochrome c oxidase assembly factor 6	5397	3.1e-36	0.839	5	F:cytochrome-c oxidase activity; C:respiratory chain complex IV; C:mitochondrion; P:hydrogen ion transmembrane transport; P:mitochondrial electron transport, cytochrome c to oxygen	EC:1.9.3.1	no IPS match	2.33153	0.000108488
TR37474|c0_g1	PREDICTED: transcription factor bHLH144-like	4538	8.2e-48	0.625	1	F:protein dimerization activity	-	IPR011598 (G3DSA:4.10.280.GENE3D); PTHR12565:SF155 (PANTHER); PTHR12565 (PANTHER); IPR011598 (PROSITE_PROFILES); IPR011598 (SUPERFAMILY)	2.34941	2.62e-05
TR12708|c1_g1	ame: Full=Calreticulin Flags: Precursor	2704	1.4e-151	0.796	4	C:endoplasmic reticulum lumen; C:sarcoplasmic reticulum; F:calcium ion binding; P:protein stabilization	-	IPR001580 (PRINTS); IPR001580 (PFAM); IPR013320 (G3DSA:2.60.120.GENE3D); IPR001580 (PANTHER); PTHR11073:SF6 (PANTHER); IPR013320 (SUPERFAMILY)	2.35523	0.0001142
TR23297|c1_g1	heat shock 81-2	3594	0	0.894	7	C:chloroplast stroma; F:ATP binding; C:cell wall; C:mitochondrion; F:unfolded protein binding; P:protein folding; P:response to stress	-	IPR020575 (PRINTS); IPR003594 (SMART); IPR001404 (PIRSF); IPR003594 (G3DSA:3.30.565.GENE3D); IPR003594 (PFAM); IPR001404 (PFAM); PTHR11528:SF41 (PANTHER); IPR001404 (PANTHER); IPR020568 (SUPERFAMILY); IPR003594 (SUPERFAMILY)	2.36611	3.4e-07
TR32382|c0_g1	pentatricopeptide repeat-containing At4g02750	4726	0	0.849	-		-	IPR011990 (G3DSA:1.25.40.GENE3D); IPR011990 (G3DSA:1.25.40.GENE3D); IPR002885 (TIGRFAM); IPR032867 (PFAM); IPR002885 (PFAM); IPR002885 (PFAM); PTHR24015:SF424 (PANTHER); PTHR24015 (PANTHER); PTHR24015:SF424 (PANTHER); IPR002885 (PROSITE_PROFILES); IPR002885 (PROSITE_PROFILES); IPR002885 (PROSITE_PROFILES); IPR002885 (PROSITE_PROFILES); IPR002885 (PROSITE_PROFILES); IPR002885 (PROSITE_PROFILES); I…	2.37355	0.000132505
TR10880|c0_g1	ame: Full=Formamidopyrimidine-DNA glycosylase Short=Fapy-DNA glycosylase ame: Full=DNA-(apurinic or apyrimidinic site) lyase Short=AP lyase	7218	2.2e-86	0.4993	2	F:binding; F:hydrolase activity	-	IPR015886 (SMART); IPR012319 (SMART); G3DSA:1.10.8.50 (GENE3D); G3DSA:3.20.190.10 (GENE3D); IPR015886 (PFAM); IPR012319 (PFAM); PTHR22993:SF17 (PANTHER); PTHR22993 (PANTHER); IPR012319 (PROSITE_PROFILES); IPR012319 (SUPERFAMILY); IPR010979 (SUPERFAMILY)	2.41377	0.000110435
TR23035|c0_g1	Tumor necrosis factor receptor superfamily member 21	3094	1.7e-17	0.792	1	P:rRNA processing	-	no IPS match	2.42032	1.93e-05
TR39993|c1_g1	putative Heat shock 70 kDa protein	2052	2.4e-75	0.755	9	F:ATP binding; P:response to abiotic stimulus; F:oxidoreductase activity; C:intracellular membrane-bounded organelle; C:cytoplasmic part; P:single-organism metabolic process; P:single-organism transport; P:response to stress; P:cellular process	-	IPR029048 (G3DSA:1.20.1270.GENE3D); IPR013126 (PFAM); PTHR19375:SF90 (PANTHER); PTHR19375 (PANTHER); IPR029048 (SUPERFAMILY)	2.42044	1.68e-06
TR22767|c1_g1	ATP-dependent DNA helicase Q-like 5	5141	0	0.824	8	F:nucleic acid binding; P:cell proliferation; F:ATP binding; P:DNA methylation; P:DNA replication; P:DNA recombination; F:ATP-dependent helicase activity; P:histone H3-K9 methylation	EC:3.6.1; EC:3.6.1.3; EC:3.6.1.15	IPR014001 (SMART); IPR027417 (G3DSA:3.40.50.GENE3D); IPR011545 (PFAM); PTHR13710:SF76 (PANTHER); PTHR13710 (PANTHER); IPR014001 (PROSITE_PROFILES); IPR027417 (SUPERFAMILY)	2.42485	8.37e-05
TR43686|c5_g1	DNA mismatch repair protein MSH1, mitochondrial	5723	0	0.791	3	F:ATP binding; P:mismatch repair; F:mismatched DNA binding	-	IPR000432 (SMART); IPR000432 (PFAM); IPR027417 (G3DSA:3.40.50.GENE3D); PTHR11361 (PANTHER); PTHR11361:SF82 (PANTHER); IPR000305 (SUPERFAMILY); IPR027417 (SUPERFAMILY)	2.43489	3.82e-05
TR41900|c1_g2	PREDICTED: uncharacterized protein LOC103704034 isoform X1	2396	4.8e-22	0.746	-		-	no IPS match	2.43796	5.7e-05
TR24421|c1_g5	polyribonucleotide nucleotidyltransferase 2, mitochondrial	4217	0	0.86	14	P:RNA phosphodiester bond hydrolysis, exonucleolytic; P:urea catabolic process; P:mitochondrial RNA catabolic process; P:transcription factor import into nucleus; P:mitochondrial RNA processing; P:purine nucleobase metabolic process; P:mRNA catabolic process; F:polyribonucleotide nucleotidyltransferase activity; F:3'-5'-exoribonuclease activity; P:pyrimidine nucleobase metabolic process; F:RNA bi…	EC:3.1; EC:3.1.13; EC:3.1.15; EC:2.7.7.8	IPR027408 (G3DSA:3.30.230.GENE3D); IPR015848 (G3DSA:1.10.10.GENE3D); IPR015847 (PFAM); IPR015848 (PFAM); IPR001247 (PFAM); PTHR11252:SF3 (PANTHER); IPR012162 (PANTHER); IPR020568 (SUPERFAMILY); IPR015847 (SUPERFAMILY); IPR015848 (SUPERFAMILY); IPR020568 (SUPERFAMILY)	2.44332	1.36e-05
TR34545|c0_g1	ame: Full=Lactoylglutathione lyase ame: Full=Aldoketomutase ame: Full=Glyoxalase I Short=Glx I ame: Full=Ketone-aldehyde mutase ame: Full=Methylglyoxalase ame: Full=S-D-lactoylglutathione methylglyoxal lyase	4417	1.2e-45	0.6992	7	P:carbohydrate metabolic process; F:protein binding; F:nickel cation binding; P:methylglyoxal catabolic process to D-lactate via S-lactoyl-glutathione; C:cytosol; F:lactoylglutathione lyase activity; P:pyruvate metabolic process	EC:4.4.1.5	IPR004360 (PFAM); IPR029068 (G3DSA:3.10.180.GENE3D); PTHR10374 (PANTHER); PTHR10374:SF17 (PANTHER); IPR029068 (SUPERFAMILY)	2.4471	1.88e-07
TR1674|c0_g3	FAR1-RELATED SEQUENCE 6-like isoform X1	3068	0	0.652	2	F:zinc ion binding; P:regulation of transcription, DNA-templated	-	IPR006564 (SMART); IPR007527 (PFAM); IPR004330 (PFAM); IPR018289 (PFAM); IPR031052 (PANTHER); PTHR31669:SF25 (PANTHER); IPR007527 (PROSITE_PROFILES)	2.4476	1.98e-05
TR45330|c1_g1	PREDICTED: GRF1-interacting factor 2-like	2161	2.2e-20	0.679	14	P:cell proliferation; P:nuclear-transcribed mRNA catabolic process; P:positive regulation of transcription, DNA-templated; P:RNA processing; P:response to xenobiotic stimulus; P:post-translational protein modification; P:mitotic cell cycle; C:nucleus; C:transcription factor complex; F:protein binding; F:transcription coactivator activity; P:positive regulation of transcription, DNA-templated; P:l…	-	IPR007726 (PANTHER)	2.47127	1.6e-05
TR9768|c4_g1	ame: Full= disulfide-isomerase A3 ame: Full=58 kDa glucose-regulated ame: Full=58 kDa microsomal Short=p58 ame: Full=Disulfide isomerase ER-60 ame: Full=Endoplasmic reticulum resident 57 Short=ER 57 Short=ERp57 ame: Full=Endoplasmic reticulum resident 60 Short=ER 60 Short=ERp60 Flags: Precursor	2380	5.8e-43	0.7073	2	C:intracellular membrane-bounded organelle; C:cytoplasmic part	-	PR00421 (PRINTS); IPR005788 (TIGRFAM); IPR013766 (PFAM); IPR012336 (G3DSA:3.40.30.GENE3D); PTHR18929:SF38 (PANTHER); PTHR18929 (PANTHER); IPR012336 (PROSITE_PROFILES); IPR012336 (SUPERFAMILY)	2.48031	2.26e-05
TR19338|c0_g1	pentatricopeptide repeat-containing At3g24000, mitochondrial	4024	0	0.792	1	F:zinc ion binding	-	IPR011990 (G3DSA:1.25.40.GENE3D); IPR032867 (PFAM); IPR002885 (TIGRFAM); IPR002885 (PFAM); IPR002885 (PFAM); PTHR24015:SF897 (PANTHER); PTHR24015 (PANTHER); IPR002885 (PROSITE_PROFILES); IPR002885 (PROSITE_PROFILES); IPR002885 (PROSITE_PROFILES); IPR002885 (PROSITE_PROFILES); IPR002885 (PROSITE_PROFILES); IPR002885 (PROSITE_PROFILES); IPR002885 (PROSITE_PROFILES); IPR002885 (PROSITE_PROFILES); IP…	2.49736	0.000116115
TR21358|c2_g4	ame: Full=Homeobox-leucine zipper HOX32 ame: Full=HD-ZIP HOX32 ame: Full=Homeodomain transcription factor HOX32 ame: Full= ox32	5035	5.5e-170	0.7227	1	F:binding	-	IPR013978 (PFAM); PTHR24326:SF238 (PANTHER); PTHR24326 (PANTHER)	2.51661	1.18e-05
TR897|c2_g1	ame: Full=DNA mismatch repair	3810	1.2e-152	0.708	1	P:cellular response to DNA damage stimulus	-	IPR013507 (SMART); IPR014721 (G3DSA:3.30.230.GENE3D); IPR013507 (PFAM); IPR003594 (G3DSA:3.30.565.GENE3D); PTHR10073 (PANTHER); PTHR10073:SF40 (PANTHER); IPR020568 (SUPERFAMILY)	2.55337	1.84e-05
TR3874|c0_g1	ame: Full=Single-stranded DNA-binding Short=SSB	4322	3.9e-23	0.5413	6	F:DNA binding; P:DNA repair; P:DNA replication; P:DNA recombination; P:cellular response to DNA damage stimulus; F:single-stranded DNA binding	-	IPR012340 (G3DSA:2.40.50.GENE3D); IPR000424 (PFAM); IPR011344 (PANTHER); PTHR10302:SF3 (PANTHER); IPR000424 (PROSITE_PROFILES); IPR012340 (SUPERFAMILY)	2.58104	3.6e-05
TR32895|c1_g2	aldehyde dehydrogenase family 2 member B7, mitochondrial-like	3880	0	0.74	18	P:gluconeogenesis; P:proline metabolic process; P:glycolytic process; P:leucine catabolic process; P:valine catabolic process; P:isoleucine catabolic process; P:bile acid biosynthetic process; P:tryptophan metabolic process; P:lysine catabolic process; P:fatty acid metabolic process; F:aldehyde dehydrogenase (NAD) activity; P:limonene catabolic process; P:arginine metabolic process; P:histidine m…	EC:1.2.1.3	IPR001878 (SUPERFAMILY)	2.5818	9.8e-05
TR4083|c2_g1	Ankyrin repeat family ,	2837	3e-43	0.54	5	P:regulation of salicylic acid mediated signaling pathway; C:membrane; C:integral component of membrane; P:cellular response to salicylic acid stimulus; P:regulation of defense response	-	IPR002110 (SMART); IPR020683 (G3DSA:1.25.40.GENE3D); IPR026961 (PFAM); IPR002110 (PFAM); IPR020683 (PFAM); PTHR24177:SF36 (PANTHER); PTHR24177 (PANTHER); IPR002110 (PROSITE_PROFILES); IPR002110 (PROSITE_PROFILES); IPR020683 (PROSITE_PROFILES); IPR020683 (SUPERFAMILY)	2.58953	2.13e-05
TR4481|c0_g1	strictosidine synthase 3-like	3641	7.7e-153	0.883	3	F:strictosidine synthase activity; P:indole biosynthetic process; P:terpenoid biosynthetic process	EC:4.3.3.2	IPR018119 (PFAM); IPR011042 (G3DSA:2.120.10.GENE3D); PTHR10426:SF24 (PANTHER); IPR004141 (PANTHER); SSF63829 (SUPERFAMILY)	2.58971	3.51e-06
TR41905|c4_g1	hypothetical protein ZOSMA_264G00050	8150	4e-177	0.573	2	C:plasmodesma; P:resolution of meiotic recombination intermediates	-	PTHR35764:SF1 (PANTHER); PTHR35764 (PANTHER)	2.5977	2.31e-05
TR2583|c0_g1	hsp70-Hsp90 organizing 3	4060	4.2e-172	0.953	-		-	IPR006636 (SMART); IPR019734 (SMART); IPR011990 (G3DSA:1.25.40.GENE3D); IPR019734 (PFAM); IPR011990 (PFAM); PTHR22904:SF371 (PANTHER); PTHR22904:SF371 (PANTHER); PTHR22904 (PANTHER); PTHR22904 (PANTHER); IPR019734 (PROSITE_PROFILES); IPR019734 (PROSITE_PROFILES); IPR013026 (PROSITE_PROFILES); IPR019734 (PROSITE_PROFILES); IPR019734 (PROSITE_PROFILES); IPR013026 (PROSITE_PROFILES); IPR011990 (SUPE…	2.60864	0.000129109
TR19383|c5_g2	PREDICTED: uncharacterized protein LOC105035003	1978	8.1e-15	0.737	5	P:cell proliferation; P:DNA methylation; P:regulation of flower development; P:DNA-dependent DNA replication; P:histone H3-K9 methylation	-	PTHR36065:SF1 (PANTHER); PTHR36065 (PANTHER)	2.62919	8.15e-05
TR4065|c1_g1	pentatricopeptide repeat-containing At1g08070	5531	0	0.686	-		-	IPR002885 (PFAM); IPR032867 (PFAM); IPR011990 (G3DSA:1.25.40.GENE3D); IPR002885 (TIGRFAM); IPR002885 (PFAM); PTHR24015 (PANTHER); IPR002885 (PROSITE_PROFILES); IPR002885 (PROSITE_PROFILES); IPR002885 (PROSITE_PROFILES); IPR002885 (PROSITE_PROFILES); IPR002885 (PROSITE_PROFILES); IPR002885 (PROSITE_PROFILES); IPR002885 (PROSITE_PROFILES); IPR002885 (PROSITE_PROFILES); IPR002885 (PROSITE_PROFILES);…	2.6441	7.85e-05
TR6414|c5_g5	ABC transporter G family member 5	3396	0	0.699	6	F:nucleotide binding; F:ATPase activity; F:ATP binding; P:metabolic process; C:membrane; C:integral component of membrane	-	IPR003593 (SMART); IPR027417 (G3DSA:3.40.50.GENE3D); IPR003439 (PFAM); PTHR19241 (PANTHER); PTHR19241 (PANTHER); PTHR19241:SF230 (PANTHER); IPR003439 (PROSITE_PROFILES); IPR027417 (SUPERFAMILY)	2.64787	6.5e-05
TR34569|c0_g1	ame: Full= homolog subfamily B member 11 ame: Full=ER-associated DNAJ ame: Full=ER-associated Hsp40 co-chaperone ame: Full=Endoplasmic reticulum DNA J domain-containing 3 Short=ER-resident ERdj3 Short=ERdj3 Short=ERj3p Flags: Precursor	7389	7.3e-38	0.6025	6	C:endoplasmic reticulum lumen; P:positive regulation of ATPase activity; C:membrane; C:endoplasmic reticulum; F:unfolded protein binding; P:protein folding	-	no IPS match	2.64991	7.35e-05
TR45602|c4_g1	PREDICTED: pentatricopeptide repeat-containing protein At4g14170-like	4848	0	0.73	-		-	IPR002885 (PFAM); IPR002885 (TIGRFAM); IPR011990 (G3DSA:1.25.40.GENE3D); IPR002885 (PFAM); PTHR24015:SF888 (PANTHER); PTHR24015 (PANTHER); PTHR24015:SF888 (PANTHER); PTHR24015 (PANTHER); IPR002885 (PROSITE_PROFILES); IPR002885 (PROSITE_PROFILES); IPR002885 (PROSITE_PROFILES); IPR002885 (PROSITE_PROFILES); IPR002885 (PROSITE_PROFILES); IPR002885 (PROSITE_PROFILES); IPR002885 (PROSITE_PROFILES); IP…	2.6531	0.000119622
TR19419|c4_g4	serine threonine- kinase sepA-like isoform X2	2102	2.5e-11	0.87	-		-	no IPS match	2.66407	3.6e-05
TR41944|c1_g10	hypothetical protein ZOSMA_166G00510	3299	4.2e-155	0.723	3	F:FMN binding; F:oxidoreductase activity; P:oxidation-reduction process	-	PTHR13343:SF18 (PANTHER); PTHR13343 (PANTHER); PTHR13343:SF18 (PANTHER)	2.67402	0.000112505
TR26294|c0_g1	heat stress transcription factor A-6b	3029	1.8e-70	0.76	6	C:nucleus; C:transcription factor complex; F:transcription factor activity, sequence-specific DNA binding; P:regulation of transcription, DNA-templated; F:sequence-specific DNA binding; P:regulation of transcription, DNA-templated	-	IPR011991 (G3DSA:1.10.10.GENE3D); PTHR10015:SF160 (PANTHER); IPR027725 (PANTHER)	2.6799	2.26e-06
TR12736|c1_g1	transmembrane 209	3437	0	0.686	3	P:biological_process; C:membrane; C:integral component of membrane	-	IPR019176 (PFAM); PTHR21780 (PANTHER); PTHR21780:SF0 (PANTHER); PTHR21780:SF0 (PANTHER)	2.69044	2.77e-05
TR6388|c0_g1	PREDICTED: uncharacterized protein LOC105046152	3929	8.1e-160	0.614	2	C:membrane; C:integral component of membrane	-	IPR006726 (PFAM); PTHR30509:SF7 (PANTHER); PTHR30509 (PANTHER)	2.69659	7.7e-05
TR325|c6_g1	ame: Full=Desumoylating isopeptidase 2 Short= -2 ame: Full=PPPDE peptidase domain-containing 1 ame: Full= FAM152A	1712	1.3e-37	0.5215	5	C:nucleus; F:identical protein binding; C:cytoplasm; P:proteolysis; F:peptidase activity	-	IPR008580 (SMART); IPR008580 (PFAM); PTHR12378 (PANTHER); PTHR12378:SF7 (PANTHER)	2.70423	7.96e-06
TR16242|c5_g1	Mutator-like transposase	2761	1.6e-33	0.545	2	F:nucleic acid binding; F:zinc ion binding	-	no IPS match	2.72315	2.59e-06
TR4494|c0_g5	ame: Full=Retrovirus-related Pol poly from transposon TNT 1-94 Includes: ame: Full=Protease Includes: ame: Full=Reverse transcriptase Includes: ame: Full=Endonuclease	4364	2.2e-60	0.474	5	P:nucleic acid metabolic process; F:organic cyclic compound binding; F:heterocyclic compound binding; C:intracellular part; F:hydrolase activity	-	PTHR11439 (PANTHER); PTHR11439:SF192 (PANTHER)	2.74811	3.98e-05
TR7328|c0_g1	SAUR-like auxin-responsive family	921	4.3e-34	0.636	1	P:response to auxin	-	IPR003676 (PFAM); PTHR31175:SF13 (PANTHER); PTHR31175 (PANTHER)	2.74815	1.34e-05
TR23848|c2_g1	pentatricopeptide repeat-containing At4g20770	3067	0	0.72	-		-	IPR011990 (G3DSA:1.25.40.GENE3D); IPR002885 (PFAM); IPR002885 (PFAM); IPR002885 (TIGRFAM); PTHR24015 (PANTHER); PTHR24015 (PANTHER); PTHR24015:SF334 (PANTHER); PTHR24015:SF334 (PANTHER); IPR002885 (PROSITE_PROFILES); IPR002885 (PROSITE_PROFILES); IPR002885 (PROSITE_PROFILES); IPR002885 (PROSITE_PROFILES); IPR002885 (PROSITE_PROFILES); IPR002885 (PROSITE_PROFILES); IPR002885 (PROSITE_PROFILES); IP…	2.7483	5.66e-05
TR4274|c0_g3	pentatricopeptide repeat-containing At3g16610	3666	0	0.77	5	P:chromosome organization; P:meiotic chromosome segregation; P:DNA recombination; P:single-organism metabolic process; P:meiosis I	-	IPR002885 (TIGRFAM); IPR032867 (PFAM); IPR002885 (PFAM); IPR011990 (G3DSA:1.25.40.GENE3D); IPR002885 (PFAM); PTHR24015:SF665 (PANTHER); PTHR24015 (PANTHER); PTHR24015 (PANTHER); PTHR24015 (PANTHER); PTHR24015:SF665 (PANTHER); PTHR24015:SF665 (PANTHER); IPR002885 (PROSITE_PROFILES); IPR002885 (PROSITE_PROFILES); IPR002885 (PROSITE_PROFILES); IPR002885 (PROSITE_PROFILES); IPR002885 (PROSITE_PROFILE…	2.76817	1.75e-05
TR37042|c0_g3	ribulose-1,5-bisphosphate carboxylase/oxygenase large subunit (chloroplast)	6374	0	0.98	6	F:magnesium ion binding; C:chloroplast ribulose bisphosphate carboxylase complex; P:glyoxylate metabolic process; P:photosynthesis; P:carbon fixation; F:ribulose-bisphosphate carboxylase activity	EC:4.1.1.39	IPR017443 (G3DSA:3.30.70.GENE3D); IPR017443 (PFAM); IPR000685 (G3DSA:3.20.20.GENE3D); IPR000685 (PFAM); PTHR23321 (PANTHER); PTHR23321:SF33 (PANTHER); IPR020888 (HAMAP); IPR000685 (SUPERFAMILY); IPR017443 (SUPERFAMILY)	2.78934	0.000110307
TR6441|c2_g1	S-type anion channel SLAH1-like	3994	8.5e-91	0.8	2	P:transmembrane transport; C:integral component of membrane	-	IPR004695 (PFAM); PTHR31269:SF4 (PANTHER); PTHR31269 (PANTHER)	2.80574	2.53e-07
TR9778|c0_g1	pentatricopeptide repeat-containing At2g22410, mitochondrial-like	4844	0	0.742	-		-	IPR002885 (PFAM); IPR002885 (PFAM); IPR011990 (G3DSA:1.25.40.GENE3D); IPR002885 (TIGRFAM); PTHR24015 (PANTHER); IPR002885 (PROSITE_PROFILES); IPR002885 (PROSITE_PROFILES); IPR002885 (PROSITE_PROFILES); IPR002885 (PROSITE_PROFILES); IPR002885 (PROSITE_PROFILES); IPR002885 (PROSITE_PROFILES); IPR002885 (PROSITE_PROFILES); IPR002885 (PROSITE_PROFILES); IPR002885 (PROSITE_PROFILES); IPR002885 (PROSIT…	2.82009	0.000129553
TR28894|c0_g1	chaperone dnaJ 6-like	2138	4e-15	0.641	-		-	no IPS match	2.84399	4.91e-06
TR27708|c0_g1	pentatricopeptide repeat-containing At5g37570	4600	0	0.747	-		-	IPR002885 (PFAM); IPR002885 (PFAM); IPR011990 (G3DSA:1.25.40.GENE3D); IPR002885 (TIGRFAM); PTHR24015 (PANTHER); IPR002885 (PROSITE_PROFILES); IPR002885 (PROSITE_PROFILES); IPR002885 (PROSITE_PROFILES); IPR002885 (PROSITE_PROFILES); IPR002885 (PROSITE_PROFILES); IPR002885 (PROSITE_PROFILES); IPR002885 (PROSITE_PROFILES); IPR002885 (PROSITE_PROFILES); IPR002885 (PROSITE_PROFILES); IPR002885 (PROSIT…	2.85189	0.000102666
TR42680|c0_g1	Pentatricopeptide repeat-containing protein	3477	0	0.725	-		-	IPR002885 (PFAM); IPR002885 (TIGRFAM); IPR002885 (PFAM); IPR011990 (G3DSA:1.25.40.GENE3D); PTHR24015:SF374 (PANTHER); PTHR24015 (PANTHER); IPR002885 (PROSITE_PROFILES); IPR002885 (PROSITE_PROFILES); IPR002885 (PROSITE_PROFILES); IPR002885 (PROSITE_PROFILES); IPR002885 (PROSITE_PROFILES); IPR002885 (PROSITE_PROFILES); IPR002885 (PROSITE_PROFILES); IPR002885 (PROSITE_PROFILES); IPR002885 (PROSITE_P…	2.8575	2.07e-05
TR28757|c1_g6	hypothetical protein PRUPE_ppa015871mg, partial	4465	2.4e-19	0.585	-		-	no IPS match	2.86779	5.33e-05
TR19887|c0_g1	F-box WD repeat-containing 4	1568	5.7e-15	0.774	1	C:integral component of membrane	-	no IPS match	2.87261	6.29e-06
TR41246|c0_g1	PREDICTED: pentatricopeptide repeat-containing protein At5g46460, mitochondrial	2232	0	0.715	2	P:biological_process; F:zinc ion binding	-	IPR002885 (TIGRFAM); IPR002885 (PFAM); IPR011990 (G3DSA:1.25.40.GENE3D); IPR002885 (PFAM); PTHR24015 (PANTHER); PTHR24015:SF861 (PANTHER); PTHR24015 (PANTHER); PTHR24015:SF861 (PANTHER); IPR002885 (PROSITE_PROFILES); IPR002885 (PROSITE_PROFILES); IPR002885 (PROSITE_PROFILES); IPR002885 (PROSITE_PROFILES); IPR002885 (PROSITE_PROFILES); IPR002885 (PROSITE_PROFILES); IPR002885 (PROSITE_PROFILES); IP…	2.87935	4.86e-05
TR22582|c0_g2	pentatricopeptide repeat-containing At1g66345, mitochondrial	2423	0	0.71	-		-	IPR002885 (PFAM); IPR002885 (TIGRFAM); IPR002885 (PFAM); IPR011990 (G3DSA:1.25.40.GENE3D); PTHR24015:SF686 (PANTHER); PTHR24015:SF686 (PANTHER); PTHR24015 (PANTHER); IPR002885 (PROSITE_PROFILES); IPR002885 (PROSITE_PROFILES); IPR002885 (PROSITE_PROFILES); IPR002885 (PROSITE_PROFILES); IPR002885 (PROSITE_PROFILES); IPR002885 (PROSITE_PROFILES); IPR002885 (PROSITE_PROFILES); IPR002885 (PROSITE_PROF…	2.89825	7.85e-05
TR40711|c0_g1	PREDICTED: heat shock 70 kDa protein 14-like	5284	0	0.924	3	F:ATP binding; F:2-alkenal reductase [NAD(P)] activity; P:oxidation-reduction process	EC:1.3.1.74	IPR013126 (PRINTS); G3DSA:3.30.420.40 (GENE3D); IPR013126 (PFAM); G3DSA:3.30.420.40 (GENE3D); G3DSA:3.90.640.10 (GENE3D); G3DSA:3.30.30.30 (GENE3D); IPR029047 (G3DSA:2.60.34.GENE3D); PTHR19375 (PANTHER); PTHR19375:SF190 (PANTHER); SSF53067 (SUPERFAMILY); SSF53067 (SUPERFAMILY)	2.92937	9.94e-05
TR44796|c2_g2	PREDICTED: calnexin homolog	3006	2.8e-175	0.9	5	F:calcium ion binding; C:integral component of membrane; C:endoplasmic reticulum; F:unfolded protein binding; P:protein folding	-	no IPS match	2.93146	2.2e-05
TR23185|c1_g1	UDP-galactose UDP-glucose transporter 3	3637	8.5e-76	0.94	2	P:transmembrane transport; C:integral component of membrane	-	IPR013657 (PFAM); PTHR10778:SF10 (PANTHER); PTHR10778 (PANTHER)	2.94044	0.000149701
TR29556|c0_g2	pentatricopeptide repeat-containing At2g17140	4214	0	0.744	-		-	IPR011990 (G3DSA:1.25.40.GENE3D); IPR002885 (TIGRFAM); IPR002885 (PFAM); IPR002885 (PFAM); IPR002885 (PFAM); PTHR24015 (PANTHER); PTHR24015:SF272 (PANTHER); PTHR24015 (PANTHER); IPR002885 (PROSITE_PROFILES); IPR002885 (PROSITE_PROFILES); IPR002885 (PROSITE_PROFILES); IPR002885 (PROSITE_PROFILES); IPR002885 (PROSITE_PROFILES); IPR002885 (PROSITE_PROFILES); IPR002885 (PROSITE_PROFILES); IPR002885 (…	2.94138	0.000112377
TR26230|c1_g1	probable ascorbate-specific transmembrane electron transporter 1	1912	2.3e-28	0.843	5	F:oxidoreductase activity; F:metal ion binding; C:integral component of membrane; C:cytoplasmic, membrane-bounded vesicle; P:oxidation-reduction process	-	IPR006593 (SMART); IPR006593 (PFAM); PTHR10106:SF18 (PANTHER); PTHR10106 (PANTHER); IPR006593 (PROSITE_PROFILES)	2.94199	7.34e-06
TR42349|c0_g1	hypothetical protein ZOSMA_122G00200	2332	0	0.677	-		-	IPR011990 (G3DSA:1.25.40.GENE3D); IPR002885 (PFAM); IPR002885 (TIGRFAM); PTHR24015 (PANTHER); IPR002885 (PROSITE_PROFILES); IPR002885 (PROSITE_PROFILES); IPR002885 (PROSITE_PROFILES); IPR002885 (PROSITE_PROFILES); IPR002885 (PROSITE_PROFILES); IPR002885 (PROSITE_PROFILES); IPR002885 (PROSITE_PROFILES); IPR002885 (PROSITE_PROFILES); IPR002885 (PROSITE_PROFILES); IPR002885 (PROSITE_PROFILES); IPR00…	2.94558	3.16e-05
TR44621|c3_g2	PREDICTED: putative F-box protein PP2-B12	3190	3.5e-32	0.526	-		-	IPR025886 (PFAM); PTHR32278:SF2 (PANTHER); PTHR32278 (PANTHER)	2.94824	6.84e-06
TR25139|c3_g2	trichome birefringence-like 1	3690	0	0.721	5	P:acyl-carrier-protein biosynthetic process; C:integral component of membrane; C:Golgi apparatus; P:cell wall organization or biogenesis; F:O-acetyltransferase activity	EC:2.3.1	IPR026057 (PFAM); IPR025846 (PFAM); IPR029962 (PANTHER); IPR029989 (PTHR32285:PANTHER); IPR029989 (PTHR32285:PANTHER); IPR029962 (PANTHER)	2.98001	2.61e-05
TR12110|c0_g1	peptidyl-prolyl cis-trans isomerase FKBP62-like	4197	0	0.868	1	P:protein folding	-	IPR001179 (PFAM); G3DSA:3.10.50.40 (GENE3D); G3DSA:3.10.50.40 (GENE3D); G3DSA:3.10.50.40 (GENE3D); IPR023114 (G3DSA:1.10.150.GENE3D); IPR023566 (PANTHER); PTHR10516:SF324 (PANTHER); PTHR10516:SF324 (PANTHER); IPR023566 (PANTHER); IPR001179 (PROSITE_PROFILES); IPR001179 (PROSITE_PROFILES); IPR001179 (PROSITE_PROFILES); SSF54534 (SUPERFAMILY); SSF54534 (SUPERFAMILY); SSF54534 (SUPERFAMILY)	3.01221	4.71e-09
TR16552|c0_g1	calreticulin-like, partial	2995	9.7e-50	0.848	-		-	IPR001580 (PFAM); IPR013320 (G3DSA:2.60.120.GENE3D); PTHR11073:SF17 (PANTHER); IPR001580 (PANTHER); IPR013320 (SUPERFAMILY)	3.02498	2.01e-05
TR36235|c0_g1	ame: Full=10 kDa heat shock , mitochondrial Short=Hsp10 ame: Full=10 kDa chaperonin ame: Full=Chaperonin 10 Short=CPN10	2359	1.5e-43	0.6987	10	C:extracellular exosome; C:mitochondrion; C:membrane; F:chaperone binding; P:osteoblast differentiation; F:unfolded protein binding; P:activation of cysteine-type endopeptidase activity involved in apoptotic process; P:protein folding; P:response to unfolded protein; F:poly(A) RNA binding	-	IPR020818 (PRINTS); IPR020818 (SMART); IPR020818 (PFAM); IPR020818 (G3DSA:2.30.33.GENE3D); PTHR10772:SF8 (PANTHER); IPR020818 (PANTHER); IPR011032 (SUPERFAMILY)	3.0388	2.24e-07
TR39413|c1_g2	PREDICTED: probable LRR receptor-like serine/threonine-protein kinase At1g53430	2991	0	0.775	-		-	IPR000719 (SMART); G3DSA:3.30.200.20 (GENE3D); IPR021720 (PFAM); IPR013320 (G3DSA:2.60.120.GENE3D); IPR001611 (PFAM); G3DSA:1.10.510.10 (GENE3D); IPR032675 (G3DSA:3.80.10.GENE3D); IPR000719 (PFAM); PTHR27006:SF35 (PANTHER); PTHR27006 (PANTHER); IPR000719 (PROSITE_PROFILES); IPR032675 (SUPERFAMILY); IPR011009 (SUPERFAMILY)	3.05114	1.24e-05
TR9364|c1_g1	ROOT PRIMORDIUM DEFECTIVE 1	2494	8.6e-95	0.794	-		-	IPR021099 (PFAM); PTHR31476:SF3 (PANTHER); PTHR31476 (PANTHER)	3.08699	3.54e-05
TR32802|c2_g4	---NA---	1836	-	-	-		-	no IPS match	3.09162	9.79e-05
TR29968|c0_g1	serine threonine- phosphatase 7 long form homolog	2854	4.7e-13	0.446	-		-	IPR019557 (PFAM)	3.10131	3.97e-05
TR27726|c0_g1	---NA---	1742	-	-	-		-	no IPS match	3.1031	1.99e-05
TR21714|c1_g1	pentatricopeptide repeat-containing At3g09060	3692	0	0.713	1	F:molecular_function	-	IPR002885 (PFAM); IPR002885 (PFAM); IPR002885 (PFAM); IPR002885 (TIGRFAM); IPR011990 (G3DSA:1.25.40.GENE3D); IPR002885 (PFAM); PTHR24015 (PANTHER); PTHR24015:SF626 (PANTHER); IPR002885 (PROSITE_PROFILES); IPR002885 (PROSITE_PROFILES); IPR002885 (PROSITE_PROFILES); IPR002885 (PROSITE_PROFILES); IPR002885 (PROSITE_PROFILES); IPR002885 (PROSITE_PROFILES); IPR002885 (PROSITE_PROFILES); IPR002885 (PRO…	3.11679	5.61e-05
TR2342|c0_g1	pentatricopeptide repeat-containing At2g39620	5245	0	0.601	-		-	IPR011990 (G3DSA:1.25.40.GENE3D); IPR002885 (PFAM); IPR002885 (TIGRFAM); IPR002885 (PFAM); PTHR24015 (PANTHER); IPR002885 (PROSITE_PROFILES); IPR002885 (PROSITE_PROFILES); IPR002885 (PROSITE_PROFILES); IPR002885 (PROSITE_PROFILES); IPR002885 (PROSITE_PROFILES); IPR002885 (PROSITE_PROFILES); IPR002885 (PROSITE_PROFILES); IPR002885 (PROSITE_PROFILES); IPR002885 (PROSITE_PROFILES); IPR002885 (PROSIT…	3.12363	1.84e-06
TR320|c2_g1	ame: Full=Photosystem II reaction center K Short=PSII-K Flags: Precursor (chloroplast)	4178	1.6e-25	0.8927	4	C:photosystem II reaction center; C:integral component of membrane; P:photosynthesis; C:chloroplast thylakoid membrane	-	IPR012337 (G3DSA:3.30.420.GENE3D); PTHR24559 (PANTHER); PTHR24559:SF207 (PANTHER); IPR001584 (PROSITE_PROFILES); IPR012337 (SUPERFAMILY)	3.13709	1.53e-05
TR2930|c1_g7	NHL repeat-containing -like	2151	2.9e-09	0.852	1	C:integral component of membrane	-	no IPS match	3.13909	5.79e-05
TR23094|c0_g1	PREDICTED: uncharacterized protein LOC102624550 isoform X2	1035	3.5e-15	0.509	2	C:membrane; C:integral component of membrane	-	no IPS match	3.14726	5.26e-05
TR15589|c0_g2	DNA mismatch repair MSH7	3393	0	0.742	7	F:DNA binding; P:regulation of macromolecule metabolic process; P:histone lysine methylation; P:mitotic cell cycle process; P:DNA replication; P:meiotic nuclear division; P:regulation of cell cycle process	-	IPR000432 (SMART); IPR007696 (SMART); G3DSA:1.10.1420.10 (GENE3D); IPR007695 (PFAM); IPR027417 (G3DSA:3.40.50.GENE3D); IPR016151 (G3DSA:3.40.1170.GENE3D); IPR000432 (PFAM); IPR007696 (PFAM); IPR007860 (PFAM); IPR007860 (G3DSA:3.30.420.GENE3D); PTHR11361 (PANTHER); PTHR11361:SF31 (PANTHER); IPR016151 (SUPERFAMILY); IPR007860 (SUPERFAMILY); IPR007696 (SUPERFAMILY); IPR027417 (SUPERFAMILY)	3.17177	0.000113883
TR37298|c0_g1	Pentatricopeptide repeat-containing protein	2352	0	0.826	1	F:zinc ion binding	-	IPR002885 (PFAM); IPR032867 (PFAM); IPR011990 (G3DSA:1.25.40.GENE3D); IPR002885 (TIGRFAM); IPR002885 (PFAM); PTHR24015 (PANTHER); PTHR24015:SF532 (PANTHER); IPR002885 (PROSITE_PROFILES); IPR002885 (PROSITE_PROFILES); IPR002885 (PROSITE_PROFILES); IPR002885 (PROSITE_PROFILES); IPR002885 (PROSITE_PROFILES); IPR002885 (PROSITE_PROFILES); IPR002885 (PROSITE_PROFILES); IPR002885 (PROSITE_PROFILES); IP…	3.18144	0.000124173
TR15582|c0_g2	ame: Full=Chaperone ame: Full=HSP70 ame: Full=Heat shock 70 kDa ame: Full=Heat shock 70	2780	0	0.8533	3	F:ATP binding; F:unfolded protein binding; P:protein folding	-	IPR013126 (PRINTS); IPR013126 (PFAM); IPR029047 (G3DSA:2.60.34.GENE3D); IPR029048 (G3DSA:1.20.1270.GENE3D); G3DSA:3.90.640.10 (GENE3D); G3DSA:3.30.420.40 (GENE3D); PTHR19375 (PANTHER); PTHR19375:SF202 (PANTHER); IPR029047 (SUPERFAMILY); SSF53067 (SUPERFAMILY)	3.20199	1.62e-10
TR44762|c1_g2	hypothetical protein ZOSMA_105G00690	4377	8e-51	0.66	-		-	PTHR31358:SF7 (PANTHER); PTHR31358 (PANTHER)	3.20771	1.08e-05
TR36145|c0_g2	PREDICTED: transcription factor bHLH47-like	1835	2.1e-40	0.7	-		-	PTHR23042:SF51 (PANTHER); PTHR23042 (PANTHER)	3.20855	1.77e-05
TR14462|c6_g2	pentatricopeptide repeat-containing At5g50390, chloroplastic	2450	0	0.798	1	F:zinc ion binding	-	IPR002885 (TIGRFAM); IPR011990 (G3DSA:1.25.40.GENE3D); IPR002885 (PFAM); IPR032867 (PFAM); IPR002885 (PFAM); PTHR24015:SF151 (PANTHER); PTHR24015 (PANTHER); IPR002885 (PROSITE_PROFILES); IPR002885 (PROSITE_PROFILES); IPR002885 (PROSITE_PROFILES); IPR002885 (PROSITE_PROFILES); IPR002885 (PROSITE_PROFILES); IPR002885 (PROSITE_PROFILES); IPR002885 (PROSITE_PROFILES); IPR002885 (PROSITE_PROFILES); IP…	3.21845	4.45e-06
TR40143|c0_g1	ame: Full=Uncharacterized oxidoreductase	1523	7.3e-67	0.466	2	F:oxidoreductase activity; P:oxidation-reduction process	-	IPR023210 (PFAM); IPR023210 (G3DSA:3.20.20.GENE3D); IPR001395 (PANTHER); IPR001395 (PANTHER); PTHR11732:SF263 (PANTHER); PTHR11732:SF263 (PANTHER); IPR023210 (SUPERFAMILY)	3.23625	6.13e-05
TR43263|c3_g1	ty3-gypsy retrotransposon protein	1469	5.4e-31	0.761	5	F:nucleic acid binding; F:zinc ion binding; F:aspartic-type endopeptidase activity; P:proteolysis; P:DNA integration	EC:3.4.23	no IPS match	3.24255	0.000113304
TR2240|c5_g3	hsp70 nucleotide exchange factor fes1	3368	5e-96	0.913	-		-	no IPS match	3.32174	1.36e-06
TR23861|c5_g4	probable transporter mch1 isoform X2	1705	2.2e-72	0.838	-		-	IPR011701 (PFAM); G3DSA:1.20.1250.20 (GENE3D); PTHR21576 (PANTHER); PTHR21576:SF21 (PANTHER); IPR020846 (SUPERFAMILY)	3.33585	6.25e-05
TR32906|c3_g4	copper chaperone superoxide dismutase	1388	6.8e-112	0.854	5	P:copper ion transport; P:superoxide metabolic process; P:positive regulation of catalytic activity; P:oxidation-reduction process; F:superoxide dismutase copper chaperone activity	-	IPR006121 (PFAM); IPR001424 (G3DSA:2.60.40.GENE3D); G3DSA:3.30.70.100 (GENE3D); IPR001424 (PFAM); IPR024142 (PTHR10003:PANTHER); IPR024134 (PANTHER); IPR006121 (PROSITE_PROFILES); IPR001424 (SUPERFAMILY); IPR006121 (SUPERFAMILY)	3.34281	5.91e-09
TR24819|c0_g1	lysM domain-containing GPI-anchored 2-like	2277	2.1e-68	0.718	1	C:membrane	-	no IPS match	3.35629	2.97e-05
TR4484|c0_g1	DNA (cytosine-5)-methyltransferase 1B-like	5846	0	0.62	-		-	IPR001025 (SMART); IPR001025 (PFAM); IPR022702 (PFAM); PTHR10629:SF36 (PANTHER); PTHR10629:SF36 (PANTHER); PTHR10629 (PANTHER); PTHR10629:SF36 (PANTHER); PTHR10629 (PANTHER); IPR001025 (PROSITE_PROFILES); IPR001025 (PROSITE_PROFILES)	3.37746	2.9e-05
TR34449|c1_g2	ame: Full=Blue-light-activated histidine kinase	2990	3.6e-23	0.638	2	F:transferase activity; P:cellular metabolic process	-	G3DSA:3.30.450.20 (GENE3D); PTHR24351 (PANTHER)	3.38138	1.3e-07
TR40190|c0_g1	PREDICTED: haloacid dehalogenase-like hydrolase domain-containing protein 3	3595	7.4e-92	0.954	2	P:metabolic process; F:hydrolase activity	-	IPR023214 (G3DSA:3.40.50.GENE3D); PF00702 (PFAM); PTHR12725:SF61 (PANTHER); PTHR12725 (PANTHER); IPR023214 (SUPERFAMILY)	3.41104	7.25e-07
TR24617|c1_g1	pentatricopeptide repeat-containing At3g26540	2371	0	0.712	-		-	IPR002885 (PFAM); IPR002885 (TIGRFAM); IPR011990 (G3DSA:1.25.40.GENE3D); PTHR24015:SF72 (PANTHER); PTHR24015:SF72 (PANTHER); PTHR24015:SF72 (PANTHER); PTHR24015 (PANTHER); PTHR24015 (PANTHER); IPR002885 (PROSITE_PROFILES); IPR002885 (PROSITE_PROFILES); IPR002885 (PROSITE_PROFILES); IPR002885 (PROSITE_PROFILES); IPR002885 (PROSITE_PROFILES); IPR002885 (PROSITE_PROFILES); IPR002885 (PROSITE_PROFILE…	3.4153	9.83e-05
TR26984|c0_g1	pentatricopeptide repeat-containing At1g11290	4323	0	0.645	1	P:developmental process	-	IPR002885 (PFAM); IPR002885 (TIGRFAM); IPR032867 (PFAM); IPR002885 (PFAM); IPR011990 (G3DSA:1.25.40.GENE3D); PTHR24015 (PANTHER); IPR002885 (PROSITE_PROFILES); IPR002885 (PROSITE_PROFILES); IPR002885 (PROSITE_PROFILES); IPR002885 (PROSITE_PROFILES); IPR002885 (PROSITE_PROFILES); IPR002885 (PROSITE_PROFILES); IPR002885 (PROSITE_PROFILES); IPR002885 (PROSITE_PROFILES); IPR002885 (PROSITE_PROFILES);…	3.41844	3e-06
TR18194|c0_g1	ame: Full=DNA polymerase III subunit gamma tau	4449	0	0.5673	3	F:organic cyclic compound binding; F:heterocyclic compound binding; F:catalytic activity	-	IPR027417 (G3DSA:3.40.50.GENE3D); G3DSA:1.20.272.10 (GENE3D); IPR022754 (PFAM); IPR012763 (TIGRFAM); G3DSA:1.10.8.60 (GENE3D); PF13177 (PFAM); PTHR11669:SF16 (PANTHER); PTHR11669 (PANTHER); PTHR11669:SF16 (PANTHER); IPR027417 (SUPERFAMILY); IPR008921 (SUPERFAMILY)	3.42229	1.36e-05
TR36342|c0_g1	putative Pentatricopeptide repeat-containing protein	2234	0	0.767	-		-	IPR002885 (TIGRFAM); IPR002885 (PFAM); IPR002885 (PFAM); IPR002885 (PFAM); IPR011990 (G3DSA:1.25.40.GENE3D); PTHR24015 (PANTHER); IPR002885 (PROSITE_PROFILES); IPR002885 (PROSITE_PROFILES); IPR002885 (PROSITE_PROFILES); IPR002885 (PROSITE_PROFILES); IPR002885 (PROSITE_PROFILES); IPR002885 (PROSITE_PROFILES); IPR002885 (PROSITE_PROFILES); IPR002885 (PROSITE_PROFILES); IPR002885 (PROSITE_PROFILES);…	3.43163	9.17e-05
TR24442|c3_g1	cytochrome P450 82C4-like	2164	1.4e-85	0.767	4	F:metal ion binding; C:membrane; P:secondary metabolite biosynthetic process; F:oxidoreductase activity, acting on paired donors, with incorporation or reduction of molecular oxygen, NAD(P)H as one donor, and incorporation of one atom of oxygen	EC:1.14.13	IPR001128 (PRINTS); IPR002401 (PRINTS); IPR001128 (PFAM); IPR001128 (G3DSA:1.10.630.GENE3D); PTHR24298 (PANTHER); PTHR24298:SF102 (PANTHER); IPR001128 (SUPERFAMILY)	3.46062	2.44e-06
TR15054|c0_g1	Chaperonin CPN60-2, mitochondrial	3217	9.9e-163	0.966	3	F:ATP binding; C:cytoplasm; P:protein refolding	-	IPR001844 (PRINTS); IPR002423 (PFAM); IPR027413 (G3DSA:1.10.560.GENE3D); IPR027409 (G3DSA:3.50.7.GENE3D); PTHR11353 (PANTHER); PTHR11353:SF80 (PANTHER); SSF48592 (SUPERFAMILY); IPR027409 (SUPERFAMILY)	3.46491	9.65e-14
TR43908|c2_g2	PREDICTED: LOW QUALITY PROTEIN: pentatricopeptide repeat-containing protein At5g66631	2802	1.9e-180	0.632	2	P:biological_process; F:molecular_function	-	IPR002885 (TIGRFAM); IPR002885 (PFAM); PTHR24015 (PANTHER); PTHR24015 (PANTHER); PTHR24015:SF573 (PANTHER); PTHR24015:SF573 (PANTHER); IPR002885 (PROSITE_PROFILES); IPR002885 (PROSITE_PROFILES); IPR002885 (PROSITE_PROFILES); IPR002885 (PROSITE_PROFILES); IPR002885 (PROSITE_PROFILES); IPR002885 (PROSITE_PROFILES)	3.48024	3.5e-05
TR1690|c0_g1	ame: Full=Cell cycle checkpoint RAD1 Short=mRAD1 ame: Full=DNA repair exonuclease rad1 homolog ame: Full=Rad1-like DNA damage checkpoint	1157	2e-24	0.485	1	P:cellular process	-	IPR003021 (PRINTS); IPR003021 (PFAM); G3DSA:3.70.10.10 (GENE3D); IPR003021 (PANTHER); SSF55979 (SUPERFAMILY)	3.48471	0.000122461
TR39038|c0_g1	PREDICTED: putative pentatricopeptide repeat-containing protein At3g49142	3838	1.5e-106	0.564	3	P:biological_process; F:zinc ion binding; F:molecular_function	-	IPR002885 (TIGRFAM); IPR002885 (PFAM); IPR002885 (PFAM); PTHR24015 (PANTHER); IPR002885 (PROSITE_PROFILES); IPR002885 (PROSITE_PROFILES); IPR002885 (PROSITE_PROFILES); IPR002885 (PROSITE_PROFILES); IPR002885 (PROSITE_PROFILES); IPR002885 (PROSITE_PROFILES); IPR002885 (PROSITE_PROFILES); IPR002885 (PROSITE_PROFILES); IPR002885 (PROSITE_PROFILES); IPR002885 (PROSITE_PROFILES); IPR002885 (PROSITE_PR…	3.52939	8.42e-07
TR36187|c0_g2	PREDICTED: luminal-binding protein	3446	0	0.97	1	F:ATP binding	-	IPR013126 (PRINTS); G3DSA:3.90.640.10 (GENE3D); IPR029047 (G3DSA:2.60.34.GENE3D); IPR029048 (G3DSA:1.20.1270.GENE3D); IPR013126 (PFAM); G3DSA:3.30.420.40 (GENE3D); PTHR19375:SF228 (PANTHER); PTHR19375 (PANTHER); IPR029047 (SUPERFAMILY); SSF53067 (SUPERFAMILY); IPR029048 (SUPERFAMILY)	3.53324	9.87e-06
TR5432|c0_g1	pentatricopeptide repeat-containing At5g15300-like	2684	2.3e-160	0.672	-		-	IPR002885 (PFAM); IPR002885 (PFAM); IPR002885 (TIGRFAM); PTHR24015 (PANTHER); IPR002885 (PROSITE_PROFILES); IPR002885 (PROSITE_PROFILES); IPR002885 (PROSITE_PROFILES); IPR002885 (PROSITE_PROFILES); IPR002885 (PROSITE_PROFILES)	3.53481	3.09e-05
TR14395|c0_g1	pentatricopeptide repeat-containing At2g01510, mitochondrial	3103	0	0.73	1	F:zinc ion binding	-	IPR002885 (TIGRFAM); IPR002885 (PFAM); IPR032867 (PFAM); IPR011990 (G3DSA:1.25.40.GENE3D); IPR002885 (PFAM); IPR011990 (G3DSA:1.25.40.GENE3D); PTHR24015 (PANTHER); IPR002885 (PROSITE_PROFILES); IPR002885 (PROSITE_PROFILES); IPR002885 (PROSITE_PROFILES); IPR002885 (PROSITE_PROFILES); IPR002885 (PROSITE_PROFILES); IPR002885 (PROSITE_PROFILES); IPR002885 (PROSITE_PROFILES); IPR002885 (PROSITE_PROFIL…	3.5592	3.62e-05
TR23064|c1_g1	PREDICTED: uncharacterized protein LOC105055914	2055	4.1e-58	0.748	3	P:response to abiotic stimulus; P:cellular response to stimulus; P:response to stress	-	PTHR34454 (PANTHER); PTHR34454:SF2 (PANTHER)	3.61576	1.23e-05
TR21343|c0_g1	BREAST CANCER SUSCEPTIBILITY 1 homolog	4009	9.7e-112	0.618	11	P:regulation of macromolecule metabolic process; P:positive regulation of cellular process; P:negative regulation of metabolic process; C:cell part; P:single-organism cellular process; P:DNA metabolic process; P:cellular response to DNA damage stimulus; P:regulation of cellular biosynthetic process; P:macromolecule modification; P:single-organism metabolic process; P:regulation of primary metabol…	-	IPR001357 (SMART); IPR001357 (G3DSA:3.40.50.GENE3D); IPR001357 (G3DSA:3.40.50.GENE3D); IPR001357 (PFAM); IPR031099 (PANTHER); IPR001357 (PROSITE_PROFILES); IPR001357 (PROSITE_PROFILES); IPR001357 (SUPERFAMILY); IPR001357 (SUPERFAMILY)	3.62366	1.47e-05
TR30956|c0_g1	GDP-fucose O-fucosyltransferase	2549	0	0.855	3	F:transferase activity, transferring glycosyl groups; P:metabolic process; C:integral component of membrane	-	IPR019378 (PFAM); IPR024709 (PIRSF); PTHR31933 (PANTHER); PTHR31933:SF5 (PANTHER)	3.63465	6.79e-05
TR970|c1_g10	methylecgonone reductase-like	2838	4.6e-18	0.791	2	F:oxidoreductase activity; P:oxidation-reduction process	-	no IPS match	3.63782	7.01e-06
TR2315|c1_g1	CTP synthase-like	1140	8.9e-147	0.939	7	F:ATP binding; P:pyrimidine nucleobase metabolic process; P:'de novo' CTP biosynthetic process; P:glutamine metabolic process; C:cytosol; P:endonucleolytic cleavage involved in rRNA processing; F:CTP synthase activity	EC:6.3.4.2	IPR027417 (G3DSA:3.40.50.GENE3D); IPR017456 (PFAM); IPR004468 (PANTHER); PTHR11550:SF11 (PANTHER); IPR027417 (SUPERFAMILY)	3.64847	3.79e-07
TR35502|c0_g1	PREDICTED: pentatricopeptide repeat-containing protein At3g03580-like	2605	0	0.68	2	P:metabolic process; F:hydrolase activity	-	IPR002885 (PFAM); IPR011990 (G3DSA:1.25.40.GENE3D); IPR002885 (TIGRFAM); IPR002885 (PFAM); PTHR24015 (PANTHER); PTHR24015:SF705 (PANTHER); IPR002885 (PROSITE_PROFILES); IPR002885 (PROSITE_PROFILES); IPR002885 (PROSITE_PROFILES); IPR002885 (PROSITE_PROFILES); IPR002885 (PROSITE_PROFILES); IPR002885 (PROSITE_PROFILES); IPR002885 (PROSITE_PROFILES); IPR002885 (PROSITE_PROFILES); IPR002885 (PROSITE_P…	3.72683	3.98e-05
TR30787|c0_g2	glucomannan 4-beta-mannosyltransferase 9-like	4504	0	0.758	1	C:membrane	-	IPR029044 (G3DSA:3.90.550.GENE3D); IPR001173 (PFAM); PTHR32044 (PANTHER); IPR029044 (SUPERFAMILY)	3.74464	6.13e-06
TR41994|c1_g3	PREDICTED: probable inactive leucine-rich repeat receptor-like protein kinase At3g03770	3001	0	0.769	4	F:ATP binding; C:integral component of membrane; F:protein kinase activity; P:protein phosphorylation	-	IPR003591 (SMART); IPR001245 (PFAM); IPR001611 (PFAM); G3DSA:3.30.200.20 (GENE3D); G3DSA:1.10.510.10 (GENE3D); IPR032675 (G3DSA:3.80.10.GENE3D); IPR013320 (G3DSA:2.60.120.GENE3D); PTHR27003:SF39 (PANTHER); PTHR27003:SF39 (PANTHER); PTHR27003 (PANTHER); PTHR27003 (PANTHER); IPR000719 (PROSITE_PROFILES); IPR001611 (PROSITE_PROFILES); IPR001611 (PROSITE_PROFILES); IPR001611 (PROSITE_PROFILES); IPR00…	3.76327	1.3e-06
TR14929|c0_g1	UDP-Glycosyltransferase superfamily	1792	0	0.81	4	F:transferase activity, transferring glycosyl groups; P:response to hypoxia; P:galactolipid biosynthetic process; C:integral component of membrane	-	IPR001296 (PFAM); G3DSA:3.40.50.2000 (GENE3D); PTHR12526:SF378 (PANTHER); PTHR12526 (PANTHER); SSF53756 (SUPERFAMILY)	3.76842	1.43e-05
TR40156|c0_g1	putative Pentatricopeptide repeat-containing protein	2983	0	0.683	-		-	IPR002885 (PFAM); IPR002885 (PFAM); IPR002885 (TIGRFAM); IPR002885 (PFAM); IPR011990 (G3DSA:1.25.40.GENE3D); PTHR24015 (PANTHER); IPR002885 (PROSITE_PROFILES); IPR002885 (PROSITE_PROFILES); IPR002885 (PROSITE_PROFILES); IPR002885 (PROSITE_PROFILES); IPR002885 (PROSITE_PROFILES); IPR002885 (PROSITE_PROFILES); IPR002885 (PROSITE_PROFILES); IPR002885 (PROSITE_PROFILES); IPR002885 (PROSITE_PROFILES);…	3.7754	2.09e-06
TR2315|c0_g2	CTP synthase isoform X1	910	3e-28	0.731	3	F:nucleotide binding; P:pyrimidine nucleotide biosynthetic process; F:ligase activity	-	IPR029062 (G3DSA:3.40.50.GENE3D); IPR017926 (PFAM); IPR004468 (PANTHER); PTHR11550:SF6 (PANTHER); IPR017926 (PROSITE_PROFILES); IPR029062 (SUPERFAMILY)	3.81125	1.41e-06
TR31934|c6_g2	activator of 90 kDa heat shock ATPase homolog	5133	7.9e-156	0.808	9	P:response to heat; P:positive regulation of ATPase activity; F:chaperone binding; P:response to high light intensity; C:cytosol; P:response to hydrogen peroxide; P:protein folding; F:ATPase activator activity; P:response to endoplasmic reticulum stress	-	IPR015310 (SMART); IPR023393 (G3DSA:3.30.530.GENE3D); IPR013538 (PFAM); IPR015310 (PFAM); PTHR13009 (PANTHER); PTHR13009:SF8 (PANTHER); SSF55961 (SUPERFAMILY); IPR015310 (SUPERFAMILY)	3.891	1.58e-07
TR32357|c0_g2	BTB POZ domain-containing At5g48800	2939	0	0.837	5	P:regulation of meristem growth; P:polarity specification of adaxial/abaxial axis; C:plasma membrane; P:determination of bilateral symmetry; P:meristem initiation	-	G3DSA:3.30.710.10 (GENE3D); IPR000210 (PFAM); IPR027356 (PFAM); PTHR32370 (PANTHER); PTHR32370:SF21 (PANTHER); IPR000210 (PROSITE_PROFILES); IPR027356 (PROSITE_PROFILES); IPR011333 (SUPERFAMILY)	3.89958	1.71e-05
TR24424|c2_g1	X1, partial	2049	3e-113	0.717	-		-	IPR005380 (PFAM); PTHR21596:SF26 (PANTHER); PTHR21596 (PANTHER)	3.90436	1.71e-05
TR44616|c8_g7	ame: Full=Heat shock 70 kDa	1339	0	0.9393	10	F:ATP binding; P:RNA splicing; P:negative regulation of transcription, DNA-templated; C:melanosome; P:transcription, DNA-templated; C:spliceosomal complex; C:Prp19 complex; P:mRNA processing; C:nucleolus; C:plasma membrane	-	IPR019651 (PFAM)	3.93681	2.34e-08
TR37466|c0_g3	Galactosyltransferase family protein isoform 2	1400	0	0.893	4	C:integral component of membrane; P:protein glycosylation; F:galactosyltransferase activity; C:Golgi apparatus	EC:2.4.1	IPR002659 (PFAM); IPR025298 (PFAM); IPR002659 (PANTHER); PTHR11214:SF106 (PANTHER)	3.97213	8.97e-05
TR7107|c0_g2	ame: Full=Blue-light-activated histidine kinase	660	4.3e-45	0.6013	2	F:transferase activity; P:cellular metabolic process	-	no IPS match	3.97944	6.64e-06
TR24488|c0_g1	Retrotransposon, unclassified	1212	2e-27	0.517	3	P:RNA phosphodiester bond hydrolysis, endonucleolytic; F:nucleic acid binding; F:RNA-DNA hybrid ribonuclease activity	-	IPR012337 (G3DSA:3.30.420.GENE3D); PF13456 (PFAM); PTHR33033 (PANTHER); IPR002156 (PROSITE_PROFILES); IPR012337 (SUPERFAMILY)	3.9971	3.66e-05

## Sheet: S1D_s-DEGs_SCtrl vs Hot_Recov
Dataset S1D. Annotated strongly differentially expressed genes (s-DEGs; >4 FoldChange; FDR<0.001) between shallow control and shallow heated P. oceanica plants at the end of the heat recovery period. Positive and negative values of FoldChange indicate upregulated genes in heated and control plants respectively.
SeqName	Description	Length	e.Value	sim.mean	X.GO	GO.Names.list	Enzyme.Codes.list	InterPro.IDs	FoldChange	PValue
TR28729|c1_g3	gb	1104	2.4e-17	71.38%	3	C:ribonucleoprotein complex; C:intracellular organelle; C:cytoplasmic part	-	no IPS match	9.23788	2.26629e-09
TR20096|c0_g1	tbc1 domain family member 13	1873	0	90.93%	NA	-	-	-	122.484	3.0447e-08
TR10296|c1_g2	suppressor of gene silencing	2672	2e-64	48.07%	1	P:gene silencing by RNA	-	-	-282.782	1.5226e-14
TR44578|c1_g2	dnaj protein homolog	4206	6.8e-140	88.8%	6	F:ATP binding; F:heat shock protein binding; F:metal ion binding; F:unfolded protein binding; P:protein folding; P:response to heat	-	no IPS match	-4.29585	1.34873e-11
TR2197|c2_g8	lysm domain receptor-like kinase 3	1609	3.4e-109	67.6%	2	F:kinase activity; P:cellular process	-	G3DSA:3.30.200.20 (GENE3D); IPR000719 (PFAM); G3DSA:1.10.510.10 (GENE3D); PTHR27001:SF194 (PANTHER); PTHR27001 (PANTHER); PTHR27001:SF194 (PANTHER); IPR000719 (PROSITE_PROFILES); IPR011009 (SUPERFAMILY)	-149.586	3.1964e-09
TR2591|c0_g1	heptahelical transmembrane protein adipor3-like	956	5.7e-127	92.93%	1	C:integral component of membrane	-	IPR004254 (PFAM); IPR004254 (PANTHER); PTHR20855:SF52 (PANTHER); CYTOPLASMIC_DOMAIN (PHOBIUS); TRANSMEMBRANE (PHOBIUS); CYTOPLASMIC_DOMAIN (PHOBIUS); TRANSMEMBRANE (PHOBIUS); NON_CYTOPLASMIC_DOMAIN (PHOBIUS); TRANSMEMBRANE (PHOBIUS); NON_CYTOPLASMIC_DOMAIN (PHOBIUS); TRANSMEMBRANE (PHOBIUS); NON_CYTOPLASMIC_DOMAIN (PHOBIUS); TRANSMEMBRANE (PHOBIUS); CYTOPLASMIC_DOMAIN (PHOBIUS); TRANSMEMBRANE (PH…	-133.46	6.44018e-09
TR6064|c0_g1	probable methyltransferase pmt3	635	6.5e-47	86.93%	2	F:methyltransferase activity; P:methylation	-	no IPS match	-153.672	1.48571e-08
TR9697|c1_g2	protein nrt1 ptr family -like	3033	0	80.27%	3	C:membrane; F:transporter activity; P:transport	-	G3DSA:1.20.1250.20 (GENE3D); G3DSA:1.20.1250.20 (GENE3D); IPR000109 (PFAM); PTHR11654:SF90 (PANTHER); IPR000109 (PANTHER); TRANSMEMBRANE (PHOBIUS); TRANSMEMBRANE (PHOBIUS); TRANSMEMBRANE (PHOBIUS); NON_CYTOPLASMIC_DOMAIN (PHOBIUS); TRANSMEMBRANE (PHOBIUS); SIGNAL_PEPTIDE_N_REGION (PHOBIUS); TRANSMEMBRANE (PHOBIUS); TRANSMEMBRANE (PHOBIUS); SIGNAL_PEPTIDE_H_REGION (PHOBIUS); NON_CYTOPLASMIC_DOMAIN…	-9.16536	1.09575e-07
TR40674|c1_g1	ferric reduction oxidase 2-like	1860	2.3e-68	70.93%	4	P:oxidation-reduction process; F:oxidoreductase activity; C:integral component of membrane; C:membrane	-	-	-39.7836	1.24085e-07

## Sheet: S1Ea_s-DEGs_DCtrl vs Hot_Expos
Dataset S1Ea. Annotated strongly differentially expressed genes (S-DEGs; >4 FoldChange; FDR<0.001) between deep control and deep heated P. oceanica plants at the end of the heat exposure period. Positive and negative values of FoldChange indicate upregulated genes in heated and control plants respectively.
SeqName	Description	Length	e.Value	sim.mean	X.GO	GO.Names.list	Enzyme.Codes.list	InterPro.IDs	FoldChange	PValue
TR32305|c4_g1	kda class i heat shock	452	8.8E-26	76.07%	0	-	-	no IPS match	11.9672	2.60762e-17
TR32305|c4_g2	kda class i heat shock	464	1.0E-26	75.07%	0	-	-	IPR008978 (G3DSA:2.60.40.GENE3D); PTHR11527:SF158 (PANTHER); IPR031107 (PANTHER); IPR008978 (SUPERFAMILY)	9.67168	4.90726e-17
TR34507|c1_g1	kda class i heat shock	739	4.9E-53	81.87%	1	C:cytoplasm	-	IPR008978 (G3DSA:2.60.40.GENE3D); IPR002068 (PFAM); IPR031107 (PANTHER); PTHR11527:SF152 (PANTHER); IPR002068 (PROSITE_PROFILES); IPR008978 (SUPERFAMILY)	9.16197	8.7815e-17
TR44569|c0_g1	gb	2459	5.5E-32	78.6%	0	-	-	NON_CYTOPLASMIC_DOMAIN (PHOBIUS); TRANSMEMBRANE (PHOBIUS); CYTOPLASMIC_DOMAIN (PHOBIUS); TRANSMEMBRANE (PHOBIUS); TRANSMEMBRANE (PHOBIUS); CYTOPLASMIC_DOMAIN (PHOBIUS); NON_CYTOPLASMIC_DOMAIN (PHOBIUS); TMhelix (TMHMM); TMhelix (TMHMM)	9.21369	2.49346e-15
TR28865|c4_g3	heat shock 22 kda mitochondrial isoform x1	1347	2.5E-42	77.13%	1	C:mitochondrion	-	IPR002068 (PFAM); IPR008978 (G3DSA:2.60.40.GENE3D); PTHR11527:SF95 (PANTHER); IPR031107 (PANTHER); IPR002068 (PROSITE_PROFILES); IPR008978 (SUPERFAMILY)	10.4265	9.71739e-15
TR34507|c2_g1	kda class i heat shock protein	564	3.4E-27	93.13%	0	-	-	SIGNAL_PEPTIDE_N_REGION (PHOBIUS); SIGNAL_PEPTIDE_H_REGION (PHOBIUS); SIGNAL_PEPTIDE_C_REGION (PHOBIUS); SIGNAL_PEPTIDE (PHOBIUS); NON_CYTOPLASMIC_DOMAIN (PHOBIUS); TMhelix (TMHMM)	9.12133	1.20791e-14
TR28282|c0_g1	bi1-like protein	2821	2.8E-50	91%	1	C:integral component of membrane	-	IPR006214 (PFAM); IPR006214 (PANTHER); PTHR23291:SF31 (PANTHER); CYTOPLASMIC_DOMAIN (PHOBIUS); TRANSMEMBRANE (PHOBIUS); NON_CYTOPLASMIC_DOMAIN (PHOBIUS); CYTOPLASMIC_DOMAIN (PHOBIUS); NON_CYTOPLASMIC_DOMAIN (PHOBIUS); TRANSMEMBRANE (PHOBIUS); TRANSMEMBRANE (PHOBIUS); TMhelix (TMHMM); TMhelix (TMHMM); TMhelix (TMHMM)	10.006	1.93846e-11
TR4038|c3_g1	heat shock protein 83	1719	0.0E0	93.33%	4	F:ATP binding; F:unfolded protein binding; P:protein folding; P:response to stress	-	Coil (COILS); Coil (COILS); IPR001404 (PFAM); IPR001404 (PIRSF); IPR001404 (PANTHER); PTHR11528:SF53 (PANTHER); IPR020568 (SUPERFAMILY); SSF110942 (SUPERFAMILY)	9.139	4.04776e-11
TR22140|c3_g5	potassium channel kat3	6106	5.8E-27	80.73%	6	C:endoplasmic reticulum; F:voltage-gated potassium channel activity; P:high-affinity potassium ion import; P:response to nitrate; P:nitrate transport; C:voltage-gated potassium channel complex	-	no IPS match	7.62958	7.99029e-11
TR37115|c0_g1	hemiasterlin resistant protein 1-like	2125	7.9E-31	81.6%	0	-	-	IPR010625 (PFAM); IPR009069 (G3DSA:1.10.810.GENE3D); PTHR13523 (PANTHER); PTHR13523:SF2 (PANTHER); NON_CYTOPLASMIC_DOMAIN (PHOBIUS); CYTOPLASMIC_DOMAIN (PHOBIUS); TRANSMEMBRANE (PHOBIUS); TMhelix (TMHMM)	8.73696	1.22095e-10
TR32158|c0_g1	multiprotein-bridging factor 1c	1007	4.7E-63	83.6%	13	C:nucleolus; F:transcription factor activity, sequence-specific DNA binding; F:transcription coactivator activity; F:sequence-specific DNA binding; P:protein folding; P:response to high light intensity; P:ethylene-activated signaling pathway; P:response to endoplasmic reticulum stress; P:response to hydrogen peroxide; P:positive regulation of transcription, DNA-templated; C:transcription factor c…	-	no IPS match	10.5573	6.05161e-10
TR21156|c1_g2	hypothetical protein PHAVU_002G099800g, partial	4787	7.5E-9	47.33%	0	-	-	IPR019557 (PFAM)	6.24042	1.60548e-09
TR31935|c1_g1	ref	8198	1.4E-62	83.73%	8	C:nucleus; F:ubiquitin-protein transferase activity; F:protein binding; F:zinc ion binding; F:ligase activity; P:ubiquitin-dependent protein catabolic process; P:multicellular organismal development; P:protein ubiquitination	-	CYTOPLASMIC_DOMAIN (PHOBIUS); NON_CYTOPLASMIC_DOMAIN (PHOBIUS); TRANSMEMBRANE (PHOBIUS); TRANSMEMBRANE (PHOBIUS); CYTOPLASMIC_DOMAIN (PHOBIUS); NON_CYTOPLASMIC_DOMAIN (PHOBIUS); NON_CYTOPLASMIC_DOMAIN (PHOBIUS); TRANSMEMBRANE (PHOBIUS); TRANSMEMBRANE (PHOBIUS); TMhelix (TMHMM); TMhelix (TMHMM); TMhelix (TMHMM); TMhelix (TMHMM)	4.84478	1.7312e-09
TR4038|c2_g1	heat shock protein 83	1135	2.9E-53	95.33%	4	F:ATP binding; F:unfolded protein binding; P:protein folding; P:response to stress	-	IPR020575 (PRINTS); IPR003594 (PFAM); IPR003594 (G3DSA:3.30.565.GENE3D); IPR001404 (PANTHER); IPR003594 (SUPERFAMILY)	10.1153	2.62842e-09
TR24633|c1_g1	gb	3713	1.7E-127	65.4%	0	-	-	Coil (COILS); IPR006867 (PFAM); IPR006868 (PFAM); PTHR21450:SF21 (PANTHER); PTHR21450 (PANTHER); CYTOPLASMIC_DOMAIN (PHOBIUS); NON_CYTOPLASMIC_DOMAIN (PHOBIUS); TRANSMEMBRANE (PHOBIUS)	7.24034	5.58977e-09
TR44578|c1_g2	dnaj protein homolog	4206	6.8E-140	88.8%	6	F:ATP binding; F:heat shock protein binding; F:metal ion binding; F:unfolded protein binding; P:protein folding; P:response to heat	-	no IPS match	5.22474	7.11424e-09
TR24126|c0_g1	u-box domain-containing protein 12-like	1608	4.9E-88	79.67%	1	F:protein binding	-	IPR000225 (PFAM); IPR011989 (G3DSA:1.25.10.GENE3D); PTHR23315:SF59 (PANTHER); PTHR23315 (PANTHER); IPR000225 (PROSITE_PROFILES); IPR016024 (SUPERFAMILY)	52.0917	8.46791e-09
TR44623|c1_g2	serine threonine-protein phosphatase 7 long form homolog	1999	5.8E-24	43.47%	0	-	-	no IPS match	4.43533	9.42583e-09
TR14486|c4_g3	conserved hypothetical protein	249	4.3E-11	65.5%	0	-	-	no IPS match	7.25046	1.16851e-08
TR31595|c0_g2	thioredoxin h-type-like	1169	6.2E-45	79.73%	6	C:cell; F:protein disulfide oxidoreductase activity; P:glycerol ether metabolic process; P:cell redox homeostasis; P:oxidation-reduction process; P:obsolete electron transport	-	PR00421 (PRINTS); IPR013766 (PFAM); IPR012336 (G3DSA:3.40.30.GENE3D); PTHR10438:SF274 (PANTHER); IPR005746 (PANTHER); IPR017937 (PROSITE_PATTERNS); IPR012336 (PROSITE_PROFILES); IPR012336 (SUPERFAMILY)	7.55626	1.63573e-08
TR16275|c6_g1	cell wall transcription factor ace2-like	3298	3.6E-11	56.67%	0	-	-	PF12874 (PFAM); SSF57667 (SUPERFAMILY); SSF57667 (SUPERFAMILY)	6.92591	2.08967e-08
TR21219|c7_g2	cdp-diacylglycerol--glycerol-3-phosphate 3-phosphatidyltransferase 2	286	4.4E-10	54.07%	6	F:CDP-diacylglycerol-glycerol-3-phosphate 3-phosphatidyltransferase activity; F:phosphotransferase activity, for other substituted phosphate groups; F:transferase activity; C:integral component of membrane; P:phospholipid biosynthetic process; C:membrane	-	SIGNAL_PEPTIDE (PHOBIUS); NON_CYTOPLASMIC_DOMAIN (PHOBIUS); SIGNAL_PEPTIDE_H_REGION (PHOBIUS); SIGNAL_PEPTIDE_N_REGION (PHOBIUS); SIGNAL_PEPTIDE_C_REGION (PHOBIUS); SignalP-noTM (SIGNALP_EUK)	6.14479	2.62723e-08
TR22843|c1_g1	-alpha-glucan-branching enzyme chloroplastic amyloplastic isoform x1	5569	0.0E0	82.13%	7	F:1,4-alpha-glucan branching enzyme activity; F:hydrolase activity, hydrolyzing O-glycosyl compounds; F:cation binding; P:glycogen biosynthetic process; P:starch metabolic process; P:sucrose metabolic process; P:post-embryonic development	EC:2.4.1.18	IPR006047 (PFAM); IPR006407 (PIRSF); IPR013781 (G3DSA:3.20.20.GENE3D); IPR004193 (PFAM); IPR013783 (G3DSA:2.60.40.GENE3D); IPR015902 (PANTHER); IPR015902 (PANTHER); PTHR10357:SF119 (PANTHER); PTHR10357:SF119 (PANTHER); IPR017853 (SUPERFAMILY); IPR014756 (SUPERFAMILY)	4.16938	2.97361e-08
TR41245|c2_g1	wound-induced protein win2	2197	2.6E-10	79.8%	3	F:chitin binding; P:defense response to bacterium; P:defense response to fungus	-	no IPS match	21.9911	3.22418e-08
TR12261|c0_g1	bag family molecular chaperone regulator 6-like	1298	1.0E-11	56.67%	1	F:chaperone binding	-	Coil (COILS); IPR003103 (SMART); IPR003103 (G3DSA:1.20.58.GENE3D); IPR003103 (PFAM); PTHR33322:SF6 (PANTHER); PTHR33322 (PANTHER); IPR000048 (PROSITE_PROFILES); IPR003103 (PROSITE_PROFILES); SSF63491 (SUPERFAMILY)	13.8737	3.30428e-08
TR1353|c0_g1	PREDICTED: uncharacterized protein LOC103710593 isoform X1	1524	3.6E-19	54.2%	7	P:response to high light intensity; F:molecular_function; P:protein folding; P:response to hydrogen peroxide; P:response to heat; P:biological_process; C:cellular_component	-	PTHR39104 (PANTHER); CYTOPLASMIC_DOMAIN (PHOBIUS); NON_CYTOPLASMIC_DOMAIN (PHOBIUS); TRANSMEMBRANE (PHOBIUS)	4.00555	4.59111e-08
TR324|c2_g1	polyphenol oxidase chloroplastic	1141	6.6E-10	64%	0	-	-	no IPS match	8.92707	4.7531e-08
TR21381|c2_g4	serine threonine-protein phosphatase 7 long form homolog	1615	2.1E-14	44.93%	0	-	-	CYTOPLASMIC_DOMAIN (PHOBIUS); TRANSMEMBRANE (PHOBIUS); NON_CYTOPLASMIC_DOMAIN (PHOBIUS); PS51257 (PROSITE_PROFILES); TMhelix (TMHMM)	48.3391	4.87319e-08
TR44736|c0_g1	chaperone -domain superfamily protein isoform 1	2727	3.7E-111	74.2%	0	-	-	NON_CYTOPLASMIC_DOMAIN (PHOBIUS); TRANSMEMBRANE (PHOBIUS); TRANSMEMBRANE (PHOBIUS); TRANSMEMBRANE (PHOBIUS); NON_CYTOPLASMIC_DOMAIN (PHOBIUS); CYTOPLASMIC_DOMAIN (PHOBIUS); CYTOPLASMIC_DOMAIN (PHOBIUS); TRANSMEMBRANE (PHOBIUS); TRANSMEMBRANE (PHOBIUS); CYTOPLASMIC_DOMAIN (PHOBIUS); TRANSMEMBRANE (PHOBIUS); CYTOPLASMIC_DOMAIN (PHOBIUS); NON_CYTOPLASMIC_DOMAIN (PHOBIUS); TMhelix (TMHMM); TMhelix (T…	6.79258	8.03863e-08
TR37650|c0_g1	ribonuclease h protein at1g65750	2769	7.8E-28	45.33%	1	C:mitochondrion	-	IPR026960 (PFAM)	5.62272	1.12925e-07
TR6102|c0_g1	glutamate decarboxylase-like	1782	4.5E-112	93.07%	7	F:glutamate decarboxylase activity; F:pyridoxal phosphate binding; P:alanine metabolic process; P:aspartate metabolic process; P:glutamate metabolic process; P:beta-alanine metabolic process; P:taurine metabolic process	EC:4.1.1.15	IPR015421 (G3DSA:3.40.640.GENE3D); IPR002129 (PFAM); PTHR11999:SF113 (PANTHER); PTHR11999 (PANTHER); CYTOPLASMIC_DOMAIN (PHOBIUS); TRANSMEMBRANE (PHOBIUS); NON_CYTOPLASMIC_DOMAIN (PHOBIUS); IPR015424 (SUPERFAMILY)	17.443	1.13196e-07
TR4616|c0_g1	subtilisin-like protease	2329	0.0E0	87.87%	2	F:serine-type endopeptidase activity; P:proteolysis	EC:3.4.21	IPR015500 (PRINTS); IPR000209 (G3DSA:3.40.50.GENE3D); IPR000209 (PFAM); IPR003137 (PFAM); G3DSA:3.50.30.30 (GENE3D); IPR015500 (PANTHER); PTHR10795:SF413 (PANTHER); IPR023828 (PROSITE_PATTERNS); IPR000209 (SUPERFAMILY)	13.7944	1.18389e-07
TR37935|c2_g1	serine threonine-protein phosphatase 7 long form homolog	1922	2.6E-25	47.33%	0	-	-	no IPS match	26.8779	1.66296e-07
TR41957|c1_g5	protein far1-related sequence 5-like	5048	2.9E-30	54.8%	3	P:regulation of transcription, DNA-templated; F:nucleic acid binding; F:zinc ion binding	-	no IPS match	9.65898	1.9915e-07
TR14486|c4_g1	hypothetical protein B456_003G156400	299	8.3E-15	62.75%	0	-	-	no IPS match	6.86745	1.99704e-07
TR44650|c0_g1	dna topoisomerase 3-alpha	6346	0.0E0	84.8%	17	C:chromosome; F:DNA binding; F:DNA topoisomerase type I activity; F:zinc ion binding; P:resolution of meiotic recombination intermediates; P:DNA topological change; P:DNA replication initiation; P:regulation of DNA replication; P:DNA repair; P:DNA methylation; P:chromatin silencing; P:mitotic nuclear division; P:gene silencing by RNA; P:petal formation; P:sepal formation; P:histone H3-K9 methylat…	EC:5.99.1; EC:5.99.1.2	IPR006171 (SMART); IPR006171 (PFAM); IPR006171 (G3DSA:3.40.50.GENE3D); PTHR11390:SF21 (PANTHER); IPR000380 (PANTHER); IPR006171 (PROSITE_PROFILES); IPR023405 (SUPERFAMILY)	4.29923	2.09867e-07
TR10497|c0_g6	tripeptidyl-peptidase 2 isoform x2	950	8.6E-16	73.67%	3	C:intracellular membrane-bounded organelle; C:cytoplasmic part; F:serine-type peptidase activity	-	TRANSMEMBRANE (PHOBIUS); CYTOPLASMIC_DOMAIN (PHOBIUS); NON_CYTOPLASMIC_DOMAIN (PHOBIUS); TMhelix (TMHMM)	25.2727	2.80457e-07
TR22140|c3_g6	disease resistance rpp13-like protein 1	1173	4.1E-32	51.2%	5	F:ADP binding; F:hydrolase activity; P:metabolic process; P:protein dephosphorylation; F:phosphoprotein phosphatase activity	-	no IPS match	21.8283	4.54706e-07
TR3461|c2_g1	protein nrt1 ptr family -like	3773	5.7E-14	93.33%	3	C:membrane; F:transporter activity; P:transport	-	G3DSA:1.20.1250.20 (GENE3D); IPR000109 (PANTHER); PTHR11654:SF98 (PANTHER); TRANSMEMBRANE (PHOBIUS); TRANSMEMBRANE (PHOBIUS); NON_CYTOPLASMIC_DOMAIN (PHOBIUS); CYTOPLASMIC_DOMAIN (PHOBIUS); NON_CYTOPLASMIC_DOMAIN (PHOBIUS); IPR020846 (SUPERFAMILY); TMhelix (TMHMM); TMhelix (TMHMM)	9.17479	5.53287e-07
TR43397|c4_g4	serine threonine-protein phosphatase 7 long form homolog	609	1.0E-10	40.07%	0	-	-	no IPS match	16.0514	8.54114e-07
TR35505|c0_g1	formate mitochondrial	1806	0.0E0	92.53%	11	C:mitochondrion; C:formate dehydrogenase complex; C:chloroplast; C:thylakoid; F:formate dehydrogenase (NAD+) activity; F:oxidoreductase activity, acting on the CH-OH group of donors, NAD or NADP as acceptor; F:NAD binding; P:formate metabolic process; P:methane metabolic process; P:glyoxylate metabolic process; P:oxidation-reduction process	EC:1.2.1.2	G3DSA:3.40.50.720 (GENE3D); IPR006140 (PFAM); IPR006139 (PFAM); G3DSA:3.40.50.720 (GENE3D); PTHR10996 (PANTHER); PTHR10996:SF171 (PANTHER); IPR029753 (PROSITE_PATTERNS); IPR029753 (PROSITE_PATTERNS); IPR029752 (PROSITE_PATTERNS); IPR016040 (SUPERFAMILY); SSF52283 (SUPERFAMILY)	6.22079	1.01453e-06
TR25079|c5_g1	lysosomal beta glucosidase-like	1711	0.0E0	87.67%	2	F:hydrolase activity, hydrolyzing O-glycosyl compounds; P:carbohydrate metabolic process	-	no IPS match	7.10593	1.3375e-06
TR21206|c3_g2	protein far1-related sequence 5	4901	2.4E-52	47.73%	1	P:regulation of transcription, DNA-templated	-	IPR018289 (PFAM); IPR031052 (PANTHER)	5.44604	1.34861e-06
TR43901|c13_g1	protein tpx2	5652	1.6E-15	61.93%	3	C:spindle; C:microtubule; P:mitotic nuclear division	-	CYTOPLASMIC_DOMAIN (PHOBIUS); TRANSMEMBRANE (PHOBIUS); NON_CYTOPLASMIC_DOMAIN (PHOBIUS)	4.19963	2.05731e-06
TR7295|c0_g1	gb	2832	4.8E-15	74%	1	F:protein binding	-	PTHR32295:SF33 (PANTHER); PTHR32295 (PANTHER); PTHR32295:SF33 (PANTHER); IPR000048 (PROSITE_PROFILES)	13.9091	2.0687e-06
TR15373|c0_g1	galactinol synthase 2-like	1400	3.3E-157	70.8%	2	F:inositol 3-alpha-galactosyltransferase activity; P:galactose metabolic process	EC:2.4.1.123; EC:2.4.1	IPR002495 (PFAM); IPR029044 (G3DSA:3.90.550.GENE3D); IPR030515 (PTHR11183:PANTHER); PTHR11183 (PANTHER); NON_CYTOPLASMIC_DOMAIN (PHOBIUS); CYTOPLASMIC_DOMAIN (PHOBIUS); TRANSMEMBRANE (PHOBIUS); IPR029044 (SUPERFAMILY)	9.74529	2.12563e-06
TR14486|c4_g2	hypothetical protein B456_003G156400	248	1.9E-10	62.17%	0	-	-	CYTOPLASMIC_DOMAIN (PHOBIUS); TRANSMEMBRANE (PHOBIUS); NON_CYTOPLASMIC_DOMAIN (PHOBIUS); TMhelix (TMHMM)	7.90711	2.60706e-06
TR5899|c2_g1	peptidyl-prolyl cis-trans isomerase	2158	1.0E-87	68.93%	3	F:peptidyl-prolyl cis-trans isomerase activity; P:protein peptidyl-prolyl isomerization; P:protein folding	EC:5.2.1.8	IPR002130 (PRINTS); IPR002130 (PFAM); IPR029000 (G3DSA:2.40.100.GENE3D); IPR024936 (PIRSF); PTHR11071:SF264 (PANTHER); IPR024936 (PANTHER); IPR002130 (PROSITE_PROFILES); IPR029000 (SUPERFAMILY)	5.93707	3.25447e-06
TR41259|c4_g1	reverse transcriptase	1981	2.1E-9	56.2%	0	-	-	no IPS match	29.9727	4.13644e-06
TR32772|c2_g2	unclassified-like protein	2697	3.8E-13	43.13%	3	F:nucleic acid binding; P:RNA phosphodiester bond hydrolysis, endonucleolytic; F:RNA-DNA hybrid ribonuclease activity	-	NON_CYTOPLASMIC_DOMAIN (PHOBIUS); CYTOPLASMIC_DOMAIN (PHOBIUS); TRANSMEMBRANE (PHOBIUS); TMhelix (TMHMM)	-24.5967	3.05368e-16
TR2266|c4_g2	homogentisate phytyltransferase chloroplastic isoform x1	615	3.9E-46	62.07%	2	C:integral component of membrane; F:prenyltransferase activity	EC:2.5.1	IPR000537 (PFAM); PTHR11048:SF26 (PANTHER); PTHR11048 (PANTHER); NON_CYTOPLASMIC_DOMAIN (PHOBIUS); TRANSMEMBRANE (PHOBIUS); CYTOPLASMIC_DOMAIN (PHOBIUS); TRANSMEMBRANE (PHOBIUS); CYTOPLASMIC_DOMAIN (PHOBIUS); TMhelix (TMHMM); TMhelix (TMHMM)	-17.2593	8.05227e-16
TR32772|c2_g4	gb	1064	5.3E-60	74.47%	1	F:O-methyltransferase activity	EC:2.1.1	no IPS match	-9.33101	6.96148e-15
TR43272|c3_g2	wall-associated receptor kinase-like 16	3069	1.2E-128	73.47%	3	F:protein kinase activity; F:ATP binding; P:protein phosphorylation	-	IPR002290 (SMART); G3DSA:1.10.510.10 (GENE3D); PIRSF000654 (PIRSF); IPR000719 (PFAM); G3DSA:3.30.200.20 (GENE3D); PTHR27005 (PANTHER); IPR008271 (PROSITE_PATTERNS); IPR000719 (PROSITE_PROFILES); IPR011009 (SUPERFAMILY)	-18.1737	2.16346e-14
TR28769|c2_g1	wall-associated receptor kinase 2-like	3587	8.1E-56	59.53%	3	C:integral component of membrane; F:protein serine/threonine kinase activity; F:polysaccharide binding	EC:2.7.11	IPR013695 (PFAM); IPR025287 (PFAM); PTHR27005 (PANTHER); SIGNAL_PEPTIDE_N_REGION (PHOBIUS); SIGNAL_PEPTIDE_H_REGION (PHOBIUS); SIGNAL_PEPTIDE_C_REGION (PHOBIUS); SIGNAL_PEPTIDE (PHOBIUS); NON_CYTOPLASMIC_DOMAIN (PHOBIUS); SignalP-noTM (SIGNALP_EUK); SignalP-noTM (SIGNALP_GRAM_NEGATIVE); SignalP-TM (SIGNALP_GRAM_POSITIVE)	-13.6953	7.4363e-14
TR24815|c1_g2	gb	318	1.6E-19	68.67%	1	F:transferase activity	-	no IPS match	-9.01298	1.05272e-13
TR32779|c2_g1	homogentisate phytyltransferase chloroplastic isoform x1	797	9.8E-42	69.2%	12	C:integral component of membrane; F:prenyltransferase activity; P:cellular amino acid metabolic process; P:fatty acid metabolic process; P:cellular aromatic compound metabolic process; P:coenzyme metabolic process; P:sulfur compound metabolic process; P:lipid biosynthetic process; P:heterocycle metabolic process; P:regulation of biological process; P:monocarboxylic acid biosynthetic process; P:or…	EC:2.5.1	IPR000537 (PFAM); PTHR11048 (PANTHER); PTHR11048:SF26 (PANTHER); CYTOPLASMIC_DOMAIN (PHOBIUS); CYTOPLASMIC_DOMAIN (PHOBIUS); TRANSMEMBRANE (PHOBIUS); TRANSMEMBRANE (PHOBIUS); TRANSMEMBRANE (PHOBIUS); NON_CYTOPLASMIC_DOMAIN (PHOBIUS); NON_CYTOPLASMIC_DOMAIN (PHOBIUS); TMhelix (TMHMM); TMhelix (TMHMM); TMhelix (TMHMM)	-18.3577	2.96419e-13
TR10379|c0_g1	homogentisate geranylgeranyltransferase	893	3.5E-51	65.6%	2	C:integral component of membrane; F:prenyltransferase activity	EC:2.5.1	IPR000537 (PFAM); PTHR11048 (PANTHER); PTHR11048:SF25 (PANTHER); TRANSMEMBRANE (PHOBIUS); CYTOPLASMIC_DOMAIN (PHOBIUS); TRANSMEMBRANE (PHOBIUS); NON_CYTOPLASMIC_DOMAIN (PHOBIUS); NON_CYTOPLASMIC_DOMAIN (PHOBIUS); TRANSMEMBRANE (PHOBIUS); NON_CYTOPLASMIC_DOMAIN (PHOBIUS); TRANSMEMBRANE (PHOBIUS); TRANSMEMBRANE (PHOBIUS); CYTOPLASMIC_DOMAIN (PHOBIUS); CYTOPLASMIC_DOMAIN (PHOBIUS); TMhelix (TMHMM); …	-17.4573	3.41364e-13
TR11912|c1_g2	casp-like protein 1d1	972	5.9E-11	59%	3	C:integral component of membrane; C:membrane; C:plasma membrane	-	IPR006459 (TIGRFAM); IPR006702 (PFAM); PTHR11615 (PANTHER); PTHR11615:SF113 (PANTHER); TRANSMEMBRANE (PHOBIUS); CYTOPLASMIC_DOMAIN (PHOBIUS); TRANSMEMBRANE (PHOBIUS); CYTOPLASMIC_DOMAIN (PHOBIUS); CYTOPLASMIC_DOMAIN (PHOBIUS); TRANSMEMBRANE (PHOBIUS); NON_CYTOPLASMIC_DOMAIN (PHOBIUS); TRANSMEMBRANE (PHOBIUS); NON_CYTOPLASMIC_DOMAIN (PHOBIUS); TMhelix (TMHMM); TMhelix (TMHMM); TMhelix (TMHMM); TMh…	-17.6827	7.28935e-13
TR26164|c0_g2	dihydrofolate reductase-like	1279	1.3E-118	84.6%	1	F:calcium ion binding	-	IPR029058 (G3DSA:3.40.50.GENE3D); IPR005645 (PFAM); PTHR22778:SF22 (PANTHER); PTHR22778 (PANTHER); IPR029058 (SUPERFAMILY)	-5.67375	2.02741e-12
TR11821|c6_g2	gb	1508	1.1E-29	79.87%	1	P:circadian rhythm	-	IPR006760 (PFAM); PTHR34804:SF1 (PANTHER); PTHR34804 (PANTHER)	-7.57499	3.78106e-12
TR21336|c1_g1	gdsl esterase lipase at5g55050-like	1414	4.8E-133	65.6%	1	F:hydrolase activity, acting on ester bonds	-	IPR001087 (PFAM); IPR013830 (G3DSA:3.40.50.GENE3D); PTHR22835 (PANTHER); PTHR22835:SF116 (PANTHER); NON_CYTOPLASMIC_DOMAIN (PHOBIUS); SIGNAL_PEPTIDE_N_REGION (PHOBIUS); SIGNAL_PEPTIDE_H_REGION (PHOBIUS); SIGNAL_PEPTIDE (PHOBIUS); SIGNAL_PEPTIDE_C_REGION (PHOBIUS); SignalP-noTM (SIGNALP_EUK); SignalP-TM (SIGNALP_GRAM_POSITIVE); IPR013830 (SUPERFAMILY); TMhelix (TMHMM)	-13.2138	5.3551e-12
TR32772|c2_g3	caffeic acid 3-o-methyltransferase	1134	3.9E-132	71%	3	F:O-methyltransferase activity; F:protein dimerization activity; P:metabolic process	EC:2.1.1	IPR016461 (PIRSF); IPR029063 (G3DSA:3.40.50.GENE3D); IPR012967 (PFAM); IPR011991 (G3DSA:1.10.10.GENE3D); IPR001077 (PFAM); PTHR11746:SF106 (PANTHER); PTHR11746 (PANTHER); IPR016461 (PROSITE_PROFILES); IPR029063 (SUPERFAMILY); SSF46785 (SUPERFAMILY)	-8.30225	5.85441e-12
TR41839|c4_g5	glutathione transferase gst 23-like	1109	7.3E-10	70.8%	3	F:nucleic acid binding; P:DNA integration; F:zinc ion binding	-	TRANSMEMBRANE (PHOBIUS); CYTOPLASMIC_DOMAIN (PHOBIUS); NON_CYTOPLASMIC_DOMAIN (PHOBIUS)	-36.5431	8.90355e-12
TR21782|c0_g1	chalcone synthase	453	4.6E-13	91.6%	2	F:transferase activity, transferring acyl groups other than amino-acyl groups; P:biosynthetic process	-	NON_CYTOPLASMIC_DOMAIN (PHOBIUS); TRANSMEMBRANE (PHOBIUS); CYTOPLASMIC_DOMAIN (PHOBIUS); TMhelix (TMHMM)	-11.5004	9.56546e-12
TR23361|c4_g2	pi-plc x domain-containing protein at5g67130-like	4643	1.6E-128	78.93%	5	C:plasma membrane; F:phosphoric diester hydrolase activity; F:kinase activity; P:lipid metabolic process; P:phosphorylation	EC:3.1	IPR017946 (G3DSA:3.20.20.GENE3D); PTHR13593:SF52 (PANTHER); PTHR13593 (PANTHER); NON_CYTOPLASMIC_DOMAIN (PHOBIUS); CYTOPLASMIC_DOMAIN (PHOBIUS); TRANSMEMBRANE (PHOBIUS); IPR017946 (SUPERFAMILY)	-13.4606	1.99366e-11
TR2266|c4_g1	retrovirus-related pol polyprotein from transposon tnt 1- partial	761	4.0E-31	73.47%	3	C:integral component of membrane; F:nucleotide binding; F:prenyltransferase activity	EC:2.5.1	IPR000537 (PFAM); PTHR11048:SF26 (PANTHER); PTHR11048 (PANTHER); NON_CYTOPLASMIC_DOMAIN (PHOBIUS); CYTOPLASMIC_DOMAIN (PHOBIUS); TRANSMEMBRANE (PHOBIUS); TMhelix (TMHMM)	-8.24588	2.25515e-11
TR4195|c0_g2	2-c-methyl-d-erythritol -cyclodiphosphate chloroplastic	1341	7.5E-82	97.53%	20	F:2-C-methyl-D-erythritol 2,4-cyclodiphosphate synthase activity; P:pentose-phosphate shunt; P:rRNA processing; P:unsaturated fatty acid biosynthetic process; P:phosphatidylglycerol biosynthetic process; P:ubiquinone biosynthetic process; P:aromatic amino acid family biosynthetic process; P:response to blue light; P:response to high light intensity; P:response to sucrose; P:leaf morphogenesis; P:…	EC:4.6.1.12	no IPS match	-5.13651	5.01768e-11
TR29226|c2_g5	gb	1860	2.6E-57	64%	1	F:binding	-	IPR028919 (PFAM); PTHR33054 (PANTHER); PTHR33054:SF7 (PANTHER)	-9.24064	1.6568e-10
TR44641|c2_g1	cupin-like protein	1689	4.6E-38	55.47%	4	F:metal ion binding; F:nutrient reservoir activity; F:manganese ion binding; C:extracellular region	-	no IPS match	-321.596	2.42689e-10
TR41254|c3_g1	salicylate carboxymethyltransferase-like	1965	7.7E-74	56.6%	1	F:methyltransferase activity	-	IPR005299 (PFAM); IPR029063 (G3DSA:3.40.50.GENE3D); PTHR31009 (PANTHER); IPR029063 (SUPERFAMILY)	-5.97479	2.94058e-10
TR28695|c2_g5	dbj	242	3.1E-44	92.73%	2	F:transferase activity, transferring acyl groups; P:metabolic process	-	IPR016039 (G3DSA:3.40.47.GENE3D); IPR012328 (PFAM); PTHR11877 (PANTHER); PTHR11877:SF27 (PANTHER); IPR016039 (SUPERFAMILY)	-10.2432	4.555e-10
TR10940|c1_g2	abc transporter g family member 40-like	934	3.3E-68	79.8%	2	C:membrane; F:nucleotide binding	-	IPR013525 (PFAM); PTHR19241:SF219 (PANTHER); PTHR19241 (PANTHER); CYTOPLASMIC_DOMAIN (PHOBIUS); TRANSMEMBRANE (PHOBIUS); NON_CYTOPLASMIC_DOMAIN (PHOBIUS); TRANSMEMBRANE (PHOBIUS); NON_CYTOPLASMIC_DOMAIN (PHOBIUS); CYTOPLASMIC_DOMAIN (PHOBIUS); CYTOPLASMIC_DOMAIN (PHOBIUS); NON_CYTOPLASMIC_DOMAIN (PHOBIUS); TRANSMEMBRANE (PHOBIUS); TRANSMEMBRANE (PHOBIUS); TRANSMEMBRANE (PHOBIUS); TMhelix (TMHMM);…	-4.35639	6.94213e-10
TR22452|c2_g1	probable wrky transcription factor 53	3392	2.4E-55	46.87%	3	P:regulation of transcription, DNA-templated; F:sequence-specific DNA binding; F:transcription factor activity, sequence-specific DNA binding	-	no IPS match	-9.45864	1.16331e-09
TR29528|c0_g1	probable calcium-binding protein cml45	1412	3.5E-24	67.27%	1	F:calcium ion binding	-	IPR002048 (SMART); IPR011992 (G3DSA:1.10.238.GENE3D); IPR011992 (PFAM); IPR011992 (G3DSA:1.10.238.GENE3D); PTHR10891:SF574 (PANTHER); PTHR10891 (PANTHER); IPR018247 (PROSITE_PATTERNS); IPR018247 (PROSITE_PATTERNS); IPR002048 (PROSITE_PROFILES); IPR002048 (PROSITE_PROFILES); IPR002048 (PROSITE_PROFILES); SSF47473 (SUPERFAMILY)	-14.0269	1.28507e-09
TR28695|c2_g9	chalcone synthase	286	8.4E-21	90.87%	8	C:nucleus; C:endoplasmic reticulum; C:plant-type vacuole membrane; F:naringenin-chalcone synthase activity; P:response to gravity; P:flavonoid biosynthetic process; P:auxin polar transport; P:response to UV-B	EC:2.3.1.74	no IPS match	-8.635	1.44159e-09
TR43677|c0_g1	thioesterase family protein	2625	3.7E-33	73.8%	2	C:peroxisome; P:phylloquinone biosynthetic process	-	IPR029069 (G3DSA:3.10.129.GENE3D); IPR006683 (PFAM); IPR003736 (TIGRFAM); PTHR12418 (PANTHER); PTHR12418:SF31 (PANTHER); IPR029069 (SUPERFAMILY)	-6.93355	2.03996e-09
TR21326|c0_g1	vacuolar amino acid transporter 1-like	1565	2.3E-153	78.2%	1	C:integral component of membrane	-	IPR013057 (PFAM); PTHR22950:SF280 (PANTHER); PTHR22950 (PANTHER); TRANSMEMBRANE (PHOBIUS); TRANSMEMBRANE (PHOBIUS); NON_CYTOPLASMIC_DOMAIN (PHOBIUS); TRANSMEMBRANE (PHOBIUS); TRANSMEMBRANE (PHOBIUS); TRANSMEMBRANE (PHOBIUS); NON_CYTOPLASMIC_DOMAIN (PHOBIUS); TRANSMEMBRANE (PHOBIUS); TRANSMEMBRANE (PHOBIUS); TRANSMEMBRANE (PHOBIUS); NON_CYTOPLASMIC_DOMAIN (PHOBIUS); TRANSMEMBRANE (PHOBIUS); CYTOPL…	-20.0264	2.1521e-09
TR33001|c0_g1	secoisolariciresinol dehydrogenase-like	1257	1.9E-108	74.53%	2	F:oxidoreductase activity; P:metabolic process	-	IPR002347 (PRINTS); IPR002198 (PRINTS); IPR002198 (PFAM); G3DSA:3.40.50.720 (GENE3D); PTHR24322 (PANTHER); PTHR24322:SF600 (PANTHER); PTHR24322 (PANTHER); PTHR24322:SF600 (PANTHER); IPR020904 (PROSITE_PATTERNS); IPR016040 (SUPERFAMILY)	-9.57828	2.44971e-09
TR33625|c0_g2	root r-b1-like	1142	4.9E-67	83.67%	5	F:electron carrier activity; F:metal ion binding; F:2 iron, 2 sulfur cluster binding; P:obsolete electron transport; P:electron transport chain	-	IPR010241 (TIGRFAM); IPR001041 (PFAM); IPR012675 (G3DSA:3.10.20.GENE3D); PTHR19370:SF124 (PANTHER); PTHR19370 (PANTHER); IPR006058 (PROSITE_PATTERNS); IPR001041 (PROSITE_PROFILES); SignalP-TM (SIGNALP_GRAM_POSITIVE); IPR001041 (SUPERFAMILY)	-4.18777	2.63458e-09
TR21306|c1_g1	adrenodoxin-like mitochondrial	1849	1.3E-62	89.27%	6	C:mitochondrion; C:chloroplast; F:electron carrier activity; F:iron-sulfur cluster binding; P:response to cytokinin; P:obsolete electron transport	-	IPR012675 (G3DSA:3.10.20.GENE3D); PTHR23426 (PANTHER); PTHR23426:SF30 (PANTHER); NON_CYTOPLASMIC_DOMAIN (PHOBIUS); SIGNAL_PEPTIDE_C_REGION (PHOBIUS); SIGNAL_PEPTIDE_H_REGION (PHOBIUS); SIGNAL_PEPTIDE (PHOBIUS); SIGNAL_PEPTIDE_N_REGION (PHOBIUS); IPR001041 (SUPERFAMILY)	-4.41494	3.52494e-09
TR22006|c0_g2	udp-glycosyltransferase 76f1-like	2073	4.9E-164	66.4%	2	F:transferase activity, transferring hexosyl groups; P:metabolic process	-	IPR002213 (PFAM); G3DSA:3.40.50.2000 (GENE3D); PTHR11926:SF102 (PANTHER); IPR002213 (PANTHER); SSF53756 (SUPERFAMILY)	-312.278	4.10641e-09
TR21170|c3_g1	o-acyltransferase wsd1-like	2292	6.2E-140	63.93%	2	F:diacylglycerol O-acyltransferase activity; P:glycerolipid biosynthetic process	-	no IPS match	-5.23782	5.80933e-09
TR9693|c3_g1	wall-associated receptor kinase-like 16	2651	9.7E-154	67.4%	2	F:calcium ion binding; F:protein binding	-	IPR001881 (SMART); IPR001881 (PFAM); G3DSA:2.10.25.10 (GENE3D); PTHR27005 (PANTHER); IPR000152 (PROSITE_PATTERNS); IPR018097 (PROSITE_PATTERNS); NON_CYTOPLASMIC_DOMAIN (PHOBIUS); CYTOPLASMIC_DOMAIN (PHOBIUS); TRANSMEMBRANE (PHOBIUS); IPR000742 (PROSITE_PROFILES); SSF57196 (SUPERFAMILY); TMhelix (TMHMM)	-9.55508	9.19198e-09
TR12096|c0_g1	pathogen-related	1848	9.6E-51	76.6%	0	-	-	G3DSA:3.10.450.50 (GENE3D); PTHR31723:SF1 (PANTHER); PTHR31723 (PANTHER); SSF54427 (SUPERFAMILY)	-9.77082	1.01543e-08
TR21782|c0_g4	chalcone synthase	860	7.1E-13	89%	2	F:catalytic activity; P:metabolic process	-	NON_CYTOPLASMIC_DOMAIN (PHOBIUS); TRANSMEMBRANE (PHOBIUS); CYTOPLASMIC_DOMAIN (PHOBIUS)	-17.6915	1.19374e-08
TR44602|c2_g2	1-deoxy-d-xylulose-5-phosphate reductoisomerase	6431	1.1E-84	87.8%	8	C:chloroplast stroma; F:1-deoxy-D-xylulose-5-phosphate reductoisomerase activity; F:metal ion binding; F:NADPH binding; P:terpenoid biosynthetic process; P:isopentenyl diphosphate biosynthetic process, methylerythritol 4-phosphate pathway; P:oxidation-reduction process; P:steroid biosynthetic process	EC:1.1.1.267	no IPS match	-4.57198	1.46227e-08
TR6371|c0_g1	cytochrome p450 71a1-like	743	1.3E-102	82.4%	5	F:monooxygenase activity; F:iron ion binding; F:oxidoreductase activity, acting on paired donors, with incorporation or reduction of molecular oxygen; F:heme binding; P:oxidation-reduction process	-	no IPS match	-5.60845	1.70349e-08
TR2241|c0_g1	glutamine synthetase nodule isozyme	4735	5.5E-44	91.6%	4	F:glutamate-ammonia ligase activity; F:ATP binding; P:glutamine biosynthetic process; P:peptidoglycan biosynthetic process	EC:6.3.1; EC:6.3.1.2	NON_CYTOPLASMIC_DOMAIN (PHOBIUS); CYTOPLASMIC_DOMAIN (PHOBIUS); CYTOPLASMIC_DOMAIN (PHOBIUS); TRANSMEMBRANE (PHOBIUS); TRANSMEMBRANE (PHOBIUS); TMhelix (TMHMM)	-4.35108	1.7098e-08
TR36170|c0_g1	probable wrky transcription factor 41	2081	4.5E-94	57.73%	3	P:regulation of transcription, DNA-templated; F:sequence-specific DNA binding; F:transcription factor activity, sequence-specific DNA binding	-	CYTOPLASMIC_DOMAIN (PHOBIUS); TRANSMEMBRANE (PHOBIUS); NON_CYTOPLASMIC_DOMAIN (PHOBIUS); TMhelix (TMHMM)	-21.6879	1.81674e-08
TR15056|c3_g1	1-deoxy-d-xylulose-5-phosphate synthase	1877	5.2E-160	64.27%	2	F:1-deoxy-D-xylulose-5-phosphate synthase activity; P:terpenoid biosynthetic process	EC:2.2.1.7	IPR029061 (G3DSA:3.40.50.GENE3D); IPR005477 (PFAM); PTHR11624 (PANTHER); PTHR11624:SF83 (PANTHER); PTHR11624 (PANTHER); PTHR11624:SF83 (PANTHER); IPR029061 (SUPERFAMILY); TMhelix (TMHMM)	-4.60294	2.85247e-08
TR4546|c0_g2	naringenin-chalcone synthase	345	6.7E-17	96.47%	9	C:nucleus; C:endoplasmic reticulum; C:plant-type vacuole membrane; F:naringenin-chalcone synthase activity; P:response to gravity; P:anthocyanin-containing compound biosynthetic process; P:response to sucrose; P:auxin polar transport; P:response to UV-B	EC:2.3.1.74	no IPS match	-8.0821	2.93424e-08
TR28695|c2_g4	chalcone synthase	586	8.5E-108	90.53%	2	F:naringenin-chalcone synthase activity; P:flavonoid biosynthetic process	EC:2.3.1.74	IPR001099 (PFAM); IPR016039 (G3DSA:3.40.47.GENE3D); IPR012328 (PFAM); IPR016039 (G3DSA:3.40.47.GENE3D); PTHR11877 (PANTHER); PTHR11877:SF27 (PANTHER); IPR016039 (SUPERFAMILY); IPR016039 (SUPERFAMILY)	-35.0809	3.08351e-08
TR26231|c0_g2	cationic amino acid transporter 1-like	3308	6.7E-95	86.07%	3	C:integral component of membrane; F:amino acid transmembrane transporter activity; P:amino acid transmembrane transport	-	IPR029485 (PFAM); IPR002293 (PFAM); PTHR11785:SF230 (PANTHER); IPR002293 (PANTHER); IPR002293 (PANTHER); PTHR11785:SF230 (PANTHER); CYTOPLASMIC_DOMAIN (PHOBIUS); TRANSMEMBRANE (PHOBIUS); TRANSMEMBRANE (PHOBIUS); NON_CYTOPLASMIC_DOMAIN (PHOBIUS); TRANSMEMBRANE (PHOBIUS); TRANSMEMBRANE (PHOBIUS); TRANSMEMBRANE (PHOBIUS); CYTOPLASMIC_DOMAIN (PHOBIUS); TRANSMEMBRANE (PHOBIUS); NON_CYTOPLASMIC_DOMAIN …	-9.79596	3.29065e-08
TR15601|c1_g2	mitochondrial uncoupling protein 5-like	810	7.2E-55	78.07%	2	C:membrane; P:transport	-	IPR023395 (G3DSA:1.50.40.GENE3D); IPR018108 (PFAM); PTHR24089 (PANTHER); PTHR24089 (PANTHER); PTHR24089:SF392 (PANTHER); IPR018108 (PROSITE_PROFILES); IPR018108 (PROSITE_PROFILES); IPR023395 (SUPERFAMILY)	-19.0312	3.30802e-08
TR37525|c1_g2	probable lrr receptor-like serine threonine-protein kinase at1g05700	1597	3.7E-86	51.13%	7	F:ATP binding; F:protein kinase activity; F:nucleotide binding; P:protein phosphorylation; F:protein serine/threonine kinase activity; F:kinase activity; P:phosphorylation	-	SIGNAL_PEPTIDE (PHOBIUS); SIGNAL_PEPTIDE_H_REGION (PHOBIUS); SIGNAL_PEPTIDE_C_REGION (PHOBIUS); NON_CYTOPLASMIC_DOMAIN (PHOBIUS); SIGNAL_PEPTIDE_N_REGION (PHOBIUS)	-20.5778	4.12564e-08
TR42005|c0_g1	phenylalanine ammonia-lyase-like	2853	0.0E0	84.33%	6	C:cytoplasm; F:phenylalanine ammonia-lyase activity; P:L-phenylalanine catabolic process; P:cinnamic acid biosynthetic process; P:tyrosine metabolic process; P:alkaloid biosynthetic process	EC:4.3.1.24; EC:4.3.1.25	TRANSMEMBRANE (PHOBIUS); NON_CYTOPLASMIC_DOMAIN (PHOBIUS); TRANSMEMBRANE (PHOBIUS); CYTOPLASMIC_DOMAIN (PHOBIUS); CYTOPLASMIC_DOMAIN (PHOBIUS); TMhelix (TMHMM); TMhelix (TMHMM)	-6.2392	4.60595e-08
TR28695|c2_g8	chalcone synthase	237	4.4E-33	93%	2	F:naringenin-chalcone synthase activity; P:flavonoid biosynthetic process	EC:2.3.1.74	IPR016039 (G3DSA:3.40.47.GENE3D); IPR001099 (PFAM); PTHR11877:SF27 (PANTHER); PTHR11877 (PANTHER); IPR016039 (SUPERFAMILY)	-7.9672	5.35697e-08
TR32981|c0_g1	pheophorbide a chloroplastic-like	2236	9.2E-86	88%	21	C:chloroplast thylakoid; C:chloroplast envelope; F:chlorophyllide a oxygenase [overall] activity; F:protochlorophyllide reductase activity; F:pheophorbide a oxygenase activity; F:metal ion binding; F:2 iron, 2 sulfur cluster binding; P:cell death; P:embryo development ending in seed dormancy; P:defense response to bacterium, incompatible interaction; P:leaf morphogenesis; P:thylakoid membrane org…	EC:1.8; EC:1.13.12; EC:1.14.13.122; EC:1.3.1.33	PTHR21266:SF24 (PANTHER); PTHR21266 (PANTHER)	-5.98115	7.96101e-08
TR5984|c0_g1	cinnamoyl- reductase 1-like	2133	8.0E-59	82.13%	6	F:3-beta-hydroxy-delta5-steroid dehydrogenase activity; P:steroid biosynthetic process; P:oxidation-reduction process; P:C21-steroid hormone metabolic process; P:androgen metabolic process; P:estrogen metabolic process	EC:1.1.1; EC:1.1.1.145	PTHR10366:SF428 (PANTHER); PTHR10366 (PANTHER)	-11.5847	8.31896e-08
TR32360|c1_g1	myb-related protein m4	1136	1.0E-33	87.8%	16	C:nucleus; F:DNA binding; F:chromatin binding; F:transcription factor activity, sequence-specific DNA binding; P:regulation of transcription, DNA-templated; P:response to water deprivation; P:response to wounding; P:response to ethylene; P:response to auxin; P:abscisic acid-activated signaling pathway; P:response to jasmonic acid; P:proline transport; P:hyperosmotic salinity response; C:chromatin…	-	no IPS match	-10.4167	8.60899e-08
TR2266|c3_g1	probable homogentisate phytyltransferase chloroplastic	491	6.8E-11	72.73%	3	F:prenyltransferase activity; C:integral component of membrane; P:metabolic process	-	TRANSMEMBRANE (PHOBIUS); CYTOPLASMIC_DOMAIN (PHOBIUS); NON_CYTOPLASMIC_DOMAIN (PHOBIUS); TMhelix (TMHMM)	-5.31117	9.98251e-08
TR22792|c3_g1	PREDICTED: uncharacterized protein LOC105060490	659	1.2E-8	63.67%	0	-	-	PTHR36341:SF2 (PANTHER); PTHR36341 (PANTHER)	-27.7893	1.30038e-07
TR12712|c3_g2	uncharacterized mitochondrial protein g00810-like	1035	1.1E-17	69.33%	0	-	-	SignalP-TM (SIGNALP_GRAM_POSITIVE)	-9.66247	1.31914e-07
TR37874|c1_g1	PREDICTED: uncharacterized protein LOC105038478	504	5.7E-11	55.36%	0	-	-	Coil (COILS); PTHR34193:SF3 (PANTHER); PTHR34193 (PANTHER)	-13.3381	1.6444e-07
TR11499|c0_g1	phospholipase a1- chloroplastic-like	725	9.6E-69	67.6%	1	P:lipid metabolic process	-	IPR029058 (G3DSA:3.40.50.GENE3D); IPR002921 (PFAM); PTHR31403:SF11 (PANTHER); PTHR31403 (PANTHER); IPR029058 (SUPERFAMILY)	-147.316	1.66715e-07
TR37894|c0_g1	slit protein c-	2229	7.9E-8	73%	0	-	-	no IPS match	-4.13111	1.72791e-07
TR40966|c0_g1	probable receptor-like protein kinase at5g20050	2279	9.9E-155	71.07%	3	F:nucleotide binding; F:protein kinase activity; P:phosphorylation	-	no IPS match	-7.40415	1.86527e-07
TR32262|c3_g1	cinnamoyl- reductase 1-like	1697	2.4E-56	80.4%	6	F:3-beta-hydroxy-delta5-steroid dehydrogenase activity; P:steroid biosynthetic process; P:oxidation-reduction process; P:C21-steroid hormone metabolic process; P:androgen metabolic process; P:estrogen metabolic process	EC:1.1.1; EC:1.1.1.145	PTHR10366:SF428 (PANTHER); PTHR10366 (PANTHER); IPR016040 (SUPERFAMILY)	-12.4543	2.5747e-07
TR10502|c1_g4	protein lurp-one-related 8-like	533	3.2E-24	71.2%	0	-	-	IPR007612 (PFAM); PTHR31087 (PANTHER); PTHR31087:SF5 (PANTHER); IPR025659 (SUPERFAMILY)	-48.9937	2.80138e-07
TR38485|c0_g2	probable lrr receptor-like serine threonine-protein kinase at1g05700	1865	1.3E-142	62.53%	3	F:kinase activity; P:phosphorylation; C:integral component of membrane	-	no IPS match	-47.9556	2.84606e-07
TR35608|c0_g1	e3 ubiquitin-protein ligase sinat3-like	2053	7.0E-28	70.6%	7	C:nucleus; F:ubiquitin-protein transferase activity; F:protein binding; F:zinc ion binding; P:ubiquitin-dependent protein catabolic process; P:multicellular organismal development; P:protein ubiquitination	-	IPR018121 (PFAM); IPR013323 (G3DSA:3.90.890.GENE3D); PTHR10315:SF20 (PANTHER); IPR004162 (PANTHER); IPR013010 (PROSITE_PROFILES); IPR008974 (SUPERFAMILY)	-16.5842	3.02417e-07
TR32334|c3_g2	glutathione s-transferase-like	1186	2.7E-90	73.6%	2	F:transferase activity; P:metabolic process	-	SIGNAL_PEPTIDE_C_REGION (PHOBIUS); NON_CYTOPLASMIC_DOMAIN (PHOBIUS); SIGNAL_PEPTIDE (PHOBIUS); SIGNAL_PEPTIDE_N_REGION (PHOBIUS); SIGNAL_PEPTIDE_H_REGION (PHOBIUS)	-4.01578	3.11868e-07
TR22137|c3_g1	wall-associated receptor kinase-like 16	2665	2.5E-154	79.4%	7	C:integral component of membrane; F:protein serine/threonine kinase activity; F:calcium ion binding; F:ATP binding; F:polysaccharide binding; P:protein phosphorylation; P:serine family amino acid metabolic process	EC:2.7.11	IPR002290 (SMART); IPR000719 (PFAM); IPR013320 (G3DSA:2.60.120.GENE3D); G3DSA:3.30.200.20 (GENE3D); G3DSA:1.10.510.10 (GENE3D); PTHR27005 (PANTHER); IPR008271 (PROSITE_PATTERNS); CYTOPLASMIC_DOMAIN (PHOBIUS); NON_CYTOPLASMIC_DOMAIN (PHOBIUS); TRANSMEMBRANE (PHOBIUS); IPR000719 (PROSITE_PROFILES); IPR011009 (SUPERFAMILY); TMhelix (TMHMM)	-4.70405	3.27418e-07
TR38994|c4_g2	6-phosphofructokinase 2	2477	7.8E-118	76.07%	7	F:nucleotide binding; F:kinase activity; F:ion binding; P:carbohydrate metabolic process; P:phosphorylation; P:organophosphate metabolic process; P:carbohydrate derivative metabolic process	-	no IPS match	-7.7849	3.28335e-07
TR2266|c2_g2	homogentisate phytyltransferase chloroplastic-like	423	1.7E-13	52.07%	8	C:integral component of membrane; F:prenyltransferase activity; P:monocarboxylic acid metabolic process; P:primary metabolic process; P:cellular biosynthetic process; P:single-organism biosynthetic process; P:organonitrogen compound metabolic process; P:organic substance biosynthetic process	EC:2.5.1	IPR000537 (PFAM); PTHR11048 (PANTHER); PTHR11048:SF26 (PANTHER); TRANSMEMBRANE (PHOBIUS); TRANSMEMBRANE (PHOBIUS); CYTOPLASMIC_DOMAIN (PHOBIUS); NON_CYTOPLASMIC_DOMAIN (PHOBIUS); CYTOPLASMIC_DOMAIN (PHOBIUS); SignalP-TM (SIGNALP_GRAM_POSITIVE); TMhelix (TMHMM); TMhelix (TMHMM)	-10.3163	3.32714e-07
TR6372|c0_g1	probable lrr receptor-like protein kinase partial	5212	1.0E-27	70.13%	2	F:protein kinase activity; P:protein phosphorylation	-	IPR001245 (PFAM); G3DSA:3.30.200.20 (GENE3D); PTHR27003:SF44 (PANTHER); PTHR27003 (PANTHER); TRANSMEMBRANE (PHOBIUS); CYTOPLASMIC_DOMAIN (PHOBIUS); NON_CYTOPLASMIC_DOMAIN (PHOBIUS); SignalP-noTM (SIGNALP_EUK); IPR011009 (SUPERFAMILY)	-17.5217	4.01736e-07
TR33984|c0_g1	thymidine kinase	1741	2.1E-39	86.2%	7	F:thymidine kinase activity; F:ATP binding; F:identical protein binding; P:phosphorylation; P:DNA biosynthetic process; P:pyrimidine nucleobase metabolic process; P:TMP biosynthetic process	EC:2.7.1.145; EC:2.7.1.21	IPR001267 (PFAM); PTHR11441:SF2 (PANTHER); IPR001267 (PANTHER); IPR027417 (SUPERFAMILY)	-13.3189	4.25665e-07
TR10292|c2_g3	g-type lectin s-receptor-like serine threonine-protein kinase sd2-5 isoform x1	660	6.6E-8	59%	0	-	-	IPR001480 (G3DSA:2.90.10.GENE3D); PTHR27002 (PANTHER); PTHR27002:SF80 (PANTHER); NON_CYTOPLASMIC_DOMAIN (PHOBIUS); SIGNAL_PEPTIDE_H_REGION (PHOBIUS); SIGNAL_PEPTIDE (PHOBIUS); SIGNAL_PEPTIDE_C_REGION (PHOBIUS); SIGNAL_PEPTIDE_N_REGION (PHOBIUS); SignalP-TM (SIGNALP_GRAM_POSITIVE); SignalP-noTM (SIGNALP_EUK)	-4.30394	4.40174e-07
TR16593|c2_g1	timeless-interacting protein	1104	1.0E-26	56.87%	1	P:cellular process	-	Coil (COILS); PTHR13220 (PANTHER)	-156.032	4.67496e-07
TR39482|c3_g1	o-fucosyltransferase family protein	2393	3.6E-177	88%	2	F:transferase activity, transferring glycosyl groups; P:metabolic process	-	no IPS match	-5.13756	4.95351e-07
TR23213|c0_g1	chaperone protein dnaj chloroplastic-like	1006	1.7E-34	59.67%	0	-	-	IPR001623 (PRINTS); IPR001623 (SMART); IPR001623 (G3DSA:1.10.287.GENE3D); IPR001623 (PFAM); PTHR24078:SF250 (PANTHER); PTHR24078 (PANTHER); IPR001623 (PROSITE_PROFILES); IPR001623 (SUPERFAMILY)	-472.758	5.17777e-07
TR10219|c1_g1	gb	1834	5.4E-36	48.6%	6	P:oxidation-reduction process; F:heme binding; P:response to oxidative stress; F:peroxidase activity; F:oxidoreductase activity; F:cytochrome-c peroxidase activity	-	SIGNAL_PEPTIDE_N_REGION (PHOBIUS); SIGNAL_PEPTIDE_H_REGION (PHOBIUS); SIGNAL_PEPTIDE_C_REGION (PHOBIUS); NON_CYTOPLASMIC_DOMAIN (PHOBIUS); SIGNAL_PEPTIDE (PHOBIUS); SignalP-TM (SIGNALP_GRAM_POSITIVE)	-284.154	5.36386e-07
TR12731|c0_g1	isoflavone 2 -hydroxylase-like	3546	6.7E-115	68.67%	4	F:iron ion binding; F:oxidoreductase activity, acting on paired donors, with incorporation or reduction of molecular oxygen; F:heme binding; P:oxidation-reduction process	-	Coil (COILS); IPR002401 (PRINTS); IPR001128 (G3DSA:1.10.630.GENE3D); IPR001128 (PFAM); PTHR24298:SF61 (PANTHER); PTHR24298 (PANTHER); SIGNAL_PEPTIDE_C_REGION (PHOBIUS); SIGNAL_PEPTIDE (PHOBIUS); NON_CYTOPLASMIC_DOMAIN (PHOBIUS); SIGNAL_PEPTIDE_N_REGION (PHOBIUS); SIGNAL_PEPTIDE_H_REGION (PHOBIUS); IPR001128 (SUPERFAMILY)	-4.44674	6.95524e-07
TR2890|c2_g1	receptor-like protein kinase hsl1	3962	0.0E0	67.8%	4	F:protein kinase activity; F:protein binding; F:ATP binding; P:protein phosphorylation	-	PR00019 (PRINTS); IPR003591 (SMART); IPR002290 (SMART); G3DSA:3.30.200.20 (GENE3D); G3DSA:3.80.10.10 (GENE3D); IPR001611 (PFAM); IPR001611 (PFAM); IPR013210 (PFAM); G3DSA:1.10.510.10 (GENE3D); IPR000719 (PFAM); PTHR27000 (PANTHER); PTHR27000:SF78 (PANTHER); IPR008271 (PROSITE_PATTERNS); IPR017441 (PROSITE_PATTERNS); CYTOPLASMIC_DOMAIN (PHOBIUS); NON_CYTOPLASMIC_DOMAIN (PHOBIUS); SIGNAL_PEPTIDE_C_…	-5.08254	7.03304e-07
TR11308|c0_g1	(+)-neomenthol dehydrogenase	1521	1.5E-117	77.8%	1	P:metabolic process	-	no IPS match	-6.91523	7.58169e-07
TR17702|c0_g1	probable wrky transcription factor 40	1011	3.0E-21	79.13%	5	F:transcription factor activity, sequence-specific DNA binding; F:sequence-specific DNA binding; P:regulation of transcription, DNA-templated; C:transcription factor complex; P:regulation of transcription, DNA-templated	-	Coil (COILS)	-6.35056	8.04755e-07
TR28695|c2_g3	chalcone synthase	1125	0.0E0	92.93%	8	C:nucleus; C:endoplasmic reticulum; C:plant-type vacuole membrane; F:naringenin-chalcone synthase activity; P:response to gravity; P:flavonoid biosynthetic process; P:auxin polar transport; P:response to UV-B	EC:2.3.1.74	IPR012328 (PFAM); IPR011141 (PIRSF); IPR001099 (PFAM); IPR016039 (G3DSA:3.40.47.GENE3D); IPR016039 (G3DSA:3.40.47.GENE3D); PTHR11877:SF27 (PANTHER); PTHR11877 (PANTHER); IPR018088 (PROSITE_PATTERNS); IPR016039 (SUPERFAMILY); IPR016039 (SUPERFAMILY)	-8.04567	1.04147e-06
TR38994|c0_g1	atp-dependent 6-phosphofructokinase 3-like	720	1.4E-25	78.67%	12	F:6-phosphofructokinase activity; F:ATP binding; F:metal ion binding; P:fructose 6-phosphate metabolic process; P:glycolytic process; P:carbohydrate phosphorylation; C:6-phosphofructokinase complex; P:fructose metabolic process; P:galactose metabolic process; P:mannose metabolic process; P:gluconeogenesis; P:pentose-phosphate shunt	EC:2.7.1; EC:2.7.1.11	PTHR13697:SF7 (PANTHER); PTHR13697 (PANTHER)	-7.60906	1.26343e-06
TR12623|c0_g1	gb	1346	2.8E-38	60.93%	2	P:lipid metabolic process; F:hydrolase activity	-	PTHR31479 (PANTHER)	-82.2374	1.31324e-06
TR26442|c0_g1	PREDICTED: uncharacterized protein LOC103711961	2299	1.7E-10	63.5%	0	-	-	no IPS match	-4.45057	1.41861e-06
TR24803|c0_g2	calmodulin binding	1900	7.8E-144	68.13%	4	F:calmodulin binding; P:response to stress; P:response to bacterium; P:regulation of biological process	-	IPR012416 (PFAM); PTHR31713:SF15 (PANTHER); PTHR31713 (PANTHER)	-10.6987	1.46688e-06
TR17631|c0_g1	bark storage protein a	1309	9.5E-159	80.27%	2	F:catalytic activity; P:nucleoside metabolic process	-	no IPS match	-8.71145	1.78984e-06
TR2020|c0_g1	polycystic kidney disease protein 1-like 3	1641	1.2E-10	66.13%	0	-	-	no IPS match	-26.0517	1.80709e-06
TR18144|c0_g2	gb	2148	0.0E0	86.93%	5	C:chloroplast; F:glucose-1-phosphate adenylyltransferase activity; P:glycogen biosynthetic process; P:sucrose metabolic process; P:starch biosynthetic process	EC:2.7.7.27	IPR005835 (PFAM); IPR011831 (TIGRFAM); G3DSA:2.160.10.10 (GENE3D); IPR029044 (G3DSA:3.90.550.GENE3D); PTHR22572:SF112 (PANTHER); PTHR22572 (PANTHER); IPR005836 (PROSITE_PATTERNS); IPR005836 (PROSITE_PATTERNS); IPR011004 (SUPERFAMILY); IPR029044 (SUPERFAMILY)	-7.86138	1.86312e-06
TR35380|c0_g1	e3 ubiquitin-protein ligase pub23-like	1540	6.5E-139	63.07%	3	F:ubiquitin-protein transferase activity; F:binding; P:protein ubiquitination	-	IPR003613 (SMART); IPR003613 (PFAM); IPR013083 (G3DSA:3.30.40.GENE3D); IPR011989 (G3DSA:1.25.10.GENE3D); PTHR22849:SF38 (PANTHER); PTHR22849 (PANTHER); IPR003613 (PROSITE_PROFILES); IPR016024 (SUPERFAMILY); SSF57850 (SUPERFAMILY)	-5.52104	2.05225e-06
TR27070|c0_g3	late embryogenesis abundant protein lea5-like	2286	1.6E-16	60.47%	1	P:response to stress	-	IPR004926 (PFAM); PTHR33509 (PANTHER); PTHR33509:SF5 (PANTHER)	-8.54787	2.14808e-06
TR12727|c1_g1	chalcone synthase	695	1.5E-61	89.87%	2	F:transferase activity, transferring acyl groups other than amino-acyl groups; P:biosynthetic process	-	IPR001099 (PFAM); IPR016039 (G3DSA:3.40.47.GENE3D); PTHR11877:SF27 (PANTHER); PTHR11877 (PANTHER); IPR016039 (SUPERFAMILY)	-14.2073	2.21476e-06
TR11561|c0_g1	protein altered xyloglucan 4-like	1484	5.1E-163	69.27%	2	P:xyloglucan metabolic process; C:Golgi apparatus	-	IPR025846 (PFAM); IPR026057 (PFAM); IPR029975 (PTHR32285:PANTHER); IPR029962 (PANTHER); TRANSMEMBRANE (PHOBIUS); CYTOPLASMIC_DOMAIN (PHOBIUS); NON_CYTOPLASMIC_DOMAIN (PHOBIUS); TMhelix (TMHMM)	-6.77117	2.30865e-06
TR33307|c0_g1	uncharacterized acetyltransferase at3g50280-like	1922	4.2E-147	74.27%	1	F:transferase activity, transferring acyl groups other than amino-acyl groups	-	IPR023213 (G3DSA:3.30.559.GENE3D); IPR023213 (G3DSA:3.30.559.GENE3D); IPR003480 (PFAM); PTHR31896 (PANTHER)	-7.82008	2.45398e-06
TR41528|c0_g2	protein mitochondrial-like	1182	4.9E-29	65.07%	7	F:single-stranded DNA binding; P:negative regulation of DNA recombination; P:regulation of transcription, DNA-templated; P:mitochondrial genome maintenance; P:post-translational protein modification; C:apoplast; P:positive regulation of transcription, DNA-templated	-	no IPS match	-18.2101	2.55381e-06
TR34288|c0_g1	vq motif-containing protein 22-like	989	2.5E-11	74.75%	0	-	-	IPR008889 (PFAM); PTHR33179 (PANTHER)	-6.76675	2.83361e-06
TR35117|c1_g2	non-lysosomal glucosylceramidase-like	5586	0.0E0	82.67%	4	C:integral component of membrane; F:glucosylceramidase activity; P:carbohydrate metabolic process; P:glucosylceramide catabolic process	EC:3.2.1.45	IPR006775 (PFAM); PTHR12654 (PANTHER); PTHR12654:SF3 (PANTHER); IPR008928 (SUPERFAMILY)	-4.61647	3.12887e-06
TR44850|c0_g1	exocyst complex component exo70b1-like	2068	2.2E-159	61.07%	2	C:exocyst; P:exocytosis	-	IPR004140 (PFAM); IPR004140 (PANTHER); PTHR12542:SF17 (PANTHER); IPR016159 (SUPERFAMILY)	-10.2737	3.15189e-06
TR44657|c1_g2	glutathione s-transferase u17-like	1319	7.4E-97	74.67%	2	F:protein binding; F:transferase activity	-	IPR010987 (G3DSA:1.20.1050.GENE3D); IPR004046 (PFAM); IPR004045 (PFAM); IPR012336 (G3DSA:3.40.30.GENE3D); PTHR11260 (PANTHER); PTHR11260:SF312 (PANTHER); IPR004045 (PROSITE_PROFILES); IPR010987 (PROSITE_PROFILES); IPR012336 (SUPERFAMILY); IPR010987 (SUPERFAMILY)	-4.64239	3.2052e-06
TR10379|c0_g2	homogentisate geranylgeranyltransferase	501	2.0E-10	63.47%	4	F:prenyltransferase activity; C:integral component of membrane; P:metabolic process; F:transferase activity	-	no IPS match	-5.02309	3.78465e-06
TR9693|c3_g3	wall-associated receptor kinase 3-like	1464	6.6E-137	71.87%	4	F:protein kinase activity; F:calcium ion binding; F:ATP binding; P:protein phosphorylation	-	IPR002290 (SMART); IPR001881 (SMART); G3DSA:3.30.200.20 (GENE3D); IPR013320 (G3DSA:2.60.120.GENE3D); G3DSA:1.10.510.10 (GENE3D); IPR000719 (PFAM); G3DSA:2.10.25.10 (GENE3D); PTHR27005 (PANTHER); IPR008271 (PROSITE_PATTERNS); IPR018097 (PROSITE_PATTERNS); IPR017441 (PROSITE_PATTERNS); IPR000152 (PROSITE_PATTERNS); TRANSMEMBRANE (PHOBIUS); NON_CYTOPLASMIC_DOMAIN (PHOBIUS); CYTOPLASMIC_DOMAIN (PHOBI…	-53.3422	3.99228e-06

## Sheet: S1Eb_DEGS_DCtrl vs Hot_Exposur
Dataset S1Cb. Significantly upregulated and annotated genes (DEGs; >2 FoldChange; FDR<0.01) in deep heated P. oceanica plants with respect to deep controls at the end of the heat exposure period.
SeqName	Description	Length	e.Value	sim.mean	X.GO	GO.Names.list	Enzyme.Codes.list	InterPro.IDs	FoldChange	PValue
TR32305|c4_g1	kDa class I heat shock -like	452	8.8e-26	0.76	-		-	no IPS match	11.9672	2.60762e-17
TR34507|c1_g1	PREDICTED: 18.1 kDa class I heat shock protein-like	739	5.5e-53	0.812	-		-	IPR008978 (G3DSA:2.60.40.GENE3D); IPR002068 (PFAM); PTHR11527:SF152 (PANTHER); IPR031107 (PANTHER); IPR002068 (PROSITE_PROFILES); IPR008978 (SUPERFAMILY)	9.16197	8.7815e-17
TR44569|c0_g1	hypothetical protein VIGAN_UM125500, partial	2459	3.8e-32	0.876	2	C:membrane; C:integral component of membrane	-	no IPS match	9.21369	2.49346e-15
TR28865|c4_g3	kDa heat shock, mitochondrial	1347	2.5e-42	0.774	-		-	IPR008978 (G3DSA:2.60.40.GENE3D); IPR002068 (PFAM); PTHR11527:SF95 (PANTHER); IPR031107 (PANTHER); IPR002068 (PROSITE_PROFILES); IPR008978 (SUPERFAMILY)	10.4265	9.71739e-15
TR34507|c2_g1	PREDICTED: class I heat shock protein, partial	564	3.8e-27	0.934	-		-	no IPS match	9.12133	1.20791e-14
TR28282|c0_g1	Bax inhibitor-1 family	2821	2.8e-50	0.912	1	C:integral component of membrane	-	PF01027 (PFAM); IPR006214 (PANTHER); PTHR23291:SF31 (PANTHER)	10.006	1.93846e-11
TR4038|c3_g1	ame: Full=Heat shock 82	1719	0	0.898	5	F:ATP binding; C:cytoplasm; F:unfolded protein binding; P:protein folding; P:response to stress	-	IPR001404 (PFAM); IPR001404 (PANTHER); PTHR11528:SF53 (PANTHER); SSF110942 (SUPERFAMILY); IPR020568 (SUPERFAMILY)	9.139	4.04776e-11
TR22140|c3_g5	potassium channel KAT3	6106	1.4e-23	0.81	8	P:high-affinity potassium ion import; F:voltage-gated potassium channel activity; P:regulation of membrane potential; C:voltage-gated potassium channel complex; C:integral component of membrane; P:nitrate transport; C:endoplasmic reticulum; P:response to nitrate	-	no IPS match	7.62958	7.99029e-11
TR37115|c0_g1	PREDICTED: hemiasterlin resistant protein 1-like	2125	8.8e-31	0.825	-		-	no IPS match	8.73696	1.22095e-10
TR32158|c0_g1	ame: Full=Multi -bridging factor 1	1007	2e-58	0.6327	3	F:nucleic acid binding; P:biological regulation; C:nuclear lumen	-	no IPS match	10.5573	6.05161e-10
TR21156|c1_g2	hypothetical protein PHAVU_002G099800g, partial	4787	7.5e-09	0.4733	-		-	no IPS match	6.24042	1.60548e-09
TR31935|c1_g1	ame: Full=E3 ubiquitin- ligase sina ame: Full=Seven in absentia	8198	8e-64	0.6607	12	F:ubiquitin-protein transferase activity; F:zinc ion binding; P:regulation of multicellular organism growth; P:proteasome-mediated ubiquitin-dependent protein catabolic process; F:protein homodimerization activity; P:regulation of cellular process; P:spermatogenesis; P:male meiosis I; P:post-embryonic development; C:cytoplasmic part; F:protein-glycine ligase activity; P:protein ubiquitination inv…	EC:6.3.2	no IPS match	4.84478	1.7312e-09
TR4038|c2_g1	ame: Full=Heat shock 83	1135	1.2e-53	0.9147	5	F:ATP binding; C:cytoplasm; F:unfolded protein binding; P:protein folding; P:response to stress	-	no IPS match	10.1153	2.62842e-09
TR24633|c1_g1	PREDICTED: uncharacterized protein LOC104585875	3713	1.7e-127	0.677	-		-	IPR006868 (PFAM); IPR006867 (PFAM); PTHR21450:SF21 (PANTHER); PTHR21450 (PANTHER)	7.24034	5.58977e-09
TR44578|c1_g2	ame: Full= homolog subfamily A member 1 Flags: Precursor	4206	9.9e-137	0.7613	22	P:DNA damage response, detection of DNA damage; F:C3HC4-type RING finger domain binding; P:negative regulation of JUN kinase activity; P:spermatogenesis; P:toxin transport; F:G-protein coupled receptor binding; C:extracellular exosome; F:ubiquitin protein ligase binding; F:low-density lipoprotein particle receptor binding; P:sperm motility; P:regulation of protein transport; C:ubiquitin ligase co…	-	no IPS match	5.22474	7.11424e-09
TR24126|c0_g1	ame: Full=U-box domain-containing 7 ame: Full=Plant U-box 7	1608	8.2e-16	0.495	4	P:regulation of response to stimulus; C:cytoplasm; F:catalytic activity; P:negative regulation of biological process	-	IPR000225 (PFAM); IPR011989 (G3DSA:1.25.10.GENE3D); PTHR23315:SF59 (PANTHER); PTHR23315 (PANTHER); IPR000225 (PROSITE_PROFILES); IPR016024 (SUPERFAMILY)	52.0917	8.46791e-09
TR44623|c1_g2	PREDICTED: serine/threonine-protein phosphatase 7 long form homolog isoform X2	1999	6.4e-24	0.438	-		-	no IPS match	4.43533	9.42583e-09
TR14486|c4_g3	conserved hypothetical protein	249	4.3e-11	0.655	-		-	no IPS match	7.25046	1.16851e-08
TR31595|c0_g2	ame: Full=Thioredoxin H-type Short=Trx-H	2903	1.3e-21	0.8067	6	P:obsolete electron transport; F:protein disulfide oxidoreductase activity; C:cytoplasm; P:glycerol ether metabolic process; P:cell redox homeostasis; P:oxidation-reduction process	-	no IPS match	7.55626	1.63573e-08
TR16275|c6_g1	cell wall transcription factor ACE2-like	3298	1.1e-10	0.5667	-		-	PF12874 (PFAM); SSF57667 (SUPERFAMILY); SSF57667 (SUPERFAMILY)	6.92591	2.08967e-08
TR21219|c7_g2	CDP-diacylglycerol--glycerol-3-phosphate 3-phosphatidyltransferase 2	3723	7.9e-08	0.5643	-		-	no IPS match	6.14479	2.62723e-08
TR21306|c2_g1	serine threonine- kinase ATM	12486	0	0.688	1	F:transferase activity	-	PTHR37079:SF1 (PANTHER); PTHR37079:SF1 (PANTHER); PTHR37079 (PANTHER); PTHR37079 (PANTHER); IPR014009 (PROSITE_PROFILES); IPR016024 (SUPERFAMILY)	3.52468	2.74473e-08
TR22843|c1_g1	1,4-alpha-glucan-branching enzyme 3, chloroplastic amyloplastic isoform X1	5569	0	0.82	-		-	IPR006047 (PFAM); IPR013783 (G3DSA:2.60.40.GENE3D); IPR006407 (PIRSF); IPR013781 (G3DSA:3.20.20.GENE3D); IPR004193 (PFAM); IPR015902 (PANTHER); PTHR10357:SF119 (PANTHER); IPR015902 (PANTHER); IPR014756 (SUPERFAMILY); IPR017853 (SUPERFAMILY)	4.16938	2.97361e-08
TR41245|c2_g1	wound-induced protein WIN2	2197	2.9e-10	0.813	3	F:chitin binding; P:defense response to fungus; P:defense response to bacterium	-	no IPS match	21.9911	3.22418e-08
TR12261|c0_g1	BAG family molecular chaperone regulator 6-like	1298	1e-11	0.5667	1	F:chaperone binding	-	IPR003103 (SMART); IPR003103 (PFAM); IPR003103 (G3DSA:1.20.58.GENE3D); PTHR33322:SF6 (PANTHER); PTHR33322 (PANTHER); IPR000048 (PROSITE_PROFILES); IPR003103 (PROSITE_PROFILES); IPR000048 (PROSITE_PROFILES); IPR003103 (SUPERFAMILY)	13.8737	3.3e-08
TR1353|c0_g1	PREDICTED: uncharacterized protein LOC103710593 isoform X1	2847	4.8e-10	0.785	2	P:response to abiotic stimulus; P:response to stress	-	PTHR39104 (PANTHER)	4.00555	4.59111e-08
TR324|c2_g1	Polyphenol oxidase A1, chloroplastic	1141	6.6e-10	0.64	-		-	no IPS match	8.92707	4.7531e-08
TR21381|c2_g4	serine threonine- phosphatase 7 long form homolog	1615	2.1e-14	0.448	-		-	no IPS match	48.3391	4.87319e-08
TR44736|c0_g1	ame: Full=Chaperone	2727	1.5e-11	0.6153	6	C:cytoplasm; C:cell wall; F:ion binding; P:regulation of gene expression; C:plasma membrane; P:growth	-	no IPS match	6.79258	8.03863e-08
TR37650|c0_g1	PREDICTED: uncharacterized protein LOC103414113	2769	2.9e-26	0.452	6	F:pyridoxal phosphate binding; F:catalytic activity; C:mitochondrion; C:membrane; C:integral component of membrane; P:biosynthetic process	-	IPR026960 (PFAM)	5.62272	1.12925e-07
TR6102|c0_g1	ame: Full=Glutamate decarboxylase alpha Short=GAD-alpha	1782	1.1e-109	0.8	1	F:lyase activity	-	IPR002129 (PFAM); IPR015421 (G3DSA:3.40.640.GENE3D); PTHR11999 (PANTHER); PTHR11999:SF113 (PANTHER); IPR015424 (SUPERFAMILY)	17.443	1.13196e-07
TR4616|c0_g1	subtilisin-like protease	2329	0	0.883	2	P:proteolysis; F:serine-type endopeptidase activity	EC:3.4.21	IPR015500 (PRINTS); G3DSA:3.50.30.30 (GENE3D); IPR003137 (PFAM); IPR000209 (G3DSA:3.40.50.GENE3D); IPR000209 (PFAM); PTHR10795:SF413 (PANTHER); IPR015500 (PANTHER); SSF52025 (SUPERFAMILY); IPR000209 (SUPERFAMILY)	13.7944	1.18389e-07
TR37935|c2_g1	PREDICTED: serine/threonine-protein phosphatase 7 long form homolog	1922	1e-21	0.483	-		-	no IPS match	26.8779	1.66296e-07
TR41957|c1_g5	hypothetical protein CISIN_1g046720mg	5048	3.2e-30	0.554	3	F:nucleic acid binding; F:zinc ion binding; P:regulation of transcription, DNA-templated	-	IPR018289 (PFAM); PTHR31669:SF41 (PANTHER); IPR031052 (PANTHER)	9.65898	1.9915e-07
TR14486|c4_g1	hypothetical protein B456_003G156400	299	8.3e-15	0.6275	-		-	no IPS match	6.86745	1.99704e-07
TR44650|c0_g1	hypothetical protein OsI_10148	6346	0	0.85	17	P:DNA replication initiation; P:DNA repair; F:zinc ion binding; P:resolution of meiotic recombination intermediates; P:regulation of DNA replication; P:mitotic nuclear division; C:chromosome; P:DNA topological change; P:chromatin silencing; F:DNA binding; P:petal formation; P:DNA methylation; P:sepal formation; P:gene silencing by RNA; F:DNA topoisomerase type I activity; P:regulation of cell cyc…	EC:5.99.1; EC:5.99.1.2	IPR003602 (SMART); IPR013826 (G3DSA:1.10.290.GENE3D); IPR013497 (PFAM); IPR000380 (PANTHER); PTHR11390:SF21 (PANTHER); IPR023405 (SUPERFAMILY)	4.29923	2.09867e-07
TR10497|c0_g6	tripeptidyl-peptidase 2	950	8.6e-16	0.74	2	C:intracellular membrane-bounded organelle; C:cytoplasmic part	-	no IPS match	25.2727	2.80457e-07
TR22140|c3_g6	disease resistance RPP13 1	1173	4.1e-32	0.512	6	F:phosphoprotein phosphatase activity; P:metabolic process; P:protein dephosphorylation; F:ADP binding; P:defense response; F:hydrolase activity	-	PTHR23155:SF414 (PANTHER); PTHR23155 (PANTHER)	21.8283	4.54706e-07
TR3461|c2_g1	nitrate transporter -like	3773	5.7e-14	0.94	3	C:integral component of membrane; P:transport; F:transporter activity	-	no IPS match	9.17479	5.53287e-07
TR41471|c0_g1	AP2 domain transctiption factor	1144	1.3e-12	0.7043	6	C:nucleus; F:DNA binding; C:transcription factor complex; F:transcription factor activity, sequence-specific DNA binding; P:regulation of transcription, DNA-templated; P:regulation of transcription, DNA-templated	-	no IPS match	3.64741	6.87701e-07
TR35505|c0_g1	ame: Full=Formate dehydrogenase, mitochondrial ame: Full=NAD-dependent formate dehydrogenase Short=FDH Flags: Precursor	1806	0	0.726	1	F:oxidoreductase activity	-	IPR006139 (PFAM); IPR016040 (G3DSA:3.40.50.GENE3D); IPR006140 (PFAM); IPR016040 (G3DSA:3.40.50.GENE3D); PTHR10996 (PANTHER); PTHR10996:SF171 (PANTHER); SSF52283 (SUPERFAMILY); IPR016040 (SUPERFAMILY)	6.22079	1.01453e-06
TR25079|c5_g1	lysosomal beta glucosidase-like	1711	0	0.877	2	P:carbohydrate metabolic process; F:hydrolase activity, hydrolyzing O-glycosyl compounds	-	IPR001764 (PRINTS); IPR001764 (PFAM); IPR002772 (G3DSA:3.40.50.GENE3D); IPR002772 (PFAM); IPR001764 (G3DSA:3.20.20.GENE3D); IPR026892 (PANTHER); PTHR30620:SF39 (PANTHER); IPR017853 (SUPERFAMILY); IPR002772 (SUPERFAMILY)	7.10593	1.3375e-06
TR21206|c3_g2	FAR1-RELATED SEQUENCE 5	4901	2.4e-52	0.476	4	C:nucleus; F:zinc ion binding; P:response to red or far red light; P:regulation of transcription, DNA-templated	-	IPR018289 (PFAM); IPR031052 (PANTHER)	5.44604	1.34861e-06
TR43901|c13_g1	PREDICTED: uncharacterized protein LOC105043358	5652	1.8e-15	0.611	4	C:spindle; P:activation of protein kinase activity; P:regulation of mitotic spindle organization; C:microtubule	-	no IPS match	4.19963	2.05731e-06
TR7295|c0_g1	IQ-DOMAIN 1-like isoform X2	2832	4.8e-15	0.687	-		-	PTHR32295 (PANTHER); PTHR32295:SF33 (PANTHER); IPR000048 (PROSITE_PROFILES)	13.9091	2.0687e-06
TR15373|c0_g1	galactinol synthase 1-like	1400	3.3e-157	0.708	1	F:transferase activity	-	IPR002495 (PFAM); IPR029044 (G3DSA:3.90.550.GENE3D); IPR030515 (PTHR11183:PANTHER); IPR030515 (PTHR11183:PANTHER); PTHR11183 (PANTHER); PTHR11183 (PANTHER); IPR029044 (SUPERFAMILY)	9.74529	2.12563e-06
TR21712|c1_g1	kDa heat shock , peroxisomal	1600	1.3e-43	0.751	1	P:response to stimulus	-	IPR002068 (PFAM); IPR008978 (G3DSA:2.60.40.GENE3D); PTHR11527:SF142 (PANTHER); IPR031107 (PANTHER); IPR002068 (PROSITE_PROFILES); IPR008978 (SUPERFAMILY)	2.85367	2.5792e-06
TR14486|c4_g2	hypothetical protein B456_003G156400	248	1.9e-10	0.6217	-		-	no IPS match	7.90711	2.60706e-06
TR5899|c2_g1	peptidyl-prolyl cis-trans isomerase	2158	1e-87	0.636	3	F:peptidyl-prolyl cis-trans isomerase activity; P:protein peptidyl-prolyl isomerization; P:protein folding	EC:5.2.1.8	no IPS match	5.93707	3.25447e-06
TR5899|c2_g1	peptidyl-prolyl cis-trans isomerase	2158	1e-87	0.636	3	F:peptidyl-prolyl cis-trans isomerase activity; P:protein peptidyl-prolyl isomerization; P:protein folding	EC:5.2.1.8	no IPS match	5.93707	3.25447e-06
TR37068|c3_g2	PREDICTED: beta-amylase 2, chloroplastic-like isoform X1	3934	2.5e-142	0.918	-		-	IPR001554 (PRINTS); IPR013781 (G3DSA:3.20.20.GENE3D); IPR008540 (PFAM); IPR001554 (PFAM); PTHR31352 (PANTHER); PTHR31352:SF2 (PANTHER); IPR017853 (SUPERFAMILY)	2.95372	3.28975e-06
TR45378|c0_g1	Receptor-like protein kinase-like protein	3755	0	0.764	5	F:ATP binding; C:integral component of membrane; P:serine family amino acid metabolic process; F:protein serine/threonine kinase activity; P:protein phosphorylation	EC:2.7.11	IPR003591 (SMART); IPR000719 (SMART); G3DSA:3.30.200.20 (GENE3D); IPR032675 (G3DSA:3.80.10.GENE3D); G3DSA:1.10.510.10 (GENE3D); IPR001245 (PFAM); IPR013210 (PFAM); IPR013320 (G3DSA:2.60.120.GENE3D); PTHR27001:SF109 (PANTHER); PTHR27001 (PANTHER); IPR000719 (PROSITE_PROFILES); IPR032675 (SUPERFAMILY); IPR011009 (SUPERFAMILY)	3.45774	3.35627e-06
TR41259|c4_g1	putative reverse transcriptase	1981	2.3e-09	0.566	7	F:GTP binding; F:ATP binding; F:RNA-directed DNA polymerase activity; P:RNA-dependent DNA replication; F:unfolded protein binding; P:protein folding; P:response to stress	-	no IPS match	29.9727	4.13644e-06
TR9684|c1_g1	telomerase reverse transcriptase	4434	0	0.576	4	F:DNA binding; F:telomerase RNA reverse transcriptase activity; F:RNA-directed DNA polymerase activity; P:RNA-dependent DNA replication	-	IPR003545 (PRINTS); IPR021891 (SMART); IPR021891 (PFAM); PTHR12066 (PANTHER); PTHR12066 (PANTHER); IPR003545 (PTHR12066:PANTHER); IPR003545 (PTHR12066:PANTHER); IPR003545 (PTHR12066:PANTHER); IPR000477 (PROSITE_PROFILES); SSF56672 (SUPERFAMILY)	18.029	4.4241e-06
TR40140|c0_g1	glutathione transferase, putative	3374	7.1e-116	0.893	3	F:identical protein binding; P:metabolic process; F:transferase activity	-	IPR012336 (G3DSA:3.40.30.GENE3D); IPR004045 (PFAM); IPR016639 (PANTHER); PTHR32419:SF6 (PANTHER); IPR012336 (SUPERFAMILY)	2.99227	4.62865e-06
TR41253|c2_g3	hypothetical protein VITISV_001808	7148	0	0.553	4	F:nucleic acid binding; F:zinc ion binding; F:metal ion binding; P:DNA integration	-	IPR013103 (PFAM); PTHR11439:SF194 (PANTHER); PTHR11439 (PANTHER); SSF56672 (SUPERFAMILY)	5.47016	7.47281e-06
TR21720|c1_g2	PREDICTED: uncharacterized protein LOC105052283	3975	5.5e-87	0.805	-		-	PTHR23092:SF30 (PANTHER); PTHR23092 (PANTHER); SSF81631 (SUPERFAMILY)	3.74799	7.69589e-06
TR16814|c0_g1	PREDICTED: uncharacterized protein LOC104884000	3538	4.7e-83	0.471	2	F:nucleic acid binding; F:zinc ion binding	-	PTHR31696 (PANTHER); PTHR31696:SF6 (PANTHER)	5.81394	8.29163e-06
TR10296|c1_g2	PREDICTED: uncharacterized protein LOC103719860	2672	2e-64	0.463	1	P:gene silencing by RNA	-	no IPS match	435.889	8.92965e-06
TR36110|c0_g1	PREDICTED: uncharacterized protein LOC105050248	2281	0	0.853	5	C:spindle microtubule; P:spindle assembly; F:microtubule minus-end binding; C:tubulin complex; C:HAUS complex	-	IPR029131 (PFAM); PTHR34968 (PANTHER)	3.62286	9.67607e-06
TR12665|c0_g1	PREDICTED: uncharacterized protein LOC103721293 isoform X2	3456	0	0.606	-		-	IPR025486 (PFAM); IPR032795 (PFAM); IPR022212 (PFAM); PTHR21726 (PANTHER); PTHR21726:SF36 (PANTHER)	5.56747	1.128e-05
TR45393|c0_g1	Pentatricopeptide repeat-containing protein	3945	0	0.717	3	P:biological_process; F:zinc ion binding; F:molecular_function	-	IPR032867 (PFAM); IPR002885 (TIGRFAM); IPR002885 (PFAM); IPR002885 (PFAM); IPR011990 (G3DSA:1.25.40.GENE3D); PTHR24015 (PANTHER); IPR002885 (PROSITE_PROFILES); IPR002885 (PROSITE_PROFILES); IPR002885 (PROSITE_PROFILES); IPR002885 (PROSITE_PROFILES); IPR002885 (PROSITE_PROFILES); IPR002885 (PROSITE_PROFILES); IPR002885 (PROSITE_PROFILES); IPR002885 (PROSITE_PROFILES); IPR002885 (PROSITE_PROFILES);…	3.92126	1.21245e-05
TR9285|c1_g1	probable serine threonine- kinase At1g01540	3193	0	0.812	4	F:ATP binding; C:integral component of membrane; F:protein kinase activity; P:protein phosphorylation	-	IPR000719 (SMART); IPR000719 (PFAM); G3DSA:1.10.510.10 (GENE3D); G3DSA:3.30.200.20 (GENE3D); IPR013320 (G3DSA:2.60.120.GENE3D); PTHR27001 (PANTHER); PTHR27001 (PANTHER); PTHR27001:SF90 (PANTHER); PTHR27001:SF90 (PANTHER); PTHR27001:SF90 (PANTHER); IPR000719 (PROSITE_PROFILES); IPR011009 (SUPERFAMILY)	4.4184	1.2165e-05
TR44830|c3_g1	PREDICTED: uncharacterized protein LOC105172985	2967	2e-32	0.486	3	P:RNA phosphodiester bond hydrolysis, endonucleolytic; F:nucleic acid binding; F:RNA-DNA hybrid ribonuclease activity	-	IPR025558 (PFAM); PTHR31286 (PANTHER)	2.46949	1.30134e-05
TR34561|c0_g1	PREDICTED: superoxide dismutase [Fe] 2, chloroplastic	4753	1.3e-26	0.891	5	F:metal ion binding; P:removal of superoxide radicals; P:oxidation-reduction process; F:superoxide dismutase activity; C:chloroplast nucleoid	EC:1.15.1.1	no IPS match	2.8159	1.33923e-05
TR39539|c4_g1	hypothetical protein B456_005G020800, partial	1293	7e-43	0.89	9	F:magnesium ion binding; F:ATP binding; C:chloroplast ribulose bisphosphate carboxylase complex; P:glyoxylate metabolic process; F:calcium ion binding; F:protein kinase activity; P:protein phosphorylation; P:carbon fixation; F:ribulose-bisphosphate carboxylase activity	EC:4.1.1.39	PTHR33078:SF5 (PANTHER); PTHR33078 (PANTHER)	6.87991	1.40088e-05
TR14999|c0_g1	P-loop containing nucleoside triphosphate hydrolases superfamily isoform 1	3272	0	0.751	2	P:metabolic process; F:hydrolase activity	-	IPR027417 (G3DSA:3.40.50.GENE3D); PTHR33477 (PANTHER); PTHR33477:SF1 (PANTHER); PTHR33477:SF1 (PANTHER); PTHR33477 (PANTHER); IPR027417 (SUPERFAMILY)	10.0137	1.4819e-05
TR13475|c0_g1	receptor-like serine threonine- kinase NCRK isoform X1	2857	0	0.713	11	F:nucleotide binding; P:plant epidermis development; P:cellular macromolecule metabolic process; C:membrane; P:cellular component organization; C:endomembrane system; F:protein kinase activity; P:anatomical structure morphogenesis; P:cell wall organization or biogenesis; P:phosphorylation; P:cell development	-	IPR000719 (SMART); G3DSA:3.30.200.20 (GENE3D); G3DSA:1.10.510.10 (GENE3D); IPR000719 (PFAM); IPR013320 (G3DSA:2.60.120.GENE3D); PTHR27001 (PANTHER); PTHR27001:SF78 (PANTHER); PTHR27001:SF78 (PANTHER); PTHR27001:SF78 (PANTHER); PTHR27001 (PANTHER); IPR000719 (PROSITE_PROFILES); IPR011009 (SUPERFAMILY)	6.76425	1.49299e-05
TR25399|c1_g3	UDP-arabinose 4-epimerase 1	1946	0	0.897	5	F:UDP-glucose 4-epimerase activity; C:integral component of membrane; P:nucleotide-sugar metabolic process; P:galactose metabolic process; P:nucleotide metabolic process	EC:5.1.3.2	IPR016040 (G3DSA:3.40.50.GENE3D); IPR005886 (TIGRFAM); IPR016040 (PFAM); G3DSA:3.90.25.10 (GENE3D); PTHR10366 (PANTHER); PTHR10366:SF326 (PANTHER); IPR016040 (SUPERFAMILY)	4.56053	1.64743e-05
TR30447|c0_g1	sp	330	8.8e-17	0.968	7	C:photosystem II reaction center; F:quinone binding; C:integral component of membrane; C:cytoplasmic, membrane-bounded vesicle; F:chlorophyll binding; P:photosynthesis, light harvesting in photosystem II; C:chloroplast thylakoid membrane	-	no IPS match	23.5577	1.76639e-05
TR5857|c0_g1	PREDICTED: uncharacterized protein LOC105634316	2913	3.3e-16	0.511	-		-	no IPS match	17.3112	1.79633e-05
TR1362|c0_g1	Peptide-O-fucosyltransferase	3549	3.6e-177	0.856	3	C:trans-Golgi network; C:endosome; C:integral component of membrane	-	IPR019378 (PFAM); PTHR31818:SF3 (PANTHER); PTHR31818 (PANTHER)	4.93447	1.92166e-05
TR32936|c0_g2	ame: Full=Formin 9 ame: Full= 9 Flags: Precursor	4737	7.1e-76	0.6773	3	C:membrane; C:integral component of membrane; C:cytoplasmic, membrane-bounded vesicle	-	no IPS match	5.84099	1.93454e-05
TR42090|c0_g1	Salicylate hydroxylase	2245	2.5e-59	0.767	3	F:FAD binding; F:oxidoreductase activity; P:oxidation-reduction process	-	PR00420 (PRINTS); IPR023753 (G3DSA:3.50.50.GENE3D); IPR006076 (PFAM); PTHR13789:SF213 (PANTHER); PTHR13789 (PANTHER); IPR023753 (SUPERFAMILY)	4.54695	2.33883e-05
TR23358|c0_g9	elongation of fatty acids 3-like	1099	7.1e-79	0.732	1	C:membrane	-	IPR002076 (PFAM); IPR002076 (PANTHER); PTHR11157:SF13 (PANTHER)	7.95006	2.3982e-05
TR23850|c1_g1	probable LRR receptor-like serine threonine- kinase At1g53430 isoform X1	2529	1.5e-121	0.727	-		-	IPR003591 (SMART); IPR032675 (G3DSA:3.80.10.GENE3D); IPR001611 (PFAM); PTHR27006:SF35 (PANTHER); PTHR27006 (PANTHER); IPR001611 (PROSITE_PROFILES); IPR032675 (SUPERFAMILY)	3.29667	2.57817e-05
TR25130|c1_g1	26S proteasome non-ATPase regulatory subunit 13 homolog B-like	2976	1.5e-17	0.884	6	C:nucleus; F:structural molecule activity; C:cytosol; C:proteasome regulatory particle, lid subcomplex; P:proteasome assembly; P:ubiquitin-dependent protein catabolic process	-	no IPS match	3.26428	2.60093e-05
TR37484|c0_g1	PREDICTED: DNA-directed RNA polymerase III subunit RPC2	9860	0	0.853	8	F:DNA binding; P:pyrimidine nucleobase metabolic process; F:DNA-directed RNA polymerase activity; F:ribonucleoside binding; P:transcription, DNA-templated; P:embryo sac egg cell differentiation; P:purine nucleobase metabolic process; C:nucleolus	EC:2.7.7.6	IPR007644 (PFAM); IPR007120 (G3DSA:2.40.270.GENE3D); G3DSA:3.90.1100.10 (GENE3D); IPR007642 (G3DSA:3.90.1110.GENE3D); IPR014724 (G3DSA:2.40.50.GENE3D); IPR007645 (PFAM); IPR007647 (PFAM); IPR007120 (PFAM); IPR007642 (PFAM); IPR007646 (PFAM); PTHR20856:SF8 (PANTHER); IPR015712 (PANTHER); SSF64484 (SUPERFAMILY)	2.53146	2.66477e-05
TR43927|c2_g2	PREDICTED: serine/threonine-protein phosphatase 7 long form homolog	2512	1e-06	0.4675	-		-	no IPS match	4.72733	2.76647e-05
TR4630|c0_g1	ame: Full=Chaperone	1900	1.2e-57	0.666	1	F:binding	-	IPR001623 (PRINTS); IPR001623 (SMART); IPR001623 (G3DSA:1.10.287.GENE3D); IPR001623 (PFAM); PTHR24078:SF207 (PANTHER); PTHR24078 (PANTHER); IPR001623 (PROSITE_PROFILES); IPR001623 (SUPERFAMILY)	3.10116	2.88999e-05
TR21726|c7_g2	Aldehyde dehydrogenase family 3 member F1	1912	2.2e-96	0.816	24	P:gluconeogenesis; P:cellular aldehyde metabolic process; P:tyrosine metabolic process; P:proline metabolic process; F:aldehyde dehydrogenase [NAD(P)+] activity; P:glycolytic process; P:leucine catabolic process; P:valine catabolic process; P:isoleucine catabolic process; P:bile acid biosynthetic process; P:tryptophan metabolic process; P:lysine catabolic process; P:fatty acid metabolic process; …	EC:1.2.1.5; EC:1.2.1.3; EC:1.2.1	IPR016163 (G3DSA:3.40.309.GENE3D); IPR015590 (PFAM); IPR016162 (G3DSA:3.40.605.GENE3D); PTHR11699:SF117 (PANTHER); PTHR11699 (PANTHER); IPR016161 (SUPERFAMILY)	6.45574	2.95352e-05
TR18074|c0_g1	PREDICTED: uncharacterized protein LOC105050539 isoform X3	1624	2.5e-103	0.655	-		-	PTHR34466:SF2 (PANTHER); PTHR34466 (PANTHER)	6.52792	3.21653e-05
TR11557|c0_g1	probable LRR receptor-like serine threonine- kinase At1g34110	3227	0	0.841	-		-	PR00019 (PRINTS); IPR000719 (SMART); IPR003591 (SMART); G3DSA:3.30.200.20 (GENE3D); IPR032675 (G3DSA:3.80.10.GENE3D); IPR001611 (PFAM); IPR000719 (PFAM); G3DSA:1.10.510.10 (GENE3D); IPR032675 (G3DSA:3.80.10.GENE3D); IPR032675 (G3DSA:3.80.10.GENE3D); PTHR27000:SF33 (PANTHER); PTHR27000:SF33 (PANTHER); PTHR27000 (PANTHER); PTHR27000 (PANTHER); PTHR27000 (PANTHER); IPR001611 (PROSITE_PROFILES); IPR0…	5.04354	3.78807e-05
TR27053|c0_g1	ame: Full=U-box domain-containing 7 ame: Full=Plant U-box 7	1332	8.3e-20	0.5107	4	P:regulation of response to stimulus; C:cytoplasm; F:catalytic activity; P:negative regulation of biological process	-	IPR000225 (SMART); IPR011989 (G3DSA:1.25.10.GENE3D); PTHR23315:SF59 (PANTHER); PTHR23315 (PANTHER); IPR000225 (PROSITE_PROFILES); IPR016024 (SUPERFAMILY)	8.03388	4.00822e-05
TR33229|c1_g1	PREDICTED: uncharacterized protein LOC105179310	1321	4.8e-25	0.622	-		-	IPR023780 (PFAM); G3DSA:2.40.50.40 (GENE3D); IPR016197 (SUPERFAMILY)	6.15263	4.08983e-05
TR21474|c0_g1	hypothetical protein VITISV_031906	5036	0	0.573	-		-	IPR001878 (SMART); IPR001878 (PFAM); IPR001878 (G3DSA:4.10.60.GENE3D); PTHR11439 (PANTHER); PTHR11439:SF185 (PANTHER); IPR001878 (PROSITE_PROFILES); IPR001878 (SUPERFAMILY)	3.54061	4.10591e-05
TR2596|c0_g1	two-component response regulator ARR12-like isoform X1	2896	2.3e-168	0.587	-		-	IPR001789 (SMART); IPR009057 (G3DSA:1.10.10.GENE3D); G3DSA:3.40.50.2300 (GENE3D); IPR017053 (PIRSF); IPR001789 (PFAM); IPR006447 (TIGRFAM); PTHR26402:SF558 (PANTHER); PTHR26402 (PANTHER); IPR017930 (PROSITE_PROFILES); IPR001789 (PROSITE_PROFILES); IPR011006 (SUPERFAMILY); IPR009057 (SUPERFAMILY)	5.79302	4.11454e-05
TR14501|c1_g1	serine threonine- phosphatase 7 long form homolog	3961	1.7e-17	0.461	-		-	no IPS match	3.14603	4.2636e-05
TR44714|c1_g5	putative Apoptosis inhibitor	3632	0	0.796	-		-	IPR011989 (G3DSA:1.25.10.GENE3D); IPR008383 (PFAM); PTHR12758:SF19 (PANTHER); PTHR12758 (PANTHER); IPR016024 (SUPERFAMILY)	3.72354	4.31659e-05
TR4317|c0_g1	pentatricopeptide repeat-containing At1g53330	2280	3.6e-46	0.5	4	P:embryo development; P:root development; P:fruit development; P:shoot system development	-	no IPS match	5.18875	4.35811e-05
TR32282|c2_g3	cysteine and histidine-rich domain-containing RAR1-like isoform X2	3523	5.1e-39	0.596	-		-	no IPS match	2.49788	4.37352e-05
TR41511|c2_g1	Fructose-bisphosphate aldolase	1364	0	0.886	8	P:gluconeogenesis; P:inositol metabolic process; P:pentose-phosphate shunt; P:glycolytic process; P:mannose metabolic process; P:fructose metabolic process; F:fructose-bisphosphate aldolase activity; P:carbon utilization	EC:4.1.2.13	IPR000741 (PFAM); IPR013785 (G3DSA:3.20.20.GENE3D); PTHR11627 (PANTHER); SSF51569 (SUPERFAMILY)	3.76957	4.38131e-05
TR11821|c3_g4	hypothetical protein ZOSMA_60G00460	862	2.2e-15	0.716	1	C:intracellular	-	IPR001706 (PRINTS); IPR021137 (PFAM); PTHR36400 (PANTHER); SSF143034 (SUPERFAMILY)	4.40215	4.51461e-05
TR13238|c0_g1	adenylate cyclase, terminal-differentiation specific-like	1895	3.1e-40	0.628	-		-	PF14223 (PFAM); PTHR11439:SF185 (PANTHER); PTHR11439 (PANTHER)	105.38	4.79305e-05
TR31932|c0_g1	serine threonine- phosphatase 7 long form homolog	3041	1.3e-10	0.4	-		-	no IPS match	3.3092	4.8233e-05
TR24117|c0_g1	peroxidase A2-like	1358	9.4e-144	0.83	10	F:peroxidase activity; P:response to oxidative stress; F:metal ion binding; P:obsolete peroxidase reaction; C:integral component of membrane; P:cellular oxidant detoxification; P:oxidation-reduction process; C:extracellular region; F:heme binding; P:hydrogen peroxide catabolic process	EC:1.11.1.7	IPR002016 (PRINTS); IPR000823 (PRINTS); IPR002016 (PFAM); G3DSA:1.10.420.10 (GENE3D); G3DSA:1.10.520.10 (GENE3D); PTHR31388 (PANTHER); IPR002016 (PROSITE_PROFILES); IPR010255 (SUPERFAMILY)	100.958	5.00685e-05
TR7677|c0_g1	ame: Full=Photosystem II reaction center K Short=PSII-K Flags: Precursor (chloroplast)	511	1.3e-21	0.9193	4	C:photosystem II reaction center; C:integral component of membrane; P:photosynthesis; C:chloroplast thylakoid membrane	-	no IPS match	12.4688	5.02974e-05
TR14482|c4_g3	hypothetical protein M569_00245, partial	314	7e-30	0.764	-		-	no IPS match	6.86611	5.0669e-05
TR42234|c1_g1	TPA: hypothetical protein ZEAMMB73_127707	4368	5.1e-19	0.596	7	C:chloroplast; F:catalytic activity; F:metal ion binding; C:mitochondrion; P:proteolysis; F:metalloendopeptidase activity; C:plastid	-	no IPS match	2.84585	5.18055e-05
TR37446|c0_g1	PREDICTED: uncharacterized protein LOC105032414	1439	1.1e-55	0.585	1	F:ATP binding	-	IPR006502 (TIGRFAM); IPR006502 (PFAM); PTHR31579:SF4 (PANTHER); IPR006502 (PANTHER)	8.04561	5.33751e-05
TR15141|c8_g3	hypothetical protein L484_007561	564	6.3e-09	0.89	1	C:integral component of membrane	-	no IPS match	64.4785	5.43388e-05
TR22761|c1_g1	MLO 1	2369	5.4e-63	0.759	2	C:membrane; P:response to stimulus	-	IPR004326 (PFAM); PTHR31942 (PANTHER); PTHR31942:SF19 (PANTHER)	8.37242	5.53463e-05
TR14512|c0_g1	IAA-amino acid hydrolase ILR1-like 3	2736	8e-95	0.834	2	P:metabolic process; F:hydrolase activity	-	IPR011650 (G3DSA:3.30.70.GENE3D); IPR002933 (PFAM); IPR011650 (PFAM); IPR017439 (TIGRFAM); G3DSA:3.40.630.10 (GENE3D); PTHR11014 (PANTHER); PTHR11014:SF103 (PANTHER); SSF53187 (SUPERFAMILY); IPR011650 (SUPERFAMILY)	2.33051	6.04734e-05
TR26190|c0_g1	kinetochore nuf2	1983	1.2e-100	0.683	2	P:mitotic nuclear division; C:chromosome, centromeric region	-	PTHR21650 (PANTHER); PTHR21650:SF2 (PANTHER)	3.69246	6.16925e-05
TR31492|c0_g1	transmembrane 45B-like	1484	5.8e-122	0.734	1	C:membrane	-	IPR006904 (PFAM); PTHR16007:SF29 (PANTHER); IPR006904 (PANTHER)	3.59264	6.37058e-05
TR40142|c0_g2	PREDICTED: phragmoplast orienting kinesin 2	4061	0	0.59	9	F:nucleotide binding; F:ATP binding; F:microtubule motor activity; P:mitotic cytokinesis; P:metabolic process; C:kinesin complex; P:microtubule-based movement; F:microtubule binding; C:microtubule	-	PTHR24115:SF506 (PANTHER); IPR027640 (PANTHER); PTHR24115:SF506 (PANTHER); IPR027640 (PANTHER); PTHR24115:SF506 (PANTHER); IPR027640 (PANTHER); IPR027640 (PANTHER); PTHR24115:SF506 (PANTHER)	8.90381	6.54847e-05
TR37117|c2_g5	PREDICTED: uncharacterized protein LOC103336983	4148	3.5e-45	0.682	2	F:nucleic acid binding; F:protein dimerization activity	-	no IPS match	3.23111	6.85548e-05
TR3448|c1_g1	Acyl-coenzyme A:6-aminopenicillanic-acid-acyltransferase 29 kDa subunit	2114	5e-73	0.717	3	F:transferase activity, transferring acyl groups; P:metabolic process; F:transferase activity	-	IPR005079 (PFAM); PTHR34180 (PANTHER)	4.63386	6.94942e-05
TR45613|c0_g1	PREDICTED: inactive poly [ADP-ribose] polymerase RCD1-like	3159	2.2e-67	0.567	6	F:transferase activity, transferring glycosyl groups; P:metabolic process; C:membrane; C:integral component of membrane; F:transferase activity; F:NAD+ ADP-ribosyltransferase activity	-	IPR012317 (G3DSA:3.90.228.GENE3D); IPR012317 (PFAM); PTHR32263 (PANTHER); IPR012317 (PROSITE_PROFILES); SSF56399 (SUPERFAMILY)	4.22697	7.00735e-05
TR5833|c3_g6	transposon Tf2-1 poly isoform X1	7356	0	0.641	3	F:nucleic acid binding; C:nucleus; P:DNA integration	-	IPR000477 (PFAM); G3DSA:3.30.70.270 (GENE3D); PTHR24559:SF186 (PANTHER); PTHR24559 (PANTHER); IPR000477 (PROSITE_PROFILES); SSF56672 (SUPERFAMILY)	2.63122	7.3572e-05
TR32979|c5_g1	his-containing phosphotransfer	5850	6.3e-17	0.702	7	F:histidine phosphotransfer kinase activity; C:nucleus; P:phosphorelay signal transduction system; C:cytoplasmic, membrane-bounded vesicle; P:phosphorylation; F:protein histidine kinase binding; P:cytokinin-activated signaling pathway	-	IPR008207 (G3DSA:1.20.120.GENE3D); IPR008207 (PFAM); PTHR28242 (PANTHER); IPR008207 (PROSITE_PROFILES); IPR008207 (SUPERFAMILY)	3.7467	7.36992e-05
TR31105|c0_g1	hypothetical protein ZOSMA_118G00430	2512	0	0.651	1	P:hydrogen peroxide catabolic process	-	IPR007700 (PFAM); IPR021864 (PFAM); PTHR31371:SF5 (PANTHER); PTHR31371 (PANTHER); PTHR31371:SF5 (PANTHER); PTHR31371 (PANTHER)	165.647	7.6759e-05
TR25071|c3_g1	RNA-binding family isoform 2	2415	1.6e-29	0.83	5	F:nucleotide binding; F:nucleic acid binding; P:RNA splicing; P:regulation of RNA splicing; P:response to high light intensity	-	no IPS match	2.34299	8.1579e-05
TR44616|c5_g1	hypothetical protein CISIN_1g020168mg	1224	5.2e-141	0.983	1	F:ATP binding	-	IPR029047 (G3DSA:2.60.34.GENE3D); IPR013126 (PFAM); IPR029048 (G3DSA:1.20.1270.GENE3D); PTHR19375:SF232 (PANTHER); PTHR19375 (PANTHER); IPR029047 (SUPERFAMILY); IPR029048 (SUPERFAMILY)	2.65897	8.19722e-05

## Sheet: S1F_s-DEGs_DCtrl vs Hot_Recov
Dataset S1F. Annotated strongly differentially expressed genes (s-DEGs; >4 FoldChange; FDR<0.001) between deep control and deep heated P. oceanica plants at the end of the heat recovery period. Positive and negative values of FoldChange indicate upregulated genes in heated and control plants respectively.
SeqName	Description	Length	e.Value	sim.mean	X.GO	GO.Names.list	Enzyme.Codes.list	InterPro.IDs	FoldChange	PValue
TR4038|c3_g1	heat shock protein 83	1719	0	93.33%	4	F:ATP binding; F:unfolded protein binding; P:protein folding; P:response to stress	-	Coil (COILS); Coil (COILS); IPR001404 (PIRSF); IPR001404 (PFAM); PTHR11528:SF53 (PANTHER); IPR001404 (PANTHER); SSF110942 (SUPERFAMILY); IPR020568 (SUPERFAMILY)	-10.7428	1.15582e-15
TR36197|c3_g1	hypothetical protein VITISV_029379	787	1.5e-27	85%	NA	-	-	-	-61.0916	4.75776e-12
TR9004|c0_g1	probable xyloglucan endotransglucosylase hydrolase protein 23	1296	4.2e-102	80.2%	NA	-	-	-	-754.979	1.89563e-11
TR15141|c0_g1	protein odorant1-like	1747	7.5e-45	58.6%	1	F:DNA binding	-	-	-14.0869	2.98823e-11
TR32326|c5_g1	gata transcription factor 8	2119	3.3e-51	55.2%	8	P:regulation of transcription, DNA-templated; F:sequence-specific DNA binding; P:positive regulation of transcription, DNA-templated; F:zinc ion binding; C:nucleus; F:transcription factor activity, sequence-specific DNA binding; F:DNA binding; P:seed germination	-	-	-5.01252	3.29292e-10
TR15974|c0_g1	c-repeat binding factor 3	1220	1.7e-67	65.73%	5	P:regulation of transcription, DNA-templated; P:transcription, DNA-templated; C:nucleus; F:transcription factor activity, sequence-specific DNA binding; F:DNA binding	-	-	-22.4803	6.58243e-10
TR36111|c0_g2	lipoxygenase 5	2993	0	79%	2	F:dioxygenase activity; P:fatty acid biosynthetic process	-	Coil (COILS); IPR001246 (PRINTS); IPR013819 (PRINTS); IPR001024 (SMART); IPR001024 (PFAM); G3DSA:4.10.375.10 (GENE3D); G3DSA:3.10.450.60 (GENE3D); IPR001024 (G3DSA:2.60.60.GENE3D); IPR027433 (G3DSA:4.10.372.GENE3D); G3DSA:1.20.245.10 (GENE3D); IPR013819 (PFAM); PTHR11771:SF38 (PANTHER); IPR000907 (PANTHER); IPR020833 (PROSITE_PATTERNS); IPR020834 (PROSITE_PATTERNS); IPR013819 (PROSITE_PROFILES); …	-283.071	5.49732e-09
TR44230|c0_g1	hypothetical protein VITISV_024715	810	4.7e-26	71%	NA	-	-	-	-17.982	9.62393e-09
TR27733|c4_g2	protein argonaute 2-like	3704	2.1e-145	64.6%	4	F:nucleic acid binding; P:gene silencing by RNA; P:translational initiation; F:translation initiation factor activity	-	-	-5.2866	1.02908e-08
TR36194|c4_g1	protein exordium-like	1281	3.1e-150	79.47%	NA	-	-	-	-42.9643	1.0537e-08
TR44641|c2_g1	cupin-like protein	1689	4.6e-38	55.47%	4	F:metal ion binding; F:nutrient reservoir activity; F:manganese ion binding; C:extracellular region	-	-	-283.665	1.14671e-08
TR25798|c0_g1	unnamed protein product	962	1.3e-40	86.5%	NA	-	-	-	-19.6076	2.75434e-08
TR40723|c3_g1	hypothetical protein ZOSMA_313G00170	921	1.7e-22	63.2%	NA	-	-	-	-4.4963	2.76643e-08
TR28196|c0_g1	scopoletin glucosyltransferase-like	2031	4.8e-89	66.27%	1	F:transferase activity, transferring glycosyl groups	-	IPR002213 (PFAM); G3DSA:3.40.50.2000 (GENE3D); IPR002213 (PANTHER); IPR002213 (PANTHER); PTHR11926:SF366 (PANTHER); PTHR11926:SF366 (PANTHER); IPR002213 (PROSITE_PATTERNS); SSF53756 (SUPERFAMILY)	-5.11933	3.76096e-08
TR31642|c0_g2	xyloglucan endotransglycosylase hydrolase	1529	2.9e-152	77.47%	6	C:extracellular region; F:transferase activity; F:hydrolase activity, acting on glycosyl bonds; P:cellular glucan metabolic process; P:cell wall organization or biogenesis; P:cellular component organization or biogenesis	-	SIGNAL_PEPTIDE_C_REGION (PHOBIUS); SIGNAL_PEPTIDE_H_REGION (PHOBIUS); NON_CYTOPLASMIC_DOMAIN (PHOBIUS); SIGNAL_PEPTIDE (PHOBIUS); SIGNAL_PEPTIDE_N_REGION (PHOBIUS); SignalP-noTM (SIGNALP_EUK)	-91.024	5.35399e-08
TR15108|c0_g1	hypothetical protein F775_06906	880	1.8e-07	72%	NA	-	-	-	-28.3439	8.55473e-08
TR39284|c1_g1	allene oxide synthase	1344	0	84.07%	5	F:monooxygenase activity; F:iron ion binding; F:oxidoreductase activity, acting on paired donors, with incorporation or reduction of molecular oxygen; F:heme binding; P:oxidation-reduction process	-	NON_CYTOPLASMIC_DOMAIN (PHOBIUS); SIGNAL_PEPTIDE_H_REGION (PHOBIUS); SIGNAL_PEPTIDE_C_REGION (PHOBIUS); SIGNAL_PEPTIDE (PHOBIUS); SIGNAL_PEPTIDE_N_REGION (PHOBIUS); SignalP-noTM (SIGNALP_EUK); SignalP-TM (SIGNALP_GRAM_POSITIVE)	-14.1787	9.20605e-08
TR33958|c1_g1	gb	864	5.8e-35	66.33%	4	F:calcium ion binding; P:root hair elongation; C:cytoplasm; C:nucleus	-	-	-12.8154	9.88478e-08
TR26184|c0_g1	iaa-amino acid hydrolase ilr1-like 6	1740	3.5e-134	69.07%	5	F:hydrolase activity; P:metabolic process; F:jasmonyl-Ile conjugate hydrolase activity; P:response to jasmonic acid; P:jasmonic acid metabolic process	-	-	-539.274	1.10588e-07
TR44616|c8_g6	heat shock cognate 70 kda protein 2	560	2e-11	87.13%	3	F:ATP binding; F:2-alkenal reductase [NAD(P)] activity; P:oxidation-reduction process	EC:1.3.1.74	PS51257 (PROSITE_PROFILES); SignalP-noTM (SIGNALP_EUK)	-4.36309	1.15967e-07
TR41560|c0_g3	4-coumarate-- ligase-like 6	2053	0	73.67%	2	F:ligase activity; P:cellular metabolic process	-	IPR000873 (PFAM); G3DSA:2.30.38.10 (GENE3D); G3DSA:3.40.50.980 (GENE3D); G3DSA:3.30.300.30 (GENE3D); G3DSA:3.40.50.980 (GENE3D); PTHR24096:SF253 (PANTHER); PTHR24096 (PANTHER); IPR020845 (PROSITE_PATTERNS); TRANSMEMBRANE (PHOBIUS); CYTOPLASMIC_DOMAIN (PHOBIUS); NON_CYTOPLASMIC_DOMAIN (PHOBIUS); TRANSMEMBRANE (PHOBIUS); CYTOPLASMIC_DOMAIN (PHOBIUS); SSF56801 (SUPERFAMILY)	-82.5899	1.2264e-07
TR28118|c0_g1	u-box domain-containing protein 19-like	2584	1.2e-178	63.6%	4	F:ligase activity; P:protein ubiquitination; F:ubiquitin-protein transferase activity; F:zinc ion binding	-	-	-19.5987	2.21308e-07
TR37871|c0_g2	ethylene-responsive transcription factor abr1-like	1489	2.9e-27	63.4%	5	P:regulation of transcription, DNA-templated; P:transcription, DNA-templated; C:nucleus; F:transcription factor activity, sequence-specific DNA binding; F:DNA binding	-	-	-60.8678	2.4765e-07
TR5851|c0_g1	csc1-like protein erd4	5896	4.4e-165	81.67%	4	C:vacuolar membrane; C:plasma membrane; C:plasmodesma; C:chloroplast envelope	-	no IPS match	-6.72272	2.67939e-07
TR42299|c0_g3	probable rhamnose biosynthetic enzyme 1	4361	0	91.13%	5	F:dTDP-glucose 4,6-dehydratase activity; P:nucleotide-sugar metabolic process; P:nucleotide metabolic process; P:streptomycin biosynthetic process; P:polyketide biosynthetic process	EC:4.2.1.46	G3DSA:3.40.50.720 (GENE3D); G3DSA:3.40.50.720 (GENE3D); IPR001509 (PFAM); G3DSA:3.90.25.10 (GENE3D); IPR016040 (PFAM); PTHR10366:SF385 (PANTHER); PTHR10366 (PANTHER); SIGNAL_PEPTIDE_N_REGION (PHOBIUS); SIGNAL_PEPTIDE_H_REGION (PHOBIUS); SIGNAL_PEPTIDE (PHOBIUS); NON_CYTOPLASMIC_DOMAIN (PHOBIUS); SIGNAL_PEPTIDE_C_REGION (PHOBIUS); IPR016040 (SUPERFAMILY); IPR016040 (SUPERFAMILY)	-5.41713	2.81429e-07
TR36197|c2_g2	leucine rich repeat protein	1038	1.2e-12	46.73%	NA	-	-	-	-21.5275	3.46572e-07
TR25139|c3_g3	protein trichome birefringence-like 1	2667	0	70.47%	NA	-	-	-	-18.8643	4.30893e-07
TR27197|c0_g1	zinc finger protein zat12-like	943	7.5e-49	62.87%	1	F:metal ion binding	-	-	-9.40183	4.89844e-07
TR35122|c3_g1	gb	1777	0	97.6%	7	C:cytoplasm; F:methionine adenosyltransferase activity; F:ATP binding; F:metal ion binding; P:S-adenosylmethionine biosynthetic process; P:one-carbon metabolic process; P:methionine metabolic process	EC:2.5.1.6	IPR022628 (PFAM); G3DSA:3.30.300.10 (GENE3D); IPR002133 (PIRSF); IPR002133 (TIGRFAM); G3DSA:3.30.300.10 (GENE3D); IPR022630 (PFAM); IPR022629 (PFAM); G3DSA:3.30.300.10 (GENE3D); PTHR11964:SF18 (PANTHER); IPR002133 (PANTHER); IPR022631 (PROSITE_PATTERNS); IPR022631 (PROSITE_PATTERNS); IPR002133 (HAMAP); IPR022636 (SUPERFAMILY); IPR022636 (SUPERFAMILY); IPR022636 (SUPERFAMILY)	-10.0945	6.29954e-07
TR13209|c0_g1	gem-like protein 5	1287	2.8e-121	77.53%	2	P:heat acclimation; P:biological_process	-	-	-5.93059	6.84893e-07
