# Supplementary material for: Molecular Mechanisms behind the Physiological Resistance to Intense Transient Warming in an Iconic Marine Plant
Source: Front Plant Sci. 2017 Jun 29;8:1142. doi: 10.3389/fpls.2017.01142 (PMC5489684; doi:10.3389/fpls.2017.01142)
Supplement: Supplementary file 2 [file DataSheet2.XLSX]

## Sheet: S2A_GOs_all_heat_up
Dataset S2A. Functional enrichment (Fisher test, FDR<0.05; p<0.001) analysis of strongly upregulated genes (>4FC, p<0.001; Dataset S1A) in all heated vs. all control plants (regardless of depth) split by biological processes, molecular functions and cellular components.
GO-ID	Term	Category	FDR	P-Value
	BIOLOGICAL PROCESSES
GO:0006281	DNA repair	P	3.19874e-37	3.34072e-40
GO:0006974	cellular response to DNA damage stimulus	P	3.19874e-37	3.34072e-40
GO:0006310	DNA recombination	P	7.29259e-37	1.90407e-39
GO:0007131	reciprocal meiotic recombination	P	7.29259e-37	1.90407e-39
GO:0035825	reciprocal DNA recombination	P	7.29259e-37	1.90407e-39
GO:0050896	response to stimulus	P	4.23052e-32	1.32549e-34
GO:0006950	response to stress	P	1.82279e-31	6.66296e-34
GO:0071103	DNA conformation change	P	1.80355e-27	9.30802e-30
GO:0007059	chromosome segregation	P	1.80355e-27	9.41804e-30
GO:0098813	nuclear chromosome segregation	P	1.80355e-27	9.41804e-30
GO:0048444	floral organ morphogenesis	P	4.40209e-27	5.05723e-29
GO:0048449	floral organ formation	P	4.40209e-27	5.05723e-29
GO:0051307	meiotic chromosome separation	P	4.40209e-27	5.05723e-29
GO:0051304	chromosome separation	P	4.40209e-27	5.05723e-29
GO:0048563	post-embryonic organ morphogenesis	P	4.40209e-27	5.05723e-29
GO:0006265	DNA topological change	P	4.40209e-27	5.05723e-29
GO:0048646	anatomical structure formation involved in morphogenesis	P	4.40209e-27	5.05723e-29
GO:0048645	organ formation	P	4.40209e-27	5.05723e-29
GO:0000712	resolution of meiotic recombination intermediates	P	4.40209e-27	5.05723e-29
GO:0000003	reproduction	P	1.0489e-26	2.07e-28
GO:0051321	meiotic cell cycle	P	1.0489e-26	2.07e-28
GO:0007126	meiotic nuclear division	P	1.0489e-26	2.07e-28
GO:0007127	meiosis I	P	1.0489e-26	2.07e-28
GO:0045132	meiotic chromosome segregation	P	1.0489e-26	2.07e-28
GO:1903046	meiotic cell cycle process	P	1.0489e-26	2.07e-28
GO:0048441	petal development	P	1.0489e-26	2.73865e-28
GO:0048442	sepal development	P	1.0489e-26	2.73865e-28
GO:0048447	sepal morphogenesis	P	1.0489e-26	2.73865e-28
GO:0048446	petal morphogenesis	P	1.0489e-26	2.73865e-28
GO:0048451	petal formation	P	1.0489e-26	2.73865e-28
GO:0048453	sepal formation	P	1.0489e-26	2.73865e-28
GO:0048465	corolla development	P	1.0489e-26	2.73865e-28
GO:0048464	flower calyx development	P	1.0489e-26	2.73865e-28
GO:0045814	negative regulation of gene expression, epigenetic	P	1.0489e-26	2.73865e-28
GO:0016458	gene silencing	P	1.0489e-26	2.73865e-28
GO:0006304	DNA modification	P	1.0489e-26	2.73865e-28
GO:0006305	DNA alkylation	P	1.0489e-26	2.73865e-28
GO:0006306	DNA methylation	P	1.0489e-26	2.73865e-28
GO:0006342	chromatin silencing	P	1.0489e-26	2.73865e-28
GO:0006270	DNA replication initiation	P	1.0489e-26	2.73865e-28
GO:0006275	regulation of DNA replication	P	1.0489e-26	2.73865e-28
GO:0061647	histone H3-K9 modification	P	1.0489e-26	2.73865e-28
GO:0044728	DNA methylation or demethylation	P	1.0489e-26	2.73865e-28
GO:0040029	regulation of gene expression, epigenetic	P	1.0489e-26	2.73865e-28
GO:0051567	histone H3-K9 methylation	P	1.0489e-26	2.73865e-28
GO:0051052	regulation of DNA metabolic process	P	1.0489e-26	2.73865e-28
GO:0031047	gene silencing by RNA	P	1.0489e-26	2.73865e-28
GO:0043414	macromolecule methylation	P	6.38763e-26	1.70114e-27
GO:2000113	negative regulation of cellular macromolecule biosynthetic process	P	2.56733e-25	8.98229e-27
GO:0051253	negative regulation of RNA metabolic process	P	2.56733e-25	8.98229e-27
GO:0051172	negative regulation of nitrogen compound metabolic process	P	2.56733e-25	8.98229e-27
GO:0016571	histone methylation	P	2.56733e-25	8.98229e-27
GO:0045934	negative regulation of nucleobase-containing compound metabolic process	P	2.56733e-25	8.98229e-27
GO:0045892	negative regulation of transcription, DNA-templated	P	2.56733e-25	8.98229e-27
GO:0006479	protein methylation	P	2.56733e-25	8.98229e-27
GO:0009890	negative regulation of biosynthetic process	P	2.56733e-25	8.98229e-27
GO:0031327	negative regulation of cellular biosynthetic process	P	2.56733e-25	8.98229e-27
GO:1902679	negative regulation of RNA biosynthetic process	P	2.56733e-25	8.98229e-27
GO:1903507	negative regulation of nucleic acid-templated transcription	P	2.56733e-25	8.98229e-27
GO:0010629	negative regulation of gene expression	P	2.56733e-25	8.98229e-27
GO:0018022	peptidyl-lysine methylation	P	2.56733e-25	8.98229e-27
GO:0034968	histone lysine methylation	P	2.56733e-25	8.98229e-27
GO:0008213	protein alkylation	P	2.56733e-25	8.98229e-27
GO:0010558	negative regulation of macromolecule biosynthetic process	P	2.56733e-25	8.98229e-27
GO:0051276	chromosome organization	P	3.30321e-25	1.17294e-26
GO:0033554	cellular response to stress	P	1.15603e-24	4.16535e-26
GO:0009886	post-embryonic morphogenesis	P	1.57784e-24	5.76755e-26
GO:0018193	peptidyl-amino acid modification	P	1.83875e-24	6.8173e-26
GO:0000280	nuclear division	P	2.852e-24	1.08719e-25
GO:0048285	organelle fission	P	2.852e-24	1.08719e-25
GO:0018205	peptidyl-lysine modification	P	3.75451e-24	1.50965e-25
GO:0009892	negative regulation of metabolic process	P	3.75451e-24	1.50965e-25
GO:0031324	negative regulation of cellular metabolic process	P	3.75451e-24	1.50965e-25
GO:0010605	negative regulation of macromolecule metabolic process	P	3.75451e-24	1.50965e-25
GO:0032259	methylation	P	8.45865e-24	3.4453e-25
GO:0016568	chromatin modification	P	4.09606e-23	1.73254e-24
GO:0016569	covalent chromatin modification	P	4.09606e-23	1.73254e-24
GO:0016570	histone modification	P	4.09606e-23	1.73254e-24
GO:0006325	chromatin organization	P	3.52212e-22	1.52656e-23
GO:0007067	mitotic nuclear division	P	8.4137e-22	3.69061e-23
GO:0006259	DNA metabolic process	P	1.04518e-21	4.63918e-23
GO:0048523	negative regulation of cellular process	P	3.21068e-21	1.44187e-22
GO:0051716	cellular response to stimulus	P	1.4979e-20	6.80509e-22
GO:0048519	negative regulation of biological process	P	1.72711e-20	7.93658e-22
GO:0006260	DNA replication	P	4.08999e-18	1.90083e-19
GO:0007049	cell cycle	P	1.77043e-17	8.50548e-19
GO:0022402	cell cycle process	P	1.77043e-17	8.50548e-19
GO:0009887	organ morphogenesis	P	4.46999e-17	2.1708e-18
GO:0006261	DNA-dependent DNA replication	P	8.02645e-17	3.98179e-18
GO:0090567	reproductive shoot system development	P	1.8065e-15	9.05607e-17
GO:0061458	reproductive system development	P	9.39502e-15	4.90601e-16
GO:0044702	single organism reproductive process	P	9.39502e-15	4.90601e-16
GO:0048608	reproductive structure development	P	9.39502e-15	4.90601e-16
GO:0003006	developmental process involved in reproduction	P	9.39502e-15	4.90601e-16
GO:0051726	regulation of cell cycle	P	1.71202e-14	9.02943e-16
GO:0000278	mitotic cell cycle	P	1.68572e-13	9.15481e-15
GO:1903047	mitotic cell cycle process	P	1.68572e-13	9.15481e-15
GO:0048438	floral whorl development	P	1.69627e-13	9.38925e-15
GO:0048437	floral organ development	P	1.69627e-13	9.38925e-15
GO:1902589	single-organism organelle organization	P	2.30791e-13	1.28954e-14
GO:0048569	post-embryonic organ development	P	3.80383e-13	2.16511e-14
GO:0019538	protein metabolic process	P	4.59895e-13	2.64169e-14
GO:0044267	cellular protein metabolic process	P	6.13892e-13	3.55833e-14
GO:0009908	flower development	P	8.296e-13	4.85197e-14
GO:0009653	anatomical structure morphogenesis	P	1.75271e-12	1.03424e-13
GO:0048827	phyllome development	P	2.83948e-12	1.69034e-13
GO:0022414	reproductive process	P	1.00338e-11	6.02554e-13
GO:0048367	shoot system development	P	5.95181e-11	3.60528e-12
GO:0006996	organelle organization	P	1.15815e-10	7.07591e-12
GO:0006298	mismatch repair	P	6.74972e-10	4.28634e-11
GO:0016043	cellular component organization	P	2.41111e-09	1.57383e-10
GO:0010777	meiotic mismatch repair involved in reciprocal meiotic recombination	P	3.11605e-09	2.14788e-10
GO:0000710	meiotic mismatch repair	P	3.11605e-09	2.14788e-10
GO:0009791	post-embryonic development	P	3.40324e-09	2.36361e-10
GO:0006457	protein folding	P	1.31338e-08	9.19023e-10
GO:0048513	organ development	P	3.44339e-08	2.44543e-09
GO:0048731	system development	P	1.04249e-07	7.67575e-09
GO:0071840	cellular component organization or biogenesis	P	1.16872e-07	8.66619e-09
GO:0043933	macromolecular complex subunit organization	P	1.25062e-07	9.33883e-09
GO:0090304	nucleic acid metabolic process	P	2.88208e-07	2.21235e-08
GO:0044260	cellular macromolecule metabolic process	P	9.8316e-07	7.70099e-08
GO:0043170	macromolecule metabolic process	P	1.0853e-06	8.55774e-08
GO:0048856	anatomical structure development	P	5.28164e-06	4.30253e-07
GO:0050794	regulation of cellular process	P	5.711e-06	4.68212e-07
GO:0006464	cellular protein modification process	P	6.96177e-06	6.15844e-07
GO:0036211	protein modification process	P	6.96177e-06	6.15844e-07
GO:0019530	taurine metabolic process	P	6.96177e-06	6.49649e-07
GO:0019482	beta-alanine metabolic process	P	6.96177e-06	6.49649e-07
GO:0009078	pyruvate family amino acid metabolic process	P	6.96177e-06	6.49649e-07
GO:0006522	alanine metabolic process	P	6.96177e-06	6.49649e-07
GO:0006531	aspartate metabolic process	P	6.96177e-06	6.49649e-07
GO:0006536	glutamate metabolic process	P	6.96177e-06	6.49649e-07
GO:2000112	regulation of cellular macromolecule biosynthetic process	P	6.96177e-06	6.58006e-07
GO:0051252	regulation of RNA metabolic process	P	6.96177e-06	6.58006e-07
GO:0051171	regulation of nitrogen compound metabolic process	P	6.96177e-06	6.58006e-07
GO:0009889	regulation of biosynthetic process	P	6.96177e-06	6.58006e-07
GO:0006355	regulation of transcription, DNA-templated	P	6.96177e-06	6.58006e-07
GO:0019219	regulation of nucleobase-containing compound metabolic process	P	6.96177e-06	6.58006e-07
GO:0031326	regulation of cellular biosynthetic process	P	6.96177e-06	6.58006e-07
GO:0010468	regulation of gene expression	P	6.96177e-06	6.58006e-07
GO:2001141	regulation of RNA biosynthetic process	P	6.96177e-06	6.58006e-07
GO:1903506	regulation of nucleic acid-templated transcription	P	6.96177e-06	6.58006e-07
GO:0010556	regulation of macromolecule biosynthetic process	P	6.96177e-06	6.58006e-07
GO:0043412	macromolecule modification	P	1.52923e-05	1.46135e-06
GO:0044707	single-multicellular organism process	P	4.1715e-05	4.26953e-06
GO:0007275	multicellular organismal development	P	4.1715e-05	4.26953e-06
GO:0006351	transcription, DNA-templated	P	5.12825e-05	5.32909e-06
GO:0097659	nucleic acid-templated transcription	P	5.12825e-05	5.32909e-06
GO:0032774	RNA biosynthetic process	P	5.12825e-05	5.32909e-06
GO:0032502	developmental process	P	8.41231e-05	8.91749e-06
GO:0044767	single-organism developmental process	P	8.41231e-05	8.91749e-06
GO:0016070	RNA metabolic process	P	0.000105958	1.12875e-05
GO:0006952	defense response	P	0.000126715	1.35647e-05
GO:0009408	response to heat	P	0.000158803	1.7829e-05
GO:0006139	nucleobase-containing compound metabolic process	P	0.000216619	2.44332e-05
GO:0010467	gene expression	P	0.00027024	3.16103e-05
GO:0032501	multicellular organismal process	P	0.000329679	3.87351e-05
GO:0019222	regulation of metabolic process	P	0.000348564	4.13181e-05
GO:0009069	serine family amino acid metabolic process	P	0.00038489	4.6428e-05
GO:0060255	regulation of macromolecule metabolic process	P	0.00049919	6.07369e-05
GO:0009266	response to temperature stimulus	P	0.000512143	6.28478e-05
GO:0045143	homologous chromosome segregation	P	0.000512143	6.28478e-05
GO:0050789	regulation of biological process	P	0.000710394	9.12569e-05
GO:0031323	regulation of cellular metabolic process	P	0.00077783	0.000100732
GO:0080090	regulation of primary metabolic process	P	0.00077783	0.000100732
GO:0009628	response to abiotic stimulus	P	0.000842086	0.000110812
GO:0034654	nucleobase-containing compound biosynthetic process	P	0.000982824	0.000129846
GO:0007129	synapsis	P	0.00130688	0.00017607
GO:0070192	chromosome organization involved in meiosis	P	0.00130688	0.00017607
GO:0006807	nitrogen compound metabolic process	P	0.00136143	0.000184131
GO:0009664	plant-type cell wall organization	P	0.00222725	0.000375667
GO:0022610	biological adhesion	P	0.00222725	0.000375667
GO:0010229	inflorescence development	P	0.00222725	0.000375667
GO:0071669	plant-type cell wall organization or biogenesis	P	0.00222725	0.000375667
GO:0051301	cell division	P	0.00222725	0.000375667
GO:0051302	regulation of cell division	P	0.00222725	0.000375667
GO:2000027	regulation of organ morphogenesis	P	0.00222725	0.000375667
GO:0009798	axis specification	P	0.00222725	0.000375667
GO:0065001	specification of axis polarity	P	0.00222725	0.000375667
GO:0007155	cell adhesion	P	0.00222725	0.000375667
GO:0072359	circulatory system development	P	0.00222725	0.000375667
GO:0072358	cardiovascular system development	P	0.00222725	0.000375667
GO:0009955	adaxial/abaxial pattern specification	P	0.00222725	0.000375667
GO:0009944	polarity specification of adaxial/abaxial axis	P	0.00222725	0.000375667
GO:0009943	adaxial/abaxial axis specification	P	0.00222725	0.000375667
GO:0048281	inflorescence morphogenesis	P	0.00222725	0.000375667
GO:0001944	vasculature development	P	0.00222725	0.000375667
GO:0015706	nitrate transport	P	0.00222725	0.000375667
GO:0001558	regulation of cell growth	P	0.00222725	0.000375667
GO:0003002	regionalization	P	0.00222725	0.000375667
GO:0007389	pattern specification process	P	0.00222725	0.000375667
GO:0030155	regulation of cell adhesion	P	0.00222725	0.000375667
GO:0010148	transpiration	P	0.00222725	0.000375667
GO:0010163	high-affinity potassium ion import	P	0.00222725	0.000375667
GO:0010167	response to nitrate	P	0.00222725	0.000375667
GO:1901605	alpha-amino acid metabolic process	P	0.00410232	0.000706927
	MOLECULAR FUNCTION
GO:0003916	DNA topoisomerase activity	F	4.40209e-27	5.05723e-29
GO:0003917	DNA topoisomerase type I activity	F	4.40209e-27	5.05723e-29
GO:0016853	isomerase activity	F	2.21031e-22	9.46449e-24
GO:0008270	zinc ion binding	F	1.19536e-17	5.61788e-19
GO:0003677	DNA binding	F	4.92271e-14	2.62202e-15
GO:0003676	nucleic acid binding	F	1.18828e-10	7.32202e-12
GO:0031072	heat shock protein binding	F	6.74972e-10	4.28634e-11
GO:0003690	double-stranded DNA binding	F	3.11605e-09	2.14788e-10
GO:0030983	mismatched DNA binding	F	3.11605e-09	2.14788e-10
GO:0043566	structure-specific DNA binding	F	3.66468e-08	2.62173e-09
GO:0097159	organic cyclic compound binding	F	3.95623e-08	2.87162e-09
GO:1901363	heterocyclic compound binding	F	3.95623e-08	2.87162e-09
GO:0051082	unfolded protein binding	F	2.02158e-07	1.5307e-08
GO:0016830	carbon-carbon lyase activity	F	1.63569e-06	1.31539e-07
GO:0016831	carboxy-lyase activity	F	1.63569e-06	1.31539e-07
GO:0003964	RNA-directed DNA polymerase activity	F	6.96177e-06	6.49649e-07
GO:0034061	DNA polymerase activity	F	6.96177e-06	6.49649e-07
GO:0004351	glutamate decarboxylase activity	F	6.96177e-06	6.49649e-07
GO:0030170	pyridoxal phosphate binding	F	6.96177e-06	6.49649e-07
GO:0032553	ribonucleotide binding	F	1.49694e-05	1.42268e-06
GO:0043168	anion binding	F	2.37038e-05	2.27755e-06
GO:0019001	guanyl nucleotide binding	F	3.17448e-05	3.19935e-06
GO:0032561	guanyl ribonucleotide binding	F	3.17448e-05	3.19935e-06
GO:0005525	GTP binding	F	3.17448e-05	3.19935e-06
GO:0097367	carbohydrate derivative binding	F	6.58547e-05	6.91217e-06
GO:0003924	GTPase activity	F	0.000142591	1.57111e-05
GO:1901265	nucleoside phosphate binding	F	0.000150683	1.676e-05
GO:0000166	nucleotide binding	F	0.000150683	1.676e-05
GO:0048037	cofactor binding	F	0.000246179	2.86674e-05
GO:0005515	protein binding	F	0.00118737	0.000157489
GO:0043167	ion binding	F	0.00141863	0.000192608
GO:0032555	purine ribonucleotide binding	F	0.00222725	0.000366168
GO:0032550	purine ribonucleoside binding	F	0.00222725	0.000366168
GO:0035639	purine ribonucleoside triphosphate binding	F	0.00222725	0.000366168
GO:0001883	purine nucleoside binding	F	0.00222725	0.000366168
GO:0017076	purine nucleotide binding	F	0.00222725	0.000366168
GO:0004674	protein serine/threonine kinase activity	F	0.00222725	0.000372604
GO:0022803	passive transmembrane transporter activity	F	0.00222725	0.000375667
GO:0015267	channel activity	F	0.00222725	0.000375667
GO:0022843	voltage-gated cation channel activity	F	0.00222725	0.000375667
GO:0022836	gated channel activity	F	0.00222725	0.000375667
GO:0022838	substrate-specific channel activity	F	0.00222725	0.000375667
GO:0022832	voltage-gated channel activity	F	0.00222725	0.000375667
GO:0005244	voltage-gated ion channel activity	F	0.00222725	0.000375667
GO:0005216	ion channel activity	F	0.00222725	0.000375667
GO:0015079	potassium ion transmembrane transporter activity	F	0.00222725	0.000375667
GO:0005249	voltage-gated potassium channel activity	F	0.00222725	0.000375667
GO:0005261	cation channel activity	F	0.00222725	0.000375667
GO:0005267	potassium channel activity	F	0.00222725	0.000375667
GO:0036094	small molecule binding	F	0.00300083	0.00051398
GO:0016829	lyase activity	F	0.00362383	0.000622579
GO:0010181	FMN binding	F	0.00453495	0.000787163
GO:0032549	ribonucleoside binding	F	0.00453495	0.000790953
GO:0001882	nucleoside binding	F	0.00453495	0.000790953
	CELLULAR COMPONENT
GO:0005694	chromosome	C	4.40209e-27	4.43e-29
GO:0000793	condensed chromosome	C	1.37249e-10	8.52878e-12
GO:0043228	non-membrane-bounded organelle	C	6.74972e-10	4.33533e-11
GO:0043232	intracellular non-membrane-bounded organelle	C	6.74972e-10	4.33533e-11
GO:0000228	nuclear chromosome	C	3.11605e-09	2.14788e-10
GO:0043073	germ cell nucleus	C	3.11605e-09	2.14788e-10
GO:0000794	condensed nuclear chromosome	C	3.11605e-09	2.14788e-10
GO:0044428	nuclear part	C	2.7373e-05	2.71586e-06
GO:0070013	intracellular organelle lumen	C	2.7373e-05	2.71586e-06
GO:0043233	organelle lumen	C	2.7373e-05	2.71586e-06
GO:0031981	nuclear lumen	C	2.7373e-05	2.71586e-06
GO:0031974	membrane-enclosed lumen	C	2.7373e-05	2.71586e-06
GO:0005789	endoplasmic reticulum membrane	C	0.000142591	1.57111e-05
GO:0044432	endoplasmic reticulum part	C	0.000142591	1.57111e-05
GO:0042175	nuclear outer membrane-endoplasmic reticulum membrane network	C	0.000142591	1.57111e-05
GO:0009506	plasmodesma	C	0.000568362	7.24179e-05
GO:0030054	cell junction	C	0.000568362	7.24179e-05
GO:0005911	cell-cell junction	C	0.000568362	7.24179e-05
GO:0055044	symplast	C	0.000568362	7.24179e-05
GO:0098797	plasma membrane protein complex	C	0.00222725	0.000375667
GO:0034705	potassium channel complex	C	0.00222725	0.000375667
GO:0034703	cation channel complex	C	0.00222725	0.000375667
GO:0034702	ion channel complex	C	0.00222725	0.000375667
GO:0005887	integral component of plasma membrane	C	0.00222725	0.000375667
GO:1902495	transmembrane transporter complex	C	0.00222725	0.000375667
GO:0031226	intrinsic component of plasma membrane	C	0.00222725	0.000375667
GO:0008076	voltage-gated potassium channel complex	C	0.00222725	0.000375667
GO:1990351	transporter complex	C	0.00222725	0.000375667

## Sheet: S2B_GOs_all_heat_down
Dataset S2B. Functional enrichment (Fisher test, FDR<0.05; p<0.001) analysis of strongly downregulated genes (>4FC, p<0.001; Dataset S1A) in all heated vs. all control plants (regardless of depth) split by biological processes, molecular functions and cellular components.
GO-ID	Term	Category	FDR	P-Value
	BIOLOGICAL PROCESSES
GO:0045017	glycerolipid biosynthetic process	P	4.10281e-07	1.04981e-08
GO:0046486	glycerolipid metabolic process	P	4.83597e-07	1.27671e-08
GO:0016192	vesicle-mediated transport	P	9.70924e-07	2.94066e-08
GO:0022622	root system development	P	3.93842e-05	2.30341e-06
GO:0048364	root development	P	3.93842e-05	2.30341e-06
GO:0060627	regulation of vesicle-mediated transport	P	0.000322983	2.5299e-05
GO:0046473	phosphatidic acid metabolic process	P	0.000322983	2.5299e-05
GO:0098656	anion transmembrane transport	P	0.000456141	3.86769e-05
GO:0032879	regulation of localization	P	0.000456141	3.86769e-05
GO:0051049	regulation of transport	P	0.000456141	3.86769e-05
GO:0006570	tyrosine metabolic process	P	0.000467874	4.00686e-05
GO:0006612	protein targeting to membrane	P	0.000814244	0.000115652
GO:0006605	protein targeting	P	0.000814244	0.000115652
GO:0048017	inositol lipid-mediated signaling	P	0.000814244	0.000115652
GO:1902580	single-organism cellular localization	P	0.000814244	0.000115652
GO:0051674	localization of cell	P	0.000814244	0.000115652
GO:2000145	regulation of cell motility	P	0.000814244	0.000115652
GO:0006654	phosphatidic acid biosynthetic process	P	0.000814244	0.000115652
GO:0050764	regulation of phagocytosis	P	0.000814244	0.000115652
GO:0051270	regulation of cellular component movement	P	0.000814244	0.000115652
GO:0016477	cell migration	P	0.000814244	0.000115652
GO:0030334	regulation of cell migration	P	0.000814244	0.000115652
GO:0070727	cellular macromolecule localization	P	0.000814244	0.000115652
GO:0034613	cellular protein localization	P	0.000814244	0.000115652
GO:0048870	cell motility	P	0.000814244	0.000115652
GO:0072657	protein localization to membrane	P	0.000814244	0.000115652
GO:0003333	amino acid transmembrane transport	P	0.000814244	0.000115652
GO:0006886	intracellular protein transport	P	0.000814244	0.000115652
GO:0006897	endocytosis	P	0.000814244	0.000115652
GO:0030100	regulation of endocytosis	P	0.000814244	0.000115652
GO:0090150	establishment of protein localization to membrane	P	0.000814244	0.000115652
GO:0040012	regulation of locomotion	P	0.000814244	0.000115652
GO:0040011	locomotion	P	0.000814244	0.000115652
GO:0006909	phagocytosis	P	0.000814244	0.000115652
GO:1902221	erythrose 4-phosphate/phosphoenolpyruvate family amino acid metabolic process	P	0.00108259	0.000161681
GO:0006558	L-phenylalanine metabolic process	P	0.00108259	0.000161681
GO:0080134	regulation of response to stress	P	0.00323665	0.000527329
GO:0031347	regulation of defense response	P	0.00323665	0.000527329
GO:0006650	glycerophospholipid metabolic process	P	0.00365043	0.00059665
GO:0006468	protein phosphorylation	P	0.00385305	0.000670008
GO:0009072	aromatic amino acid family metabolic process	P	0.0045902	0.000814969
	MOLECULAR FUNCTION
GO:0016788	hydrolase activity, acting on ester bonds	F	1.37256e-17	2.15022e-20
GO:0016765	transferase activity, transferring alkyl or aryl (other than methyl) groups	F	2.12676e-14	6.66347e-17
GO:0008081	phosphoric diester hydrolase activity	F	2.42456e-14	1.01287e-16
GO:0004659	prenyltransferase activity	F	1.81751e-13	8.54182e-16
GO:0016740	transferase activity	F	1.55128e-11	9.7208e-14
GO:0042578	phosphoric ester hydrolase activity	F	1.01594e-10	8.48825e-13
GO:0080019	fatty-acyl-CoA reductase (alcohol-forming) activity	F	3.9963e-08	5.63447e-10
GO:0016301	kinase activity	F	1.77196e-06	6.6622e-08
GO:0016903	oxidoreductase activity, acting on the aldehyde or oxo group of donors	F	4.58451e-06	1.96308e-07
GO:0016620	oxidoreductase activity, acting on the aldehyde or oxo group of donors, NAD or NADP as acceptor	F	4.58451e-06	1.96308e-07
GO:0016411	acylglycerol O-acyltransferase activity	F	5.73853e-06	2.60706e-07
GO:0008374	O-acyltransferase activity	F	5.73853e-06	2.60706e-07
GO:0004144	diacylglycerol O-acyltransferase activity	F	5.73853e-06	2.60706e-07
GO:0004672	protein kinase activity	F	1.6007e-05	7.94079e-07
GO:0016772	transferase activity, transferring phosphorus-containing groups	F	4.53308e-05	2.67487e-06
GO:0016773	phosphotransferase activity, alcohol group as acceptor	F	0.000178572	1.24954e-05
GO:0016298	lipase activity	F	0.000322983	2.5299e-05
GO:0004620	phospholipase activity	F	0.000322983	2.5299e-05
GO:0004630	phospholipase D activity	F	0.000322983	2.5299e-05
GO:0003824	catalytic activity	F	0.000622167	6.98516e-05
GO:0008509	anion transmembrane transporter activity	F	0.000814244	0.000108847
GO:0015171	amino acid transmembrane transporter activity	F	0.000814244	0.000115652
GO:0016747	transferase activity, transferring acyl groups other than amino-acyl groups	F	0.00177322	0.000272233
GO:0045735	nutrient reservoir activity	F	0.00323665	0.000527329
GO:0030145	manganese ion binding	F	0.00323665	0.000527329
GO:0016746	transferase activity, transferring acyl groups	F	0.00443244	0.000780018

## Sheet: S2C_GOs_only_S_heat_up
Dataset S2C. Functional enrichment (Fisher test, FDR<0.05; p<0.001) of heat shallow-unique strongly upregulated DEGs split by biological processes, molecular functions and cellular components. GOs and p-values were employed to create Figure 4A in the REVIGO web service.
GO-ID	Term	Category	FDR	P-Value
	BIOLOGICAL PROCESSES
GO:0006879	cellular iron ion homeostasis	P	1.00492e-22	5.464e-25
GO:0006875	cellular metal ion homeostasis	P	1.00492e-22	5.464e-25
GO:0046916	cellular transition metal ion homeostasis	P	1.00492e-22	5.464e-25
GO:0055065	metal ion homeostasis	P	1.00492e-22	5.464e-25
GO:0055072	iron ion homeostasis	P	1.00492e-22	5.464e-25
GO:0055076	transition metal ion homeostasis	P	1.00492e-22	5.464e-25
GO:0098771	inorganic ion homeostasis	P	2.35373e-21	1.38643e-23
GO:0006826	iron ion transport	P	2.59311e-19	1.64492e-21
GO:0000302	response to reactive oxygen species	P	9.72196e-18	6.60759e-20
GO:0000041	transition metal ion transport	P	4.54476e-17	3.2948e-19
GO:0048878	chemical homeostasis	P	6.50393e-15	6.778e-17
GO:0050801	ion homeostasis	P	6.50393e-15	6.778e-17
GO:0006873	cellular ion homeostasis	P	6.50393e-15	6.778e-17
GO:0030003	cellular cation homeostasis	P	6.50393e-15	6.778e-17
GO:0055082	cellular chemical homeostasis	P	6.50393e-15	6.778e-17
GO:0055080	cation homeostasis	P	6.50393e-15	6.778e-17
GO:0019725	cellular homeostasis	P	8.17361e-13	1.11105e-14
GO:0042592	homeostatic process	P	8.17361e-13	1.11105e-14
GO:1990267	response to transition metal nanoparticle	P	1.29439e-12	1.87678e-14
GO:0010039	response to iron ion	P	1.29439e-12	1.87678e-14
GO:0006979	response to oxidative stress	P	2.24993e-12	3.36419e-14
GO:0010035	response to inorganic substance	P	1.8653e-11	2.87359e-13
GO:1901564	organonitrogen compound metabolic process	P	2.12178e-11	3.36485e-13
GO:1902578	single-organism localization	P	4.32603e-11	7.25252e-13
GO:0044765	single-organism transport	P	4.32603e-11	7.25252e-13
GO:0051186	cofactor metabolic process	P	1.98975e-10	3.5161e-12
GO:0015979	photosynthesis	P	8.04675e-10	1.4584e-11
GO:0072521	purine-containing compound metabolic process	P	1.7767e-09	3.3752e-11
GO:0010038	response to metal ion	P	1.7767e-09	3.38113e-11
GO:0030001	metal ion transport	P	2.18262e-09	4.25249e-11
GO:0009306	protein secretion	P	2.62866e-09	5.47886e-11
GO:0009934	regulation of meristem structural organization	P	2.62866e-09	5.47886e-11
GO:0009933	meristem structural organization	P	2.62866e-09	5.47886e-11
GO:0065008	regulation of biological quality	P	7.373e-09	1.57014e-10
GO:0051234	establishment of localization	P	2.39307e-08	5.74683e-10
GO:0006810	transport	P	2.39307e-08	5.74683e-10
GO:0051179	localization	P	3.26012e-08	8.5676e-10
GO:0022603	regulation of anatomical structure morphogenesis	P	3.45594e-08	9.2388e-10
GO:0055086	nucleobase-containing small molecule metabolic process	P	6.16748e-08	1.74257e-09
GO:0006833	water transport	P	6.16748e-08	1.81643e-09
GO:0006412	translation	P	6.16748e-08	1.81643e-09
GO:0042044	fluid transport	P	6.16748e-08	1.81643e-09
GO:0043043	peptide biosynthetic process	P	6.16748e-08	1.81643e-09
GO:0032940	secretion by cell	P	1.21768e-07	3.80698e-09
GO:0048532	anatomical structure arrangement	P	1.21768e-07	3.80698e-09
GO:0046903	secretion	P	1.21768e-07	3.80698e-09
GO:0051239	regulation of multicellular organismal process	P	2.91707e-07	9.64868e-09
GO:2000026	regulation of multicellular organismal development	P	2.91707e-07	9.64868e-09
GO:0045333	cellular respiration	P	4.895e-07	1.66346e-08
GO:0022904	respiratory electron transport chain	P	4.895e-07	1.66346e-08
GO:0006518	peptide metabolic process	P	5.02991e-07	1.75488e-08
GO:0006163	purine nucleotide metabolic process	P	5.06868e-07	1.81434e-08
GO:0009150	purine ribonucleotide metabolic process	P	5.06868e-07	1.81434e-08
GO:0006497	protein lipidation	P	5.33372e-07	2.10255e-08
GO:0006498	N-terminal protein lipidation	P	5.33372e-07	2.10255e-08
GO:0006499	N-terminal protein myristoylation	P	5.33372e-07	2.10255e-08
GO:0018377	protein myristoylation	P	5.33372e-07	2.10255e-08
GO:0031365	N-terminal protein amino acid modification	P	5.33372e-07	2.10255e-08
GO:0042157	lipoprotein metabolic process	P	5.33372e-07	2.10255e-08
GO:0042158	lipoprotein biosynthetic process	P	5.33372e-07	2.10255e-08
GO:0006812	cation transport	P	6.61355e-07	2.63703e-08
GO:0043543	protein acylation	P	6.85035e-07	2.79353e-08
GO:0006753	nucleoside phosphate metabolic process	P	1.27941e-06	5.39125e-08
GO:0009117	nucleotide metabolic process	P	1.27941e-06	5.39125e-08
GO:0042278	purine nucleoside metabolic process	P	1.60368e-06	7.04834e-08
GO:0009119	ribonucleoside metabolic process	P	1.60368e-06	7.04834e-08
GO:0046128	purine ribonucleoside metabolic process	P	1.60368e-06	7.04834e-08
GO:0009651	response to salt stress	P	2.0338e-06	9.03092e-08
GO:0009259	ribonucleotide metabolic process	P	2.40073e-06	1.0769e-07
GO:0009116	nucleoside metabolic process	P	5.18231e-06	2.41857e-07
GO:1901700	response to oxygen-containing compound	P	6.53418e-06	3.07909e-07
GO:0009415	response to water	P	9.25968e-06	4.53124e-07
GO:0009414	response to water deprivation	P	9.25968e-06	4.53124e-07
GO:0019693	ribose phosphate metabolic process	P	1.04858e-05	5.17876e-07
GO:0050793	regulation of developmental process	P	1.28897e-05	6.48284e-07
GO:0040008	regulation of growth	P	1.48866e-05	7.55459e-07
GO:0015994	chlorophyll metabolic process	P	1.5274e-05	7.95882e-07
GO:0006778	porphyrin-containing compound metabolic process	P	1.5274e-05	7.95882e-07
GO:0033013	tetrapyrrole metabolic process	P	1.5274e-05	7.95882e-07
GO:0007030	Golgi organization	P	1.64507e-05	8.87012e-07
GO:0010256	endomembrane system organization	P	1.64507e-05	8.87012e-07
GO:0042542	response to hydrogen peroxide	P	1.64507e-05	8.87012e-07
GO:0034976	response to endoplasmic reticulum stress	P	1.64507e-05	8.87012e-07
GO:0006164	purine nucleotide biosynthetic process	P	2.1153e-05	1.19806e-06
GO:0009152	purine ribonucleotide biosynthetic process	P	2.1153e-05	1.19806e-06
GO:0006950	response to stress	P	2.47037e-05	1.41036e-06
GO:0006811	ion transport	P	3.46911e-05	2.01199e-06
GO:0006970	response to osmotic stress	P	3.76818e-05	2.21959e-06
GO:0006972	hyperosmotic response	P	5.15753e-05	3.10807e-06
GO:1901657	glycosyl compound metabolic process	P	8.57114e-05	5.39822e-06
GO:0006952	defense response	P	9.09187e-05	5.76738e-06
GO:0043604	amide biosynthetic process	P	9.63568e-05	6.15601e-06
GO:0009205	purine ribonucleoside triphosphate metabolic process	P	0.00010366	7.09228e-06
GO:0046034	ATP metabolic process	P	0.00010366	7.09228e-06
GO:0009126	purine nucleoside monophosphate metabolic process	P	0.00010366	7.09228e-06
GO:0009167	purine ribonucleoside monophosphate metabolic process	P	0.00010366	7.09228e-06
GO:0009141	nucleoside triphosphate metabolic process	P	0.00010366	7.09228e-06
GO:0009144	purine nucleoside triphosphate metabolic process	P	0.00010366	7.09228e-06
GO:0009199	ribonucleoside triphosphate metabolic process	P	0.00010366	7.09228e-06
GO:0035266	meristem growth	P	0.000106127	7.7052e-06
GO:0010075	regulation of meristem growth	P	0.000106127	7.7052e-06
GO:0010073	meristem maintenance	P	0.000106127	7.7052e-06
GO:0006144	purine nucleobase metabolic process	P	0.000106127	7.83813e-06
GO:0006120	mitochondrial electron transport, NADH to ubiquinone	P	0.000106127	7.83813e-06
GO:0022900	electron transport chain	P	0.000133074	9.88863e-06
GO:0040007	growth	P	0.000137149	1.02536e-05
GO:0048507	meristem development	P	0.000138246	1.03982e-05
GO:0055114	oxidation-reduction process	P	0.000214321	1.65086e-05
GO:0006118	obsolete electron transport	P	0.000219855	1.70346e-05
GO:0009108	coenzyme biosynthetic process	P	0.000256167	2.00802e-05
GO:0042221	response to chemical	P	0.000289815	2.33743e-05
GO:0009888	tissue development	P	0.000349011	2.8623e-05
GO:0009123	nucleoside monophosphate metabolic process	P	0.000349011	2.8623e-05
GO:0009161	ribonucleoside monophosphate metabolic process	P	0.000349011	2.8623e-05
GO:0006732	coenzyme metabolic process	P	0.000393909	3.24836e-05
GO:0048509	regulation of meristem development	P	0.000444335	3.70447e-05
GO:0072522	purine-containing compound biosynthetic process	P	0.000519398	4.44795e-05
GO:0042451	purine nucleoside biosynthetic process	P	0.000519398	4.44795e-05
GO:0042455	ribonucleoside biosynthetic process	P	0.000519398	4.44795e-05
GO:0009163	nucleoside biosynthetic process	P	0.000519398	4.44795e-05
GO:0046129	purine ribonucleoside biosynthetic process	P	0.000519398	4.44795e-05
GO:0006637	acyl-CoA metabolic process	P	0.000542581	5.60527e-05
GO:0010229	inflorescence development	P	0.000542581	5.60527e-05
GO:0015937	coenzyme A biosynthetic process	P	0.000542581	5.60527e-05
GO:0015936	coenzyme A metabolic process	P	0.000542581	5.60527e-05
GO:0071616	acyl-CoA biosynthetic process	P	0.000542581	5.60527e-05
GO:0051302	regulation of cell division	P	0.000542581	5.60527e-05
GO:2000027	regulation of organ morphogenesis	P	0.000542581	5.60527e-05
GO:0009798	axis specification	P	0.000542581	5.60527e-05
GO:0065001	specification of axis polarity	P	0.000542581	5.60527e-05
GO:0033875	ribonucleoside bisphosphate metabolic process	P	0.000542581	5.60527e-05
GO:0033866	nucleoside bisphosphate biosynthetic process	P	0.000542581	5.60527e-05
GO:0033865	nucleoside bisphosphate metabolic process	P	0.000542581	5.60527e-05
GO:0035383	thioester metabolic process	P	0.000542581	5.60527e-05
GO:0035384	thioester biosynthetic process	P	0.000542581	5.60527e-05
GO:0072359	circulatory system development	P	0.000542581	5.60527e-05
GO:0072358	cardiovascular system development	P	0.000542581	5.60527e-05
GO:2001295	malonyl-CoA biosynthetic process	P	0.000542581	5.60527e-05
GO:2001293	malonyl-CoA metabolic process	P	0.000542581	5.60527e-05
GO:0009955	adaxial/abaxial pattern specification	P	0.000542581	5.60527e-05
GO:0009944	polarity specification of adaxial/abaxial axis	P	0.000542581	5.60527e-05
GO:0009943	adaxial/abaxial axis specification	P	0.000542581	5.60527e-05
GO:0048281	inflorescence morphogenesis	P	0.000542581	5.60527e-05
GO:0001944	vasculature development	P	0.000542581	5.60527e-05
GO:0034030	ribonucleoside bisphosphate biosynthetic process	P	0.000542581	5.60527e-05
GO:0034033	purine nucleoside bisphosphate biosynthetic process	P	0.000542581	5.60527e-05
GO:0034032	purine nucleoside bisphosphate metabolic process	P	0.000542581	5.60527e-05
GO:0035337	fatty-acyl-CoA metabolic process	P	0.000542581	5.60527e-05
GO:0003002	regionalization	P	0.000542581	5.60527e-05
GO:0007389	pattern specification process	P	0.000542581	5.60527e-05
GO:0046949	fatty-acyl-CoA biosynthetic process	P	0.000542581	5.60527e-05
GO:0030155	regulation of cell adhesion	P	0.000542581	5.60527e-05
GO:0010148	transpiration	P	0.000542581	5.60527e-05
GO:0006807	nitrogen compound metabolic process	P	0.000644166	6.68391e-05
GO:1901293	nucleoside phosphate biosynthetic process	P	0.000957185	0.000101487
GO:0009260	ribonucleotide biosynthetic process	P	0.000957185	0.000101487
GO:0046390	ribose phosphate biosynthetic process	P	0.000957185	0.000101487
GO:0009165	nucleotide biosynthetic process	P	0.000957185	0.000101487
	MOLECULAR FUNCTION
GO:0008199	ferric iron binding	F	1.00492e-22	5.464e-25
GO:0004322	ferroxidase activity	F	1.00492e-22	5.464e-25
GO:0016722	oxidoreductase activity, oxidizing metal ions	F	1.00492e-22	5.464e-25
GO:0016724	oxidoreductase activity, oxidizing metal ions, oxygen as acceptor	F	1.00492e-22	5.464e-25
GO:0003735	structural constituent of ribosome	F	2.0002e-08	4.62213e-10
GO:0005198	structural molecule activity	F	5.02991e-07	1.75488e-08
GO:0016779	nucleotidyltransferase activity	F	2.57611e-06	1.16724e-07
GO:0019843	rRNA binding	F	3.20471e-06	1.46659e-07
GO:0009055	electron carrier activity	F	4.71812e-06	2.18055e-07
GO:0005488	binding	F	7.71858e-06	3.70716e-07
GO:0005506	iron ion binding	F	1.0692e-05	5.32906e-07
GO:0003924	GTPase activity	F	1.97646e-05	1.09256e-06
GO:0045158	electron transporter, transferring electrons within cytochrome b6/f complex of photosystem II activity	F	1.97646e-05	1.09256e-06
GO:0010181	FMN binding	F	5.8762e-05	3.59441e-06
GO:0097367	carbohydrate derivative binding	F	7.94127e-05	4.96554e-06
GO:0004674	protein serine/threonine kinase activity	F	0.00010366	7.01438e-06
GO:0003954	NADH dehydrogenase activity	F	0.000106127	7.83813e-06
GO:0016655	oxidoreductase activity, acting on NAD(P)H, quinone or similar compound as acceptor	F	0.000106127	7.83813e-06
GO:0034062	RNA polymerase activity	F	0.000106127	7.83813e-06
GO:0050136	NADH dehydrogenase (quinone) activity	F	0.000106127	7.83813e-06
GO:0008137	NADH dehydrogenase (ubiquinone) activity	F	0.000106127	7.83813e-06
GO:0003899	DNA-directed RNA polymerase activity	F	0.000106127	7.83813e-06
GO:0032553	ribonucleotide binding	F	0.000425892	3.53141e-05
GO:0016651	oxidoreductase activity, acting on NAD(P)H	F	0.000542581	4.83115e-05
GO:0016885	ligase activity, forming carbon-carbon bonds	F	0.000542581	5.60527e-05
GO:0048038	quinone binding	F	0.000542581	5.60527e-05
GO:0016421	CoA carboxylase activity	F	0.000542581	5.60527e-05
GO:0003989	acetyl-CoA carboxylase activity	F	0.000542581	5.60527e-05
GO:0045156	electron transporter, transferring electrons within the cyclic electron transport pathway of photosynthesis activity	F	0.000542581	5.60527e-05
	CELLULAR COMPONENT
GO:0009507	chloroplast	C	5.99205e-23	2.71502e-26
GO:0009536	plastid	C	1.00492e-22	1.75055e-25
GO:0044444	cytoplasmic part	C	1.98692e-15	1.53048e-17
GO:0016021	integral component of membrane	C	3.33265e-14	3.77509e-16
GO:0031224	intrinsic component of membrane	C	3.33265e-14	3.77509e-16
GO:0043227	membrane-bounded organelle	C	1.27295e-13	1.5573e-15
GO:0043231	intracellular membrane-bounded organelle	C	1.27295e-13	1.5573e-15
GO:0005737	cytoplasm	C	2.74852e-13	3.48703e-15
GO:0044425	membrane part	C	6.44115e-11	1.10903e-12
GO:0005840	ribosome	C	8.90504e-09	1.93676e-10
GO:0044446	intracellular organelle part	C	1.56972e-08	3.55624e-10
GO:0044422	organelle part	C	1.56972e-08	3.55624e-10
GO:0043229	intracellular organelle	C	2.42388e-08	5.93066e-10
GO:0030529	ribonucleoprotein complex	C	2.48781e-08	6.1998e-10
GO:0043226	organelle	C	3.04611e-08	7.72915e-10
GO:0034357	photosynthetic membrane	C	3.07192e-08	7.93383e-10
GO:0044436	thylakoid part	C	4.34382e-08	1.18092e-09
GO:0042651	thylakoid membrane	C	1.21768e-07	3.73005e-09
GO:0009535	chloroplast thylakoid membrane	C	1.68549e-07	5.42228e-09
GO:0055035	plastid thylakoid membrane	C	1.68549e-07	5.42228e-09
GO:0015935	small ribosomal subunit	C	5.33372e-07	2.10255e-08
GO:0044391	ribosomal subunit	C	6.85035e-07	2.79353e-08
GO:0016020	membrane	C	1.09671e-06	4.52201e-08
GO:0005622	intracellular	C	1.60368e-06	7.04029e-08
GO:0044424	intracellular part	C	7.17697e-06	3.41451e-07
GO:0005739	mitochondrion	C	1.74163e-05	9.46966e-07
GO:0005730	nucleolus	C	2.1153e-05	1.19806e-06
GO:0098588	bounding membrane of organelle	C	2.64367e-05	1.52128e-06
GO:0009521	photosystem	C	3.72833e-05	2.17922e-06
GO:0044434	chloroplast part	C	4.30675e-05	2.57586e-06
GO:0044435	plastid part	C	4.30675e-05	2.57586e-06
GO:0009579	thylakoid	C	5.42717e-05	3.29515e-06
GO:0005774	vacuolar membrane	C	6.81752e-05	4.23199e-06
GO:0044437	vacuolar part	C	6.81752e-05	4.23199e-06
GO:0031976	plastid thylakoid	C	0.00010366	6.94552e-06
GO:0009534	chloroplast thylakoid	C	0.00010366	6.94552e-06
GO:0098805	whole membrane	C	0.000106127	7.7052e-06
GO:0031984	organelle subcompartment	C	0.00014736	1.11505e-05
GO:0048046	apoplast	C	0.000176935	1.34686e-05
GO:0005623	cell	C	0.000200119	1.53241e-05
GO:0044464	cell part	C	0.000223357	1.7407e-05
GO:0009506	plasmodesma	C	0.000263022	2.10942e-05
GO:0030054	cell junction	C	0.000263022	2.10942e-05
GO:0005911	cell-cell junction	C	0.000263022	2.10942e-05
GO:0055044	symplast	C	0.000263022	2.10942e-05
GO:0009317	acetyl-CoA carboxylase complex	C	0.000542581	5.60527e-05
GO:0031090	organelle membrane	C	0.000931596	9.70852e-05

## Sheet: S2D_GOs_only_D_heat_up
Dataset S2D. Functional enrichment (Fisher test, FDR<0.05; p<0.001) of heat deep-unique strongly upregulated DEGs split by biological processes, molecular functions and cellular components. GOs and p-values were employed to create Figure 4B in the REVIGO web service.
GO-ID	Term	Category	FDR	P-Value
	BIOLOGICAL PROCESSES
GO:0005978	glycogen biosynthetic process	P	3.08428e-32	5.58999e-35
GO:0005977	glycogen metabolic process	P	3.08428e-32	5.58999e-35
GO:0006112	energy reserve metabolic process	P	3.08428e-32	5.58999e-35
GO:0009250	glucan biosynthetic process	P	1.14356e-24	4.1452e-27
GO:0000271	polysaccharide biosynthetic process	P	1.14356e-24	4.1452e-27
GO:0033692	cellular polysaccharide biosynthetic process	P	1.14356e-24	4.1452e-27
GO:0007051	spindle organization	P	1.65158e-24	1.19734e-26
GO:0007052	mitotic spindle organization	P	1.65158e-24	1.19734e-26
GO:0060236	regulation of mitotic spindle organization	P	1.65158e-24	1.19734e-26
GO:0007346	regulation of mitotic cell cycle	P	1.65158e-24	1.19734e-26
GO:0070507	regulation of microtubule cytoskeleton organization	P	1.65158e-24	1.19734e-26
GO:0032886	regulation of microtubule-based process	P	1.65158e-24	1.19734e-26
GO:0090224	regulation of spindle organization	P	1.65158e-24	1.19734e-26
GO:0010564	regulation of cell cycle process	P	1.65158e-24	1.19734e-26
GO:0034637	cellular carbohydrate biosynthetic process	P	7.76841e-24	6.33582e-26
GO:0015980	energy derivation by oxidation of organic compounds	P	7.76841e-24	6.33582e-26
GO:0033043	regulation of organelle organization	P	2.32113e-23	2.10342e-25
GO:0051493	regulation of cytoskeleton organization	P	2.32113e-23	2.10342e-25
GO:0051247	positive regulation of protein metabolic process	P	4.62854e-21	6.50135e-23
GO:0042327	positive regulation of phosphorylation	P	4.62854e-21	6.50135e-23
GO:0045937	positive regulation of phosphate metabolic process	P	4.62854e-21	6.50135e-23
GO:0051347	positive regulation of transferase activity	P	4.62854e-21	6.50135e-23
GO:0045860	positive regulation of protein kinase activity	P	4.62854e-21	6.50135e-23
GO:0032147	activation of protein kinase activity	P	4.62854e-21	6.50135e-23
GO:0031401	positive regulation of protein modification process	P	4.62854e-21	6.50135e-23
GO:0001934	positive regulation of protein phosphorylation	P	4.62854e-21	6.50135e-23
GO:0032270	positive regulation of cellular protein metabolic process	P	4.62854e-21	6.50135e-23
GO:0033674	positive regulation of kinase activity	P	4.62854e-21	6.50135e-23
GO:0010562	positive regulation of phosphorus metabolic process	P	4.62854e-21	6.50135e-23
GO:0042325	regulation of phosphorylation	P	6.22972e-20	1.0444e-21
GO:0043549	regulation of kinase activity	P	6.22972e-20	1.0444e-21
GO:0051338	regulation of transferase activity	P	6.22972e-20	1.0444e-21
GO:0045859	regulation of protein kinase activity	P	6.22972e-20	1.0444e-21
GO:0001932	regulation of protein phosphorylation	P	6.22972e-20	1.0444e-21
GO:0051174	regulation of phosphorus metabolic process	P	5.73676e-19	1.06573e-20
GO:0019220	regulation of phosphate metabolic process	P	5.73676e-19	1.06573e-20
GO:0031399	regulation of protein modification process	P	5.73676e-19	1.06573e-20
GO:0051246	regulation of protein metabolic process	P	3.79827e-18	7.91666e-20
GO:0032268	regulation of cellular protein metabolic process	P	3.79827e-18	7.91666e-20
GO:0044042	glucan metabolic process	P	1.42727e-17	3.23351e-19
GO:0044264	cellular polysaccharide metabolic process	P	1.42727e-17	3.23351e-19
GO:0006073	cellular glucan metabolic process	P	1.42727e-17	3.23351e-19
GO:0005976	polysaccharide metabolic process	P	2.08408e-17	4.81595e-19
GO:0000226	microtubule cytoskeleton organization	P	4.01308e-16	9.45538e-18
GO:0007010	cytoskeleton organization	P	7.68426e-16	1.84534e-17
GO:0044262	cellular carbohydrate metabolic process	P	1.00233e-15	2.45246e-17
GO:0044093	positive regulation of molecular function	P	2.50649e-15	6.4735e-17
GO:0043085	positive regulation of catalytic activity	P	2.50649e-15	6.4735e-17
GO:0051128	regulation of cellular component organization	P	4.37133e-15	1.16859e-16
GO:0000278	mitotic cell cycle	P	2.803e-14	7.74732e-16
GO:1903047	mitotic cell cycle process	P	2.803e-14	7.74732e-16
GO:0016051	carbohydrate biosynthetic process	P	3.05027e-14	8.56894e-16
GO:0050790	regulation of catalytic activity	P	1.46432e-13	4.24632e-15
GO:0065009	regulation of molecular function	P	1.46432e-13	4.24632e-15
GO:0005985	sucrose metabolic process	P	3.25501e-12	9.58657e-14
GO:0007017	microtubule-based process	P	1.07661e-11	3.21959e-13
GO:0019530	taurine metabolic process	P	1.07947e-11	3.37488e-13
GO:0006536	glutamate metabolic process	P	1.07947e-11	3.37488e-13
GO:0044763	single-organism cellular process	P	1.52189e-11	4.82703e-13
GO:0006091	generation of precursor metabolites and energy	P	1.91181e-11	6.15035e-13
GO:0044238	primary metabolic process	P	2.21289e-11	7.21922e-13
GO:0051726	regulation of cell cycle	P	2.6161e-11	8.65315e-13
GO:0043170	macromolecule metabolic process	P	1.35341e-10	4.59927e-12
GO:0022402	cell cycle process	P	1.44807e-10	4.98655e-12
GO:0009311	oligosaccharide metabolic process	P	1.9815e-10	7.09282e-12
GO:0005982	starch metabolic process	P	1.9815e-10	7.09282e-12
GO:0005984	disaccharide metabolic process	P	1.9815e-10	7.09282e-12
GO:0007049	cell cycle	P	2.02715e-10	7.34809e-12
GO:0044260	cellular macromolecule metabolic process	P	2.95707e-10	1.08529e-11
GO:0044723	single-organism carbohydrate metabolic process	P	3.85044e-10	1.43061e-11
GO:0071822	protein complex subunit organization	P	5.28896e-10	1.98905e-11
GO:0019482	beta-alanine metabolic process	P	5.84854e-10	2.226e-11
GO:0071704	organic substance metabolic process	P	1.35808e-09	5.2305e-11
GO:0031325	positive regulation of cellular metabolic process	P	3.40041e-09	1.34044e-10
GO:0010604	positive regulation of macromolecule metabolic process	P	3.40041e-09	1.34044e-10
GO:0048522	positive regulation of cellular process	P	4.14568e-09	1.6718e-10
GO:1902589	single-organism organelle organization	P	1.03111e-08	4.20479e-10
GO:0005975	carbohydrate metabolic process	P	1.03512e-08	4.26806e-10
GO:0009987	cellular process	P	1.56925e-08	6.6837e-10
GO:0044237	cellular metabolic process	P	1.7658e-08	7.60085e-10
GO:0009893	positive regulation of metabolic process	P	5.0867e-08	2.21261e-09
GO:0009078	pyruvate family amino acid metabolic process	P	5.45525e-08	2.44708e-09
GO:0006522	alanine metabolic process	P	5.45525e-08	2.44708e-09
GO:0006531	aspartate metabolic process	P	5.45525e-08	2.44708e-09
GO:0048518	positive regulation of biological process	P	6.97129e-08	3.15872e-09
GO:0043648	dicarboxylic acid metabolic process	P	2.16532e-06	1.00074e-07
GO:0043933	macromolecular complex subunit organization	P	2.53727e-06	1.19563e-07
GO:0034645	cellular macromolecule biosynthetic process	P	9.18485e-06	4.36977e-07
GO:0044699	single-organism process	P	9.9854e-06	4.79589e-07
GO:0009059	macromolecule biosynthetic process	P	1.11936e-05	5.4269e-07
GO:0006996	organelle organization	P	1.19554e-05	5.85038e-07
GO:0006468	protein phosphorylation	P	1.32798e-05	6.55868e-07
GO:0009064	glutamine family amino acid metabolic process	P	1.84348e-05	9.27167e-07
GO:0009066	aspartate family amino acid metabolic process	P	1.84348e-05	9.27167e-07
GO:0060255	regulation of macromolecule metabolic process	P	6.45231e-05	3.39133e-06
GO:0031323	regulation of cellular metabolic process	P	6.45231e-05	3.39133e-06
GO:0080090	regulation of primary metabolic process	P	0.000111434	5.90748e-06
GO:0019222	regulation of metabolic process	P	0.000537083	2.87158e-05
GO:0016043	cellular component organization	P	0.000546103	2.94456e-05
GO:0050794	regulation of cellular process	P	0.00145721	7.92319e-05
GO:0006464	cellular protein modification process	P	0.00151402	8.36927e-05
GO:0036211	protein modification process	P	0.00151402	8.36927e-05
GO:0009791	post-embryonic development	P	0.00189609	0.000105672
GO:0044711	single-organism biosynthetic process	P	0.00200072	0.00011241
GO:0043412	macromolecule modification	P	0.00227001	0.000128569
GO:0071840	cellular component organization or biogenesis	P	0.00280737	0.000160276
GO:0016310	phosphorylation	P	0.00673445	0.000393631
GO:0055114	oxidation-reduction process	P	0.00700564	0.000412657
GO:0019538	protein metabolic process	P	0.0129298	0.00077333
GO:0006790	sulfur compound metabolic process	P	0.0147701	0.000890088
	MOLECULAR FUNCTION
GO:0003844	1,4-alpha-glucan branching enzyme activity	F	5.25321e-33	2.38025e-36
GO:0016758	transferase activity, transferring hexosyl groups	F	5.31424e-20	7.70528e-22
GO:0016757	transferase activity, transferring glycosyl groups	F	6.6812e-18	1.42282e-19
GO:0004553	hydrolase activity, hydrolyzing O-glycosyl compounds	F	1.8636e-15	4.64423e-17
GO:0016798	hydrolase activity, acting on glycosyl bonds	F	4.37133e-15	1.1663e-16
GO:0004351	glutamate decarboxylase activity	F	1.07947e-11	3.37488e-13
GO:0016831	carboxy-lyase activity	F	5.38907e-11	1.80694e-12
GO:0016830	carbon-carbon lyase activity	F	3.70315e-09	1.47656e-10
GO:0030170	pyridoxal phosphate binding	F	1.49769e-06	6.85394e-08
GO:0016787	hydrolase activity	F	2.72968e-05	1.39761e-06
GO:0016829	lyase activity	F	3.92595e-05	2.02791e-06
GO:0043169	cation binding	F	0.00798898	0.000474199
	CELLULAR COMPONENT
GO:0005819	spindle	C	1.95916e-30	4.43852e-33
GO:0005874	microtubule	C	8.61325e-20	1.48302e-21
GO:0044430	cytoskeletal part	C	1.20744e-18	2.40722e-20
GO:0005856	cytoskeleton	C	1.20744e-18	2.40722e-20
GO:0015630	microtubule cytoskeleton	C	1.20744e-18	2.40722e-20
GO:0043228	non-membrane-bounded organelle	C	1.53039e-08	6.44886e-10
GO:0043232	intracellular non-membrane-bounded organelle	C	1.53039e-08	6.44886e-10
GO:0043234	protein complex	C	2.50014e-06	1.16681e-07
GO:0032991	macromolecular complex	C	2.72811e-05	1.38445e-06
GO:0044446	intracellular organelle part	C	0.00428502	0.00024852
GO:0044422	organelle part	C	0.00428502	0.00024852
