# Supplementary material for: Molecular Mechanisms behind the Physiological Resistance to Intense Transient Warming in an Iconic Marine Plant
Source: Front Plant Sci. 2017 Jun 29;8:1142. doi: 10.3389/fpls.2017.01142 (PMC5489684; doi:10.3389/fpls.2017.01142)
Supplement: Supplementary file 3 [file DataSheet3.XLSX]

## Sheet: S3A_Only_S_heated_up_4FCp0.001
Dataset S3A. REVIGO's table showing GO enrichment functions (i.e. biological processes) of shallow unique heat-upregulated genes. Cluster representatives (those showed in Figure 4A) are given in black letters and other cluster members are in gray italics as produced by the REVIGO web service using an "allowed similarity" parameter of 0.7. For a more detailed description see Supek et al. 2011. REV…
term_ID	description	frequency	log10 p-value	uniqueness	dispensability	representative
GO:0000302	response to reactive oxygen species	0.00215	-19.1798	0.876	0	302
GO:0042542	response to hydrogen peroxide	0.00057	-6.0521	0.88	0.845	302
GO:0009414	response to water deprivation	7e-05	-6.3439	0.879	0.824	302
GO:0009415	response to water	0.0001	-6.3439	0.881	0.75	302
GO:0006807	nitrogen compound metabolic process	0.3865	-4.1752	0.979	0	6807
GO:0006879	cellular iron ion homeostasis	0.0013	-24.2628	0.727	0	6879
GO:0055082	cellular chemical homeostasis	0.00197	-16.1688	0.728	0.92	6879
GO:0055080	cation homeostasis	0.0022	-16.1688	0.798	0.959	6879
GO:0055076	transition metal ion homeostasis	0.00168	-24.2628	0.793	1.048	6879
GO:0055072	iron ion homeostasis	0.0014	-24.2628	0.796	1.028	6879
GO:0055065	metal ion homeostasis	0.00185	-24.2628	0.792	1.071	6879
GO:0019725	cellular homeostasis	0.00804	-13.9547	0.725	0.853	6879
GO:0006873	cellular ion homeostasis	0.00193	-16.1688	0.725	0.985	6879
GO:0006875	cellular metal ion homeostasis	0.00156	-24.2628	0.723	1.057	6879
GO:0048878	chemical homeostasis	0.00264	-16.1688	0.824	0.73	6879
GO:0050801	ion homeostasis	0.00247	-16.1688	0.797	0.977	6879
GO:0046916	cellular transition metal ion homeostasis	0.00141	-24.2628	0.725	1.034	6879
GO:0030003	cellular cation homeostasis	0.0017	-16.1688	0.727	0.958	6879
GO:0098771	inorganic ion homeostasis	0.00111	-22.857	0.807	0.891	6879
GO:0040007	growth	0.00083	-4.9872	0.987	0	40007
GO:0051179	localization	0.17864	-9.067	0.989	0	51179
GO:0010256	endomembrane system organization	0.00029	-6.0521	0.96	0.019	10256
GO:0051186	cofactor metabolic process	0.03606	-11.4535	0.917	0.028	51186
GO:0009933	meristem structural organization	5e-05	-10.2612	0.764	0.034	9933
GO:0048509	regulation of meristem development	4e-05	-4.4318	0.727	0.927	9933
GO:0035266	meristem growth	3e-05	-5.1129	0.761	0.916	9933
GO:0010073	meristem maintenance	5e-05	-5.1129	0.765	0.941	9933
GO:0010075	regulation of meristem growth	3e-05	-5.1129	0.723	0.915	9933
GO:0009934	regulation of meristem structural organization	0	-10.2612	0.75	0.871	9933
GO:0006826	iron ion transport	0.00159	-20.7852	0.877	0.043	6826
GO:0043043	peptide biosynthetic process	0.00209	-8.7399	0.794	0.06	43043
GO:0006518	peptide metabolic process	0.00323	-7.757	0.826	0.782	43043
GO:0043604	amide biosynthetic process	0.00553	-5.2104	0.815	0.852	43043
GO:0035383	thioester metabolic process	0.00223	-4.251	0.885	0.061	35383
GO:0015979	photosynthesis	0.00343	-10.8356	0.933	0.063	15979
GO:0045333	cellular respiration	0.02258	-7.7799	0.828	0.096	45333
GO:0022900	electron transport chain	0.01163	-5.0048	0.84	0.806	45333
GO:0022904	respiratory electron transport chain	0.00881	-7.7799	0.841	0.853	45333
GO:1901564	organonitrogen compound metabolic process	0.19565	-12.4737	0.847	0.149	1901564
GO:0006412	translation	0.04698	-8.7399	0.837	0.197	6412
GO:0055114	oxidation-reduction process	0.15044	-4.7696	0.842	0.198	55114
GO:0030155	regulation of cell adhesion	0.00021	-4.251	0.897	0.214	30155
GO:0040008	regulation of growth	0.00042	-6.1221	0.896	0.224	40008
GO:0051302	regulation of cell division	0.00069	-4.251	0.84	0.233	51302
GO:0006833	water transport	0.00012	-8.7399	0.898	0.235	6833
GO:0010148	transpiration	0	-4.251	0.922	0.757	6833
GO:0042044	fluid transport	0.00013	-8.7399	0.905	0.235	42044
GO:0033013	tetrapyrrole metabolic process	0.00844	-6.0991	0.826	0.24	33013
GO:0006778	porphyrin-containing compound metabolic process	0.00516	-6.0991	0.777	0.261	6778
GO:0015994	chlorophyll metabolic process	0.00052	-6.0991	0.813	0.739	6778
GO:0009108	coenzyme biosynthetic process	0.02079	-4.6968	0.805	0.701	6778
GO:0006732	coenzyme metabolic process	0.02742	-4.4881	0.842	0.857	6778
GO:0055086	nucleobase-containing small molecule metabolic process	0.10836	-8.7595	0.71	0.303	55086
GO:0009306	protein secretion	0.00569	-10.2612	0.829	0.312	9306
GO:0032940	secretion by cell	0.00618	-8.4191	0.828	0.983	9306
GO:0065008	regulation of biological quality	0.02709	-9.8041	0.886	0.316	65008
GO:0007030	Golgi organization	7e-05	-6.0521	0.962	0.341	7030
GO:0046903	secretion	0.00627	-8.4191	0.873	0.354	46903
GO:0072521	purine-containing compound metabolic process	0.08058	-10.4711	0.774	0.36	72521
GO:0042158	lipoprotein biosynthetic process	0.00093	-7.6778	0.858	0.366	42158
GO:0018377	protein myristoylation	4e-05	-7.6778	0.872	0.818	42158
GO:0006499	N-terminal protein myristoylation	4e-05	-7.6778	0.872	0.812	42158
GO:0006498	N-terminal protein lipidation	4e-05	-7.6778	0.872	0.818	42158
GO:0006497	protein lipidation	0.00027	-7.6778	0.862	0.91	42158
GO:0042157	lipoprotein metabolic process	0.00098	-7.6778	0.923	0.367	42157
GO:0009651	response to salt stress	9e-05	-7.0443	0.903	0.396	9651
GO:0006972	hyperosmotic response	0.00016	-5.5072	0.901	0.917	9651
GO:0034976	response to endoplasmic reticulum stress	0.00011	-6.0521	0.901	0.401	34976
GO:0031365	N-terminal protein amino acid modification	0.00041	-7.6778	0.906	0.409	31365
GO:0009152	purine ribonucleotide biosynthetic process	0.01378	-5.9208	0.583	0.412	9152
GO:0046129	purine ribonucleoside biosynthetic process	0.01074	-4.3516	0.609	0.924	9152
GO:1901293	nucleoside phosphate biosynthetic process	0.02826	-3.9957	0.605	0.757	9152
GO:0009260	ribonucleotide biosynthetic process	0.01766	-3.9957	0.594	0.945	9152
GO:0046390	ribose phosphate biosynthetic process	0.01823	-3.9957	0.658	0.785	9152
GO:0006164	purine nucleotide biosynthetic process	0.01468	-5.9208	0.592	0.958	9152
GO:0042455	ribonucleoside biosynthetic process	0.01646	-4.3516	0.609	0.932	9152
GO:0009163	nucleoside biosynthetic process	0.01665	-4.3516	0.61	0.978	9152
GO:0009165	nucleotide biosynthetic process	0.0278	-3.9957	0.597	0.881	9152
GO:0042451	purine nucleoside biosynthetic process	0.01074	-4.3516	0.611	0.924	9152
GO:0033865	nucleoside bisphosphate metabolic process	0.00322	-4.251	0.712	0.416	33865
GO:0006144	purine nucleobase metabolic process	0.00215	-5.1057	0.722	0.444	6144
GO:0043543	protein acylation	0.00061	-7.5544	0.904	0.453	43543
GO:0034032	purine nucleoside bisphosphate metabolic process	0.00322	-4.251	0.644	0.462	34032
GO:0033866	nucleoside bisphosphate biosynthetic process	0.00216	-4.251	0.644	0.963	34032
GO:0033875	ribonucleoside bisphosphate metabolic process	0.00322	-4.251	0.661	0.997	34032
GO:0046949	fatty-acyl-CoA biosynthetic process	0.00051	-4.251	0.753	0.998	34032
GO:0034033	purine nucleoside bisphosphate biosynthetic process	0.00216	-4.251	0.619	0.995	34032
GO:0034030	ribonucleoside bisphosphate biosynthetic process	0.00216	-4.251	0.642	0.998	34032
GO:0015936	coenzyme A metabolic process	0.00228	-4.251	0.613	0.968	34032
GO:0015937	coenzyme A biosynthetic process	0.0021	-4.251	0.574	0.961	34032
GO:2001293	malonyl-CoA metabolic process	0.00051	-4.251	0.621	0.997	34032
GO:2001295	malonyl-CoA biosynthetic process	0.00051	-4.251	0.586	0.858	34032
GO:0010039	response to iron ion	2e-05	-13.7258	0.908	0.474	10039
GO:0006950	response to stress	0.04119	-5.8508	0.903	0.475	6950
GO:0044765	single-organism transport	0.12592	-12.1397	0.824	0.504	44765
GO:0051234	establishment of localization	0.1747	-9.2403	0.907	0.81	44765
GO:0006810	transport	0.17382	-9.2403	0.906	0.753	44765
GO:0006811	ion transport	0.05991	-5.6968	0.839	0.736	44765
GO:0009955	adaxial/abaxial pattern specification	1e-05	-4.251	0.791	0.505	9955
GO:0003002	regionalization	0.00031	-4.251	0.756	0.89	9955
GO:0009798	axis specification	8e-05	-4.251	0.772	0.753	9955
GO:0009944	polarity specification of adaxial/abaxial axis	1e-05	-4.251	0.787	0.842	9955
GO:0009943	adaxial/abaxial axis specification	1e-05	-4.251	0.786	0.992	9955
GO:0065001	specification of axis polarity	2e-05	-4.251	0.786	0.761	9955
GO:0010229	inflorescence development	1e-05	-4.251	0.805	0.51	10229
GO:0006979	response to oxidative stress	0.00539	-13.4737	0.902	0.538	6979
GO:0072522	purine-containing compound biosynthetic process	0.01594	-4.3516	0.736	0.55	72522
GO:1990267	response to transition metal nanoparticle	0.00032	-13.7258	0.905	0.573	1990267
GO:0030001	metal ion transport	0.01471	-10.3716	0.854	0.58	30001
GO:0006812	cation transport	0.03981	-7.5784	0.84	0.711	30001
GO:0035337	fatty-acyl-CoA metabolic process	0.00051	-4.251	0.773	0.588	35337
GO:0006637	acyl-CoA metabolic process	0.00223	-4.251	0.747	0.949	35337
GO:0071616	acyl-CoA biosynthetic process	0.0012	-4.251	0.742	0.949	35337
GO:0035384	thioester biosynthetic process	0.0012	-4.251	0.839	0.852	35337
GO:0006952	defense response	0.00569	-5.2388	0.902	0.588	6952
GO:0051239	regulation of multicellular organismal process	0.00256	-8.0155	0.765	0.604	51239
GO:0072358	cardiovascular system development	0.00062	-4.251	0.754	0.719	51239
GO:0072359	circulatory system development	0.00062	-4.251	0.757	0.761	51239
GO:0001944	vasculature development	0.00039	-4.251	0.76	0.969	51239
GO:0042221	response to chemical	0.01603	-4.6308	0.909	0.605	42221
GO:0022603	regulation of anatomical structure morphogenesis	0.00764	-9.0343	0.739	0.615	22603
GO:2000026	regulation of multicellular organismal development	0.00104	-8.0155	0.702	0.801	22603
GO:0050793	regulation of developmental process	0.0087	-6.1884	0.744	0.877	22603
GO:0009888	tissue development	0.00133	-4.5436	0.828	0.755	22603
GO:0042592	homeostatic process	0.0097	-13.9547	0.836	0.623	42592
GO:0048532	anatomical structure arrangement	6e-05	-8.4191	0.819	0.626	48532
GO:0010038	response to metal ion	0.00065	-10.4711	0.89	0.641	10038
GO:0006970	response to osmotic stress	0.00026	-5.6536	0.902	0.656	6970
GO:0048281	inflorescence morphogenesis	0	-4.251	0.818	0.666	48281
GO:0010035	response to inorganic substance	0.00273	-12.5421	0.892	0.675	10035
GO:2000027	regulation of organ morphogenesis	0.00012	-4.251	0.728	0.675	2000027
GO:0006120	mitochondrial electron transport, NADH to ubiquinone	0.00107	-5.1057	0.685	0.684	6120
GO:1902578	single-organism localization	0.1273	-12.1397	0.837	0.685	1902578
GO:0048507	meristem development	9e-05	-4.983	0.773	0.687	48507
GO:0000041	transition metal ion transport	0.00365	-18.4828	0.88	0.689	41
GO:0009150	purine ribonucleotide metabolic process	0.07456	-7.7423	0.563	0.69	9150
GO:0046128	purine ribonucleoside metabolic process	0.0732	-7.1518	0.577	0.889	9150
GO:0042278	purine nucleoside metabolic process	0.07358	-7.1518	0.579	0.891	9150
GO:0009205	purine ribonucleoside triphosphate metabolic process	0.06477	-5.1494	0.599	0.904	9150
GO:0009259	ribonucleotide metabolic process	0.07844	-6.9666	0.582	0.909	9150
GO:0009116	nucleoside metabolic process	0.08228	-6.6162	0.583	0.909	9150
GO:0009117	nucleotide metabolic process	0.09829	-7.2684	0.583	0.848	9150
GO:0009119	ribonucleoside metabolic process	0.07925	-7.1518	0.585	0.89	9150
GO:0009123	nucleoside monophosphate metabolic process	0.06477	-4.5436	0.605	0.782	9150
GO:0009126	purine nucleoside monophosphate metabolic process	0.06008	-5.1494	0.602	0.893	9150
GO:0019693	ribose phosphate metabolic process	0.07902	-6.2857	0.662	0.74	9150
GO:0006163	purine nucleotide metabolic process	0.07644	-7.7423	0.571	0.896	9150
GO:0009144	purine nucleoside triphosphate metabolic process	0.06477	-5.1494	0.599	0.92	9150
GO:0009141	nucleoside triphosphate metabolic process	0.06724	-5.1494	0.603	0.787	9150
GO:0009161	ribonucleoside monophosphate metabolic process	0.06356	-4.5436	0.599	0.919	9150
GO:0009167	purine ribonucleoside monophosphate metabolic process	0.06007	-5.1494	0.602	0.922	9150
GO:0006753	nucleoside phosphate metabolic process	0.09897	-7.2684	0.591	0.855	9150
GO:0046034	ATP metabolic process	0.05374	-5.1494	0.565	0.86	9150
GO:1901657	glycosyl compound metabolic process	0.0826	-5.2676	0.74	0.755	9150
GO:0009199	ribonucleoside triphosphate metabolic process	0.0656	-5.1494	0.598	0.922	9150
GO:1901700	response to oxygen-containing compound	0.00312	-6.5114	0.891	0.697	1901700
GO:0007389	pattern specification process	0.00041	-4.251	0.767	0.697	7389

## Sheet: S3B_Only_D_heated_up_4FCp0.001
Dataset S3B. REVIGO's table showing GO enrichment functions (i.e. biological processes) of deep unique heat-upregulated genes. Cluster representatives (those showed in Figure 4A) are given in black letters and other cluster members are in gray italics as produced by the REVIGO web service using an "allowed similarity" parameter of 0.7. For a more detailed description see Supek et al. 2011. REVIGO…
term_ID	description	frequency	log10 p-value	uniqueness	dispensability	representative
GO:0005977	glycogen metabolic process	0.00132	-34.2526	0.655	0	5977
GO:0009250	glucan biosynthetic process	0.00147	-26.382	0.667	0.916	5977
GO:0000271	polysaccharide biosynthetic process	0.00892	-26.382	0.669	0.923	5977
GO:0006073	cellular glucan metabolic process	0.00238	-18.4908	0.685	0.959	5977
GO:0044264	cellular polysaccharide metabolic process	0.00782	-18.4908	0.673	0.936	5977
GO:0044042	glucan metabolic process	0.00239	-18.4908	0.737	0.707	5977
GO:0034637	cellular carbohydrate biosynthetic process	0.00744	-25.1979	0.687	0.831	5977
GO:0005978	glycogen biosynthetic process	0.00082	-34.2526	0.662	0.963	5977
GO:0005982	starch metabolic process	8e-05	-11.1494	0.745	0.751	5977
GO:0033692	cellular polysaccharide biosynthetic process	0.00681	-26.382	0.64	0.829	5977
GO:0009987	cellular process	0.65994	-9.1752	0.993	0	9987
GO:0044699	single-organism process	0.53975	-6.3188	0.991	0	44699
GO:0044238	primary metabolic process	0.51925	-12.1415	0.971	0.01	44238
GO:0006091	generation of precursor metabolites and energy	0.03224	-12.2111	0.906	0.057	6091
GO:0071704	organic substance metabolic process	0.56178	-10.2815	0.971	0.057	71704
GO:0005975	carbohydrate metabolic process	0.05984	-9.3696	0.908	0.067	5975
GO:0010564	regulation of cell cycle process	0.00066	-25.9208	0.647	0.072	10564
GO:0007346	regulation of mitotic cell cycle	0.00034	-25.9208	0.654	0.85	10564
GO:1903047	mitotic cell cycle process	0.00077	-15.1107	0.804	0.928	10564
GO:0007017	microtubule-based process	0.00172	-12.4921	0.908	0.077	7017
GO:0006536	glutamate metabolic process	0.00272	-12.4724	0.816	0.09	6536
GO:0007049	cell cycle	0.0141	-11.1337	0.893	0.099	7049
GO:0044763	single-organism cellular process	0.41995	-12.3161	0.892	0.111	44763
GO:0019530	taurine metabolic process	1e-05	-12.4724	0.918	0.149	19530
GO:0044260	cellular macromolecule metabolic process	0.28588	-10.9626	0.79	0.19	44260
GO:0044237	cellular metabolic process	0.53874	-9.1192	0.916	0.19	44237
GO:0032886	regulation of microtubule-based process	0.00011	-25.9208	0.698	0.209	32886
GO:0043170	macromolecule metabolic process	0.32799	-11.3372	0.907	0.214	43170
GO:0033043	regulation of organelle organization	0.00097	-24.6778	0.637	0.241	33043
GO:0051338	regulation of transferase activity	0.00156	-20.983	0.662	0.247	51338
GO:0050790	regulation of catalytic activity	0.00651	-14.3716	0.632	0.854	51338
GO:0044093	positive regulation of molecular function	0.0023	-16.1891	0.689	0.757	51338
GO:0019482	beta-alanine metabolic process	0	-10.6517	0.887	0.256	19482
GO:0065009	regulation of molecular function	0.00835	-14.3716	0.74	0.288	65009
GO:0048518	positive regulation of biological process	0.00684	-8.5003	0.739	0.331	48518
GO:0051174	regulation of phosphorus metabolic process	0.00392	-19.9706	0.675	0.342	51174
GO:0032268	regulation of cellular protein metabolic process	0.00691	-19.1013	0.563	0.405	32268
GO:0031399	regulation of protein modification process	0.00183	-19.9706	0.595	0.833	32268
GO:0043648	dicarboxylic acid metabolic process	0.01124	-7	0.821	0.421	43648
GO:0051246	regulation of protein metabolic process	0.00876	-19.1013	0.635	0.436	51246
GO:0006468	protein phosphorylation	0.01206	-6.1831	0.721	0.472	6468
GO:0005976	polysaccharide metabolic process	0.0108	-18.317	0.752	0.475	5976
GO:0006522	alanine metabolic process	0.00127	-8.6108	0.829	0.48	6522
GO:0009078	pyruvate family amino acid metabolic process	0.00127	-8.6108	0.829	0.48	9078
GO:0005985	sucrose metabolic process	0.0001	-13.0182	0.77	0.495	5985
GO:0034645	cellular macromolecule biosynthetic process	0.172	-6.3595	0.772	0.497	34645
GO:0009059	macromolecule biosynthetic process	0.17669	-6.2652	0.829	0.506	9059
GO:0051128	regulation of cellular component organization	0.0102	-15.9318	0.607	0.523	51128
GO:0006112	energy reserve metabolic process	0.00133	-34.2526	0.86	0.549	6112
GO:0060255	regulation of macromolecule metabolic process	0.09695	-5.4698	0.556	0.581	60255
GO:0080090	regulation of primary metabolic process	0.09601	-5.2284	0.591	0.878	60255
GO:0031323	regulation of cellular metabolic process	0.09519	-5.4698	0.581	0.876	60255
GO:0019222	regulation of metabolic process	0.10173	-4.5421	0.663	0.716	60255
GO:0000278	mitotic cell cycle	0.00087	-15.1107	0.829	0.585	278
GO:0009064	glutamine family amino acid metabolic process	0.01293	-6.0329	0.798	0.589	9064
GO:0006531	aspartate metabolic process	0.00016	-8.6108	0.845	0.605	6531
GO:0051726	regulation of cell cycle	0.00147	-12.063	0.649	0.619	51726
GO:0022402	cell cycle process	0.00527	-11.3019	0.809	0.714	51726
GO:0044262	cellular carbohydrate metabolic process	0.01835	-16.6108	0.746	0.621	44262
GO:0044723	single-organism carbohydrate metabolic process	0.03597	-10.8447	0.729	0.723	44262
GO:0015980	energy derivation by oxidation of organic compounds	0.0241	-25.1979	0.83	0.642	15980
GO:0071822	protein complex subunit organization	0.00868	-10.7011	0.796	0.646	71822
GO:0016051	carbohydrate biosynthetic process	0.01539	-15.067	0.724	0.648	16051
GO:0006996	organelle organization	0.00932	-6.2328	0.809	0.651	6996
GO:0043933	macromolecular complex subunit organization	0.01063	-6.9208	0.807	0.66	43933
GO:0016043	cellular component organization	0.04287	-4.5317	0.797	0.716	43933
GO:0007052	mitotic spindle organization	4e-05	-25.9208	0.701	0.66	7052
GO:0070507	regulation of microtubule cytoskeleton organization	9e-05	-25.9208	0.622	0.81	7052
GO:0051493	regulation of cytoskeleton organization	0.0004	-24.6778	0.633	0.721	7052
GO:0060236	regulation of mitotic spindle organization	1e-05	-25.9208	0.618	0.854	7052
GO:0007051	spindle organization	0.00011	-25.9208	0.7	0.82	7052
GO:0090224	regulation of spindle organization	1e-05	-25.9208	0.615	0.87	7052
GO:0000226	microtubule cytoskeleton organization	0.00053	-17.0241	0.744	0.843	7052
GO:0009066	aspartate family amino acid metabolic process	0.00858	-6.0329	0.804	0.663	9066
GO:0009311	oligosaccharide metabolic process	0.00509	-11.1494	0.754	0.678	9311
GO:0005984	disaccharide metabolic process	0.0019	-11.1494	0.724	0.678	5984
GO:0051347	positive regulation of transferase activity	0.0003	-22.1871	0.592	0.686	51347
GO:0001934	positive regulation of protein phosphorylation	0.00039	-22.1871	0.498	0.923	51347
GO:0048522	positive regulation of cellular process	0.00429	-9.7773	0.595	0.804	51347
GO:0045860	positive regulation of protein kinase activity	0.00026	-22.1871	0.487	0.951	51347
GO:0001932	regulation of protein phosphorylation	0.00166	-20.983	0.523	0.974	51347
GO:0045859	regulation of protein kinase activity	0.00148	-20.983	0.489	0.916	51347
GO:0032270	positive regulation of cellular protein metabolic process	0.00105	-22.1871	0.516	0.797	51347
GO:0031325	positive regulation of cellular metabolic process	0.00316	-9.8729	0.552	0.989	51347
GO:0051247	positive regulation of protein metabolic process	0.00111	-22.1871	0.538	0.845	51347
GO:0042325	regulation of phosphorylation	0.00184	-20.983	0.598	0.932	51347
GO:0019220	regulation of phosphate metabolic process	0.00391	-19.9706	0.581	0.843	51347
GO:0042327	positive regulation of phosphorylation	0.00047	-22.1871	0.536	0.973	51347
GO:0045937	positive regulation of phosphate metabolic process	0.00053	-22.1871	0.54	0.992	51347
GO:0010604	positive regulation of macromolecule metabolic process	0.00306	-9.8729	0.539	0.954	51347
GO:0009893	positive regulation of metabolic process	0.00326	-8.6556	0.602	0.886	51347
GO:0032147	activation of protein kinase activity	0.00016	-22.1871	0.501	0.963	51347
GO:0043085	positive regulation of catalytic activity	0.00209	-16.1891	0.551	0.88	51347
GO:0010562	positive regulation of phosphorus metabolic process	0.00053	-22.1871	0.558	0.728	51347
GO:0043549	regulation of kinase activity	0.00153	-20.983	0.551	0.993	51347
GO:0033674	positive regulation of kinase activity	0.00028	-22.1871	0.525	0.989	51347
GO:0031401	positive regulation of protein modification process	0.00048	-22.1871	0.529	0.936	51347
GO:0007010	cytoskeleton organization	0.00151	-16.7328	0.795	0.69	7010
GO:1902589	single-organism organelle organization	0.00635	-9.3768	0.741	0.802	7010
